# Supplementary material for: Identifying celiac disease-related chemicals by transcriptome-wide association study and chemical-gene interaction analyses
Source: Front Genet. 2022 Sep 2;13:990483. doi: 10.3389/fgene.2022.990483 (PMC9478571; doi:10.3389/fgene.2022.990483)
Supplement: Supplementary file 1 [file Table2.XLSX]

## Sheet: Small_Intestine
PANEL	FILE	ID	CHR	P0	P1	HSQ	BEST.GWAS.ID	BEST.GWAS.Z	EQTL.ID	EQTL.R2	EQTL.Z	EQTL.GWAS.Z	NSNP	NWGT	MODEL	MODELCV.R2	MODELCV.PV	TWAS.Z	TWAS.P	M	FDR
Small_Intestine_Terminal_Ileum	./WEIGHTS//Small_Intestine_Terminal_Ileum/Small_Intestine_Terminal_Ileum.ENSG00000244731.3.wgt.RDat	C4A	6	31949801	31970458	0.29	rs1150753	32.43	rs3101018	0.16493	-5.69	32.124	221	220	blup	0.19	2.8e-07	-33.6336	5.41e-248	1	1.52454e-244
Small_Intestine_Terminal_Ileum	./WEIGHTS//Small_Intestine_Terminal_Ileum/Small_Intestine_Terminal_Ileum.ENSG00000137411.12.wgt.RDat	VARS2	6	30881982	30894236	0.222	rs1811197	31.53	rs3130557	0.03055	-4.06	28.283	95	95	blup	0.076	0.0013	-29.5629	4.48e-192	2	6.31232e-189
Small_Intestine_Terminal_Ileum	./WEIGHTS//Small_Intestine_Terminal_Ileum/Small_Intestine_Terminal_Ileum.ENSG00000204338.4.wgt.RDat	CYP21A1P	6	31973466	31976176	0.44	rs1150753	32.43	rs3101018	0.12674	-5.42	32.124	196	195	blup	0.29	1.4e-10	-29.1074	2.89e-186	3	2.71467e-183
Small_Intestine_Terminal_Ileum	./WEIGHTS//Small_Intestine_Terminal_Ileum/Small_Intestine_Terminal_Ileum.ENSG00000240053.8.wgt.RDat	LY6G5B	6	31637944	31641553	0.281	rs1150753	32.43	rs521977	0.04845	4.35	20.876	242	30	enet	0.079	0.001	29.0081	5.2e-185	4	3.6634e-182
Small_Intestine_Terminal_Ileum	./WEIGHTS//Small_Intestine_Terminal_Ileum/Small_Intestine_Terminal_Ileum.ENSG00000204525.10.wgt.RDat	HLA-C	6	31236526	31239882	0.293	rs3115672	32.15	rs1265098	0.04266	-4.34	-8.582	205	204	blup	0.054	0.0059	23.0699	9.29e-118	5	5.23584e-115
Small_Intestine_Terminal_Ileum	./WEIGHTS//Small_Intestine_Terminal_Ileum/Small_Intestine_Terminal_Ileum.ENSG00000137312.10.wgt.RDat	FLOT1	6	30695486	30710510	0.179	rs3130557	28.28	rs3094220	0.02489	3.61	20.189	77	3	lasso	0.037	0.02	21.4737	2.74e-102	6	1.28689e-99
Small_Intestine_Terminal_Ileum	./WEIGHTS//Small_Intestine_Terminal_Ileum/Small_Intestine_Terminal_Ileum.ENSG00000196301.3.wgt.RDat	HLA-DRB9	6	32427598	32441277	0.363	rs2854275	34.73	rs9271055	0.24974	-5.67	-6.899	208	28	enet	0.25	3.1e-09	18.3524	3.16e-75	7	1.27213e-72
Small_Intestine_Terminal_Ileum	./WEIGHTS//Small_Intestine_Terminal_Ileum/Small_Intestine_Terminal_Ileum.ENSG00000204536.9.wgt.RDat	CCHCR1	6	31110216	31126015	0.625	rs3130923	30.34	rs1265087	0.41815	7.11	17.63	174	1	top1	0.42	6.8e-16	17.63	1.45e-69	8	5.10763e-67
Small_Intestine_Terminal_Ileum	./WEIGHTS//Small_Intestine_Terminal_Ileum/Small_Intestine_Terminal_Ileum.ENSG00000179344.12.wgt.RDat	HLA-DQB1	6	32627244	32636160	0.761	rs2854275	34.73	rs1063355	0.49098	7.79	-17.18	221	1	top1	0.49	2.2e-19	-17.18	3.75e-66	9	1.17417e-63
Small_Intestine_Terminal_Ileum	./WEIGHTS//Small_Intestine_Terminal_Ileum/Small_Intestine_Terminal_Ileum.ENSG00000232629.4.wgt.RDat	HLA-DQB2	6	32723875	32731311	0.656	rs2854275	34.73	rs1063355	0.52442	-8.04	-17.18	254	1	top1	0.52	3.8e-21	17.18	3.75e-66	10	1.05675e-63
Small_Intestine_Terminal_Ileum	./WEIGHTS//Small_Intestine_Terminal_Ileum/Small_Intestine_Terminal_Ileum.ENSG00000223534.1.wgt.RDat	HLA-DQB1-AS1	6	32628132	32628506	0.433	rs2854275	34.73	rs17843604	0.14245	4.77	-18.432	214	5	lasso	0.26	1.9e-09	-15.0458	3.68e-51	11	9.42749e-49
Small_Intestine_Terminal_Ileum	./WEIGHTS//Small_Intestine_Terminal_Ileum/Small_Intestine_Terminal_Ileum.ENSG00000225851.1.wgt.RDat	HLA-S	6	31349851	31350065	0.536	rs3115672	32.15	rs2844623	0.12638	4.56	-7.36	237	39	enet	0.21	8.5e-08	-14.0823	4.88e-45	12	1.14599e-42
Small_Intestine_Terminal_Ileum	./WEIGHTS//Small_Intestine_Terminal_Ileum/Small_Intestine_Terminal_Ileum.ENSG00000198502.5.wgt.RDat	HLA-DRB5	6	32485120	32498064	0.671	rs2854275	34.73	rs9271055	0.45335	7.42	-6.899	256	8	lasso	0.46	1.2e-17	-13.9921	1.74e-44	13	3.77178e-42
Small_Intestine_Terminal_Ileum	./WEIGHTS//Small_Intestine_Terminal_Ileum/Small_Intestine_Terminal_Ileum.ENSG00000204290.6.wgt.RDat	BTNL2	6	32361740	32374905	0.33	rs2854275	34.73	rs389883	0.05393	-4.46	21.364	227	227	blup	0.2	1.6e-07	-13.7535	4.86e-43	14	9.78249e-41
Small_Intestine_Terminal_Ileum	./WEIGHTS//Small_Intestine_Terminal_Ileum/Small_Intestine_Terminal_Ileum.ENSG00000229391.3.wgt.RDat	HLA-DRB6	6	32520490	32527799	0.446	rs2854275	34.73	rs9271055	0.38415	-6.93	-6.899	249	21	enet	0.43	2.7e-16	13.1378	2e-39	15	3.75733e-37
Small_Intestine_Terminal_Ileum	./WEIGHTS//Small_Intestine_Terminal_Ileum/Small_Intestine_Terminal_Ileum.ENSG00000204540.6.wgt.RDat	PSORS1C1	6	31082527	31107869	0.497	rs3130923	30.34	rs1042147	0.37163	-6.77	10.571	174	16	enet	0.45	2.8e-17	-13.0348	7.76e-39	16	1.36673e-36
Small_Intestine_Terminal_Ileum	./WEIGHTS//Small_Intestine_Terminal_Ileum/Small_Intestine_Terminal_Ileum.ENSG00000228789.2.wgt.RDat	HCG22	6	31021227	31027667	0.294	rs3130923	30.34	rs1265094	0.04803	4.5	-12.56	143	142	blup	0.17	1.2e-06	-11.8155	3.25e-32	17	5.38735e-30
Small_Intestine_Terminal_Ileum	./WEIGHTS//Small_Intestine_Terminal_Ileum/Small_Intestine_Terminal_Ileum.ENSG00000240065.3.wgt.RDat	PSMB9	6	32821938	32827362	0.316	rs2854275	34.73	rs1351383	0.16807	5.42	11.749	266	1	top1	0.17	1.8e-06	11.749	7.15e-32	18	1.11937e-29
Small_Intestine_Terminal_Ileum	./WEIGHTS//Small_Intestine_Terminal_Ileum/Small_Intestine_Terminal_Ileum.ENSG00000204516.5.wgt.RDat	MICB	6	31462658	31478901	0.305	rs497309	32.36	rs3828917	0.07946	-4.02	-6.123	277	7	lasso	0.13	2.9e-05	11.1806	5.08e-29	19	7.53444e-27
Small_Intestine_Terminal_Ileum	./WEIGHTS//Small_Intestine_Terminal_Ileum/Small_Intestine_Terminal_Ileum.ENSG00000272221.1.wgt.RDat	XXbac-BPG181B23.7	6	31362066	31363272	0.546	rs3115672	32.15	rs2263316	0.0174	3.96	-10.159	240	31	enet	0.18	9.1e-07	10.6606	1.56e-26	20	2.19804e-24
Small_Intestine_Terminal_Ileum	./WEIGHTS//Small_Intestine_Terminal_Ileum/Small_Intestine_Terminal_Ileum.ENSG00000204387.8.wgt.RDat	C6orf48	6	31802385	31807541	0.297	rs1150753	32.43	rs17201560	0.01848	-3.84	-3.607	239	238	blup	0.081	0.00089	-10.5555	4.79e-26	21	6.42772e-24
Small_Intestine_Terminal_Ileum	./WEIGHTS//Small_Intestine_Terminal_Ileum/Small_Intestine_Terminal_Ileum.ENSG00000241106.2.wgt.RDat	HLA-DOB	6	32780540	32784825	0.279	rs2854275	34.73	rs1894407	0.13841	-4.84	-14.402	266	9	enet	0.21	1.1e-07	9.27841	1.72e-20	22	2.20316e-18
Small_Intestine_Terminal_Ileum	./WEIGHTS//Small_Intestine_Terminal_Ileum/Small_Intestine_Terminal_Ileum.ENSG00000231852.2.wgt.RDat	CYP21A2	6	32006042	32009447	0.248	rs1150753	32.43	rs1048709	0.13791	-4.71	-8.652	188	28	enet	0.14	1.6e-05	7.68427	1.54e-14	23	1.88683e-12
Small_Intestine_Terminal_Ileum	./WEIGHTS//Small_Intestine_Terminal_Ileum/Small_Intestine_Terminal_Ileum.ENSG00000204528.3.wgt.RDat	PSORS1C3	6	31141512	31145676	0.733	rs3130923	30.34	rs1265098	0.25037	5.76	-8.639	174	10	lasso	0.27	5.8e-10	-7.46823	8.13e-14	24	9.54598e-12
Small_Intestine_Terminal_Ileum	./WEIGHTS//Small_Intestine_Terminal_Ileum/Small_Intestine_Terminal_Ileum.ENSG00000271581.1.wgt.RDat	XXbac-BPG248L24.12	6	31324424	31325414	0.236	rs3115672	32.15	rs2844623	0.03439	4.44	-7.36	216	215	blup	0.1	0.00018	-7.01507	2.3e-12	25	2.59256e-10
Small_Intestine_Terminal_Ileum	./WEIGHTS//Small_Intestine_Terminal_Ileum/Small_Intestine_Terminal_Ileum.ENSG00000241287.1.wgt.RDat	XXbac-BPG254F23.6	6	32630131	32630227	0.369	rs2854275	34.73	rs9271055	0.18674	5.01	-6.899	216	1	top1	0.19	4.5e-07	-6.899	5.24e-12	26	5.67935e-10
Small_Intestine_Terminal_Ileum	./WEIGHTS//Small_Intestine_Terminal_Ileum/Small_Intestine_Terminal_Ileum.ENSG00000204267.9.wgt.RDat	TAP2	6	32789610	32806557	0.286	rs2854275	34.73	rs3763355	0.08409	-4.35	-2.884	266	4	lasso	0.13	3.5e-05	6.88066	5.96e-12	27	6.22047e-10
Small_Intestine_Terminal_Ileum	./WEIGHTS//Small_Intestine_Terminal_Ileum/Small_Intestine_Terminal_Ileum.ENSG00000204538.3.wgt.RDat	PSORS1C2	6	31105313	31107127	0.628	rs3130923	30.34	rs1042147	0.37589	-6.93	10.571	174	20	enet	0.42	6.1e-16	-6.70187	2.06e-11	28	2.07324e-09
Small_Intestine_Terminal_Ileum	./WEIGHTS//Small_Intestine_Terminal_Ileum/Small_Intestine_Terminal_Ileum.ENSG00000206344.6.wgt.RDat	HCG27	6	31165915	31171745	0.429	rs3130923	30.34	rs9264532	0.06094	-4.06	-9.514	174	10	lasso	0.19	4.5e-07	6.68613	2.29e-11	29	2.22525e-09
Small_Intestine_Terminal_Ileum	./WEIGHTS//Small_Intestine_Terminal_Ileum/Small_Intestine_Terminal_Ileum.ENSG00000213676.6.wgt.RDat	ATF6B	6	32083112	32096030	0.222	rs1150753	32.43	rs1144709	0.07203	-3.73	-5.756	156	1	top1	0.072	0.0017	5.756	8.61e-09	30	8.08766e-07
Small_Intestine_Terminal_Ileum	./WEIGHTS//Small_Intestine_Terminal_Ileum/Small_Intestine_Terminal_Ileum.ENSG00000231500.2.wgt.RDat	RPS18	6	33239825	33244287	0.302	rs7383287	23	rs435945	0.05245	-4.67	0.792	471	14	enet	0.058	0.0044	-4.27016	1.95e-05	31	0.00177261
Small_Intestine_Terminal_Ileum	./WEIGHTS//Small_Intestine_Terminal_Ileum/Small_Intestine_Terminal_Ileum.ENSG00000272501.1.wgt.RDat	XXbac-BPG299F13.17	6	31162977	31165814	0.536	rs3130923	30.34	rs2233976	0.12806	4.51	-6.204	174	12	enet	0.2	1.7e-07	-4.13125	3.61e-05	32	0.00317906
Small_Intestine_Terminal_Ileum	./WEIGHTS//Small_Intestine_Terminal_Ileum/Small_Intestine_Terminal_Ileum.ENSG00000204147.5.wgt.RDat	ASAH2B	10	52499078	52576255	0.3791	rs10821669	4.58	rs4382847	0.103241	4.95	4.028	465	1	top1	0.1	0.00019	4.028	5.63e-05	33	0.00480768
Small_Intestine_Terminal_Ileum	./WEIGHTS//Small_Intestine_Terminal_Ileum/Small_Intestine_Terminal_Ileum.ENSG00000150967.13.wgt.RDat	ABCB9	12	123405498	123466117	0.203	rs1051434	-3.92	rs7296418	0.23	5.38	-3.802	320	1	top1	0.23	1.6e-08	-3.802	0.000144	34	0.0119351
Small_Intestine_Terminal_Ileum	./WEIGHTS//Small_Intestine_Terminal_Ileum/Small_Intestine_Terminal_Ileum.ENSG00000196126.6.wgt.RDat	HLA-DRB1	6	32546546	32557625	0.31	rs2854275	34.73	rs28366298	0.16575	-4.93	-3.442	233	1	top1	0.17	2.1e-06	3.442	0.000577	35	0.0464567
Small_Intestine_Terminal_Ileum	./WEIGHTS//Small_Intestine_Terminal_Ileum/Small_Intestine_Terminal_Ileum.ENSG00000196735.7.wgt.RDat	HLA-DQA1	6	32595956	32611429	0.384	rs2854275	34.73	rs28366298	0.2264	-5.37	-3.442	214	1	top1	0.23	2.1e-08	3.442	0.000577	36	0.0451663
Small_Intestine_Terminal_Ileum	./WEIGHTS//Small_Intestine_Terminal_Ileum/Small_Intestine_Terminal_Ileum.ENSG00000167914.6.wgt.RDat	GSDMA	17	38119226	38134019	0.3955	rs9916158	-3.85	rs3859192	0.176801	-5.84	3.34	300	5	lasso	0.22	4.7e-08	-3.4387	0.000584	37	0.0444787
Small_Intestine_Terminal_Ileum	./WEIGHTS//Small_Intestine_Terminal_Ileum/Small_Intestine_Terminal_Ileum.ENSG00000243431.1.wgt.RDat	RPL5P30	11	118431405	118432295	0.203	rs1056562	-3.5	rs502514	0.033094	-3.89	-2.488	438	2	lasso	0.088	0.00057	3.40786	0.000655	38	0.0485734
Small_Intestine_Terminal_Ileum	./WEIGHTS//Small_Intestine_Terminal_Ileum/Small_Intestine_Terminal_Ileum.ENSG00000272892.1.wgt.RDat	RP11-57G10.8	10	69609283	69610504	0.1615	rs11813125	3.5	rs16925017	0.008243	3.76	2.977	365	365	blup	0.062	0.0035	3.3903	0.000698	39	0.050435
Small_Intestine_Terminal_Ileum	./WEIGHTS//Small_Intestine_Terminal_Ileum/Small_Intestine_Terminal_Ileum.ENSG00000235772.1.wgt.RDat	AP001625.6	21	43980484	43982044	0.499	rs12483006	-3.45	rs12482752	0.16315	-5.99	-3.43	728	14	lasso	0.31	2.4e-11	3.38449	0.000713	40	0.0502309
Small_Intestine_Terminal_Ileum	./WEIGHTS//Small_Intestine_Terminal_Ileum/Small_Intestine_Terminal_Ileum.ENSG00000137310.7.wgt.RDat	TCF19	6	31126319	31131992	0.167	rs3130923	30.34	rs2233976	0.07384	3.86	-6.204	174	5	lasso	0.078	0.0011	3.318	0.000907	41	0.0623397
Small_Intestine_Terminal_Ileum	./WEIGHTS//Small_Intestine_Terminal_Ileum/Small_Intestine_Terminal_Ileum.ENSG00000157870.10.wgt.RDat	FAM213B	1	2517930	2522908	0.7174	rs2764845	-3.54	rs897631	0.02371	3.15	-0.755	377	377	blup	0.069	0.0022	-3.1226	0.00179	42	0.1201
Small_Intestine_Terminal_Ileum	./WEIGHTS//Small_Intestine_Terminal_Ileum/Small_Intestine_Terminal_Ileum.ENSG00000142606.11.wgt.RDat	MMEL1	1	2522996	2564481	0.3086	rs2764845	-3.54	rs4445406	0.263119	-6.18	-3.475	368	14	enet	0.28	3.3e-10	3.11846	0.00182	43	0.119273
Small_Intestine_Terminal_Ileum	./WEIGHTS//Small_Intestine_Terminal_Ileum/Small_Intestine_Terminal_Ileum.ENSG00000185324.17.wgt.RDat	CDK10	16	89747145	89762750	0.571	rs7196459	-3.58	rs11538871	0.358	-6.73	-3.336	423	5	enet	0.38	5e-14	3.08708	0.00202	44	0.129372
Small_Intestine_Terminal_Ileum	./WEIGHTS//Small_Intestine_Terminal_Ileum/Small_Intestine_Terminal_Ileum.ENSG00000163161.8.wgt.RDat	ERCC3	2	128014866	128051752	0.279	rs1158867	-3.21	rs4662717	0.0607	4.81	2.062	456	9	lasso	0.15	5.4e-06	3.01709	0.00255	45	0.159687
Small_Intestine_Terminal_Ileum	./WEIGHTS//Small_Intestine_Terminal_Ileum/Small_Intestine_Terminal_Ileum.ENSG00000268223.2.wgt.RDat	ARL14EPL	5	115387163	115395815	0.655	rs1508879	3.9	rs2115038	0.035687	-3.96	0.116	594	594	blup	0.056	0.0052	3.0124	0.00259	46	0.158666
Small_Intestine_Terminal_Ileum	./WEIGHTS//Small_Intestine_Terminal_Ileum/Small_Intestine_Terminal_Ileum.ENSG00000173272.9.wgt.RDat	MZT2A	2	132222473	132250316	0.495	rs10171879	2.69	rs7598498	0.0634	-4.85	-2.406	166	166	blup	0.15	5.3e-06	3.00856	0.00262	47	0.157089
Small_Intestine_Terminal_Ileum	./WEIGHTS//Small_Intestine_Terminal_Ileum/Small_Intestine_Terminal_Ileum.ENSG00000237840.2.wgt.RDat	FAM21FP	10	46201879	46222647	0.2081	rs3780901	3.89	rs3824617	0.125675	4.51	2.998	173	1	top1	0.13	3.9e-05	2.998	0.00272	48	0.159687
Small_Intestine_Terminal_Ileum	./WEIGHTS//Small_Intestine_Terminal_Ileum/Small_Intestine_Terminal_Ileum.ENSG00000113716.8.wgt.RDat	HMGXB3	5	149380731	149432386	0.315	rs216132	3.63	rs2340462	0.03339	-4.23	2.967	571	571	blup	0.064	0.0029	-2.9701	0.00298	49	0.17138
Small_Intestine_Terminal_Ileum	./WEIGHTS//Small_Intestine_Terminal_Ileum/Small_Intestine_Terminal_Ileum.ENSG00000157680.11.wgt.RDat	DGKI	7	137065783	137531838	0.414	rs2009990	-2.79	rs2009990	-0.007351	-3.25	-2.788	422	422	blup	0.047	0.0094	2.94779	0.0032	50	0.180352
Small_Intestine_Terminal_Ileum	./WEIGHTS//Small_Intestine_Terminal_Ileum/Small_Intestine_Terminal_Ileum.ENSG00000242142.1.wgt.RDat	SERBP1P3	3	53098299	53099107	0.5127	rs2581799	3.34	rs2115779	0.15562	-5.48	2.875	357	12	lasso	0.2	1.7e-07	-2.9338	0.00335	51	0.185104
Small_Intestine_Terminal_Ileum	./WEIGHTS//Small_Intestine_Terminal_Ileum/Small_Intestine_Terminal_Ileum.ENSG00000028528.10.wgt.RDat	SNX1	15	64386322	64438289	0.3081	rs17766325	3.96	rs2307247	0.00743	3.43	-0.967	292	292	blup	0.05	0.008	-2.9338	0.00335	52	0.181544
Small_Intestine_Terminal_Ileum	./WEIGHTS//Small_Intestine_Terminal_Ileum/Small_Intestine_Terminal_Ileum.ENSG00000152578.8.wgt.RDat	GRIA4	11	105480721	105852819	0.291	rs12273096	2.93	rs597395	0.01031	-3.78	-2.067	336	11	enet	0.013	0.11	2.91348	0.003574	53	0.190029
Small_Intestine_Terminal_Ileum	./WEIGHTS//Small_Intestine_Terminal_Ileum/Small_Intestine_Terminal_Ileum.ENSG00000242441.3.wgt.RDat	GTF2A1L	2	48844937	48960287	0.283	rs981273	4.31	rs876968	-0.00757	3.7	-0.536	515	17	enet	0.094	0.00038	-2.90835	0.00363	54	0.189432
Small_Intestine_Terminal_Ileum	./WEIGHTS//Small_Intestine_Terminal_Ileum/Small_Intestine_Terminal_Ileum.ENSG00000187105.4.wgt.RDat	HEATR4	14	73945189	74025651	0.2611	rs758773	-3.22	rs8018967	0.14188	-5.07	1.959	363	5	lasso	0.17	1.1e-06	-2.8649	0.00417	55	0.213656
Small_Intestine_Terminal_Ileum	./WEIGHTS//Small_Intestine_Terminal_Ileum/Small_Intestine_Terminal_Ileum.ENSG00000234840.1.wgt.RDat	RP11-399D6.2	9	22646199	22824212	0.37	rs6475684	-3.01	rs495897	0.197895	5.49	1.644	424	12	enet	0.24	1e-08	2.815	0.00488	56	0.245569
Small_Intestine_Terminal_Ileum	./WEIGHTS//Small_Intestine_Terminal_Ileum/Small_Intestine_Terminal_Ileum.ENSG00000134744.9.wgt.RDat	ZCCHC11	1	52873954	53019159	0.1625	rs17365357	3.01	rs17372640	0.098014	4.33	2.78	263	1	top1	0.098	0.00028	2.78	0.00544	57	0.268946
Small_Intestine_Terminal_Ileum	./WEIGHTS//Small_Intestine_Terminal_Ileum/Small_Intestine_Terminal_Ileum.ENSG00000179299.12.wgt.RDat	NSUN7	4	40751914	40812002	0.375	rs13106136	2.88	rs2437339	0.14644	5.09	2.767	486	1	top1	0.15	8.8e-06	2.767	0.00566	58	0.274998
Small_Intestine_Terminal_Ileum	./WEIGHTS//Small_Intestine_Terminal_Ileum/Small_Intestine_Terminal_Ileum.ENSG00000157873.13.wgt.RDat	TNFRSF14	1	2488136	2496821	0.1828	rs2764845	-3.54	rs2260976	0.032527	4.02	-2.675	376	6	lasso	0.036	0.021	-2.75983	0.00578	59	0.276068
Small_Intestine_Terminal_Ileum	./WEIGHTS//Small_Intestine_Terminal_Ileum/Small_Intestine_Terminal_Ileum.ENSG00000248290.1.wgt.RDat	TNXA	6	31976391	31980249	0.494	rs1150753	32.43	rs2072632	0.0623	-4.48	-14.963	190	42	enet	0.28	2.3e-10	-2.75818	0.00581	60	0.272876
Small_Intestine_Terminal_Ileum	./WEIGHTS//Small_Intestine_Terminal_Ileum/Small_Intestine_Terminal_Ileum.ENSG00000259062.1.wgt.RDat	ACTN1-AS1	14	69446399	69454180	0.4581	rs7493080	3.77	rs17106672	0.02425	3.79	-2.185	611	611	blup	0.12	4.4e-05	-2.7559	0.00585	61	0.270251
Small_Intestine_Terminal_Ileum	./WEIGHTS//Small_Intestine_Terminal_Ileum/Small_Intestine_Terminal_Ileum.ENSG00000196228.2.wgt.RDat	SULT1C3	2	108863651	108881807	0.523	rs2123693	-2.87	rs2123693	0.288	-6.5	-2.871	338	338	blup	0.34	1.4e-12	2.716	0.00661	62	0.300435
Small_Intestine_Terminal_Ileum	./WEIGHTS//Small_Intestine_Terminal_Ileum/Small_Intestine_Terminal_Ileum.ENSG00000232807.2.wgt.RDat	RP11-536K7.3	10	5976233	5987863	0.2777	rs649537	-3.86	rs688388	0.095502	-4.06	-2.662	723	1	top1	0.096	0.00033	2.662	0.00777	63	0.347553
Small_Intestine_Terminal_Ileum	./WEIGHTS//Small_Intestine_Terminal_Ileum/Small_Intestine_Terminal_Ileum.ENSG00000126790.7.wgt.RDat	L3HYPDH	14	59927081	59951148	0.4385	rs8005861	-2.78	rs1253107	0.12814	-5.65	-1.592	458	11	lasso	0.3	3.7e-11	2.6505	0.00804	64	0.354011
Small_Intestine_Terminal_Ileum	./WEIGHTS//Small_Intestine_Terminal_Ileum/Small_Intestine_Terminal_Ileum.ENSG00000163933.5.wgt.RDat	RFT1	3	53122499	53164478	0.3345	rs2581799	3.34	rs2336725	0.191666	5.38	2.856	370	11	enet	0.23	1.4e-08	2.6424	0.00823	65	0.356802
Small_Intestine_Terminal_Ileum	./WEIGHTS//Small_Intestine_Terminal_Ileum/Small_Intestine_Terminal_Ileum.ENSG00000243566.2.wgt.RDat	UPK3B	7	76139745	76648340	0.298	rs2908182	-2.7	rs17468652	0.048161	4.4	2.539	187	2	lasso	0.061	0.0037	2.63873	0.00832	66	0.355239
Small_Intestine_Terminal_Ileum	./WEIGHTS//Small_Intestine_Terminal_Ileum/Small_Intestine_Terminal_Ileum.ENSG00000070669.12.wgt.RDat	ASNS	7	97481430	97501854	0.635	rs17595064	-2.76	rs11971168	0.198462	-5.94	1.87	363	8	lasso	0.36	2.8e-13	-2.63796	0.00834	67	0.350778
Small_Intestine_Terminal_Ileum	./WEIGHTS//Small_Intestine_Terminal_Ileum/Small_Intestine_Terminal_Ileum.ENSG00000221983.3.wgt.RDat	UBA52	19	18682540	18688360	0.236	rs4808823	-2.66	rs10409392	0.12604	4.64	2.619	372	1	top1	0.13	3.8e-05	2.619	0.00882	68	0.365511
Small_Intestine_Terminal_Ileum	./WEIGHTS//Small_Intestine_Terminal_Ileum/Small_Intestine_Terminal_Ileum.ENSG00000250673.1.wgt.RDat	RP11-6L6.2	4	147145709	147150208	0.481	rs17772451	-3.01	rs6815527	0.36798	7.06	2.33	357	5	lasso	0.37	5.2e-14	2.60924	0.00907	69	0.370424
Small_Intestine_Terminal_Ileum	./WEIGHTS//Small_Intestine_Terminal_Ileum/Small_Intestine_Terminal_Ileum.ENSG00000170248.9.wgt.RDat	PDCD6IP	3	33839844	33911194	0.2761	rs12486443	-2.64	rs7622118	0.055601	-3.74	-0.652	353	353	blup	0.11	0.00012	2.6053	0.00918	70	0.369561
Small_Intestine_Terminal_Ileum	./WEIGHTS//Small_Intestine_Terminal_Ileum/Small_Intestine_Terminal_Ileum.ENSG00000106610.10.wgt.RDat	STAG3L4	7	66770974	66786513	0.49	rs7804367	-2.93	rs13230948	0.314926	-6.34	-2.441	368	26	enet	0.32	5.5e-12	2.59895	0.00935	71	0.371103
Small_Intestine_Terminal_Ileum	./WEIGHTS//Small_Intestine_Terminal_Ileum/Small_Intestine_Terminal_Ileum.ENSG00000157734.9.wgt.RDat	SNX22	15	64443916	64449680	0.2892	rs12324009	3.95	rs8034342	-0.00736	-3.89	2.761	292	292	blup	0.098	0.00028	-2.5986	0.00936	72	0.36634
Small_Intestine_Terminal_Ileum	./WEIGHTS//Small_Intestine_Terminal_Ileum/Small_Intestine_Terminal_Ileum.ENSG00000242611.1.wgt.RDat	AC093627.8	7	77038	80418	0.403	rs4436074	-2.46	rs7456436	0.141164	5.11	2.239	92	5	lasso	0.22	2.9e-08	2.56742	0.01025	73	0.395678
Small_Intestine_Terminal_Ileum	./WEIGHTS//Small_Intestine_Terminal_Ileum/Small_Intestine_Terminal_Ileum.ENSG00000233276.2.wgt.RDat	GPX1	3	49394609	49396033	0.1378	rs4974078	2.94	rs4955420	0.015215	3.98	1.747	276	276	blup	0.062	0.0035	2.5638	0.01035	74	0.394139
Small_Intestine_Terminal_Ileum	./WEIGHTS//Small_Intestine_Terminal_Ileum/Small_Intestine_Terminal_Ileum.ENSG00000173960.8.wgt.RDat	UBXN2A	2	24150155	24227779	0.251	rs925229	2.48	rs13009856	0.103	-5.2	2.43	378	7	lasso	0.11	8.5e-05	-2.55113	0.01074	75	0.403538
Small_Intestine_Terminal_Ileum	./WEIGHTS//Small_Intestine_Terminal_Ileum/Small_Intestine_Terminal_Ileum.ENSG00000189091.8.wgt.RDat	SF3B3	16	70557691	70608820	0.182	rs7192865	2.66	rs8053436	-0.0062	-3.64	-1.225	158	158	blup	0.032	0.029	2.54704	0.01086	76	0.402677
Small_Intestine_Terminal_Ileum	./WEIGHTS//Small_Intestine_Terminal_Ileum/Small_Intestine_Terminal_Ileum.ENSG00000237541.3.wgt.RDat	HLA-DQA2	6	32709119	32714992	0.859	rs2854275	34.73	rs1063355	0.41442	-7.59	-17.18	254	8	enet	0.62	9.8e-27	2.54529	0.0109	77	0.398912
Small_Intestine_Terminal_Ileum	./WEIGHTS//Small_Intestine_Terminal_Ileum/Small_Intestine_Terminal_Ileum.ENSG00000248734.2.wgt.RDat	CTD-2260A17.1	5	96120481	96121703	0.734	rs17086512	3.4	rs34755	0.389024	6.9	2.606	502	37	enet	0.45	3.3e-17	2.5407	0.01106	78	0.399578
Small_Intestine_Terminal_Ileum	./WEIGHTS//Small_Intestine_Terminal_Ileum/Small_Intestine_Terminal_Ileum.ENSG00000103152.7.wgt.RDat	MPG	16	127006	133255	0.3	rs13226	3.46	rs6600191	-0.00195	3.17	1.05	246	246	blup	0.02	0.067	2.52264	0.01165	79	0.415566
Small_Intestine_Terminal_Ileum	./WEIGHTS//Small_Intestine_Terminal_Ileum/Small_Intestine_Terminal_Ileum.ENSG00000182534.9.wgt.RDat	MXRA7	17	74669741	74707098	0.3849	rs7212413	3.74	rs4788942	0.127403	5.04	2.628	526	4	lasso	0.21	8.6e-08	2.5106	0.012052	80	0.424532
Small_Intestine_Terminal_Ileum	./WEIGHTS//Small_Intestine_Terminal_Ileum/Small_Intestine_Terminal_Ileum.ENSG00000118579.7.wgt.RDat	MED28	4	17616254	17635728	0.38	rs13103430	3.17	rs1860596	0.24719	-6.03	2.515	419	4	lasso	0.25	3e-09	-2.49988	0.01242	81	0.432093
Small_Intestine_Terminal_Ileum	./WEIGHTS//Small_Intestine_Terminal_Ileum/Small_Intestine_Terminal_Ileum.ENSG00000240399.1.wgt.RDat	RP1-228P16.1	12	48448596	48449374	0.355	rs2071437	2.8	rs11168371	0.198	-6.34	2.247	521	5	lasso	0.3	3.4e-11	-2.483	0.013026	82	0.44765
Small_Intestine_Terminal_Ileum	./WEIGHTS//Small_Intestine_Terminal_Ileum/Small_Intestine_Terminal_Ileum.ENSG00000224228.2.wgt.RDat	RP1-15D23.2	1	172745045	173033155	0.3367	rs1102706	3.05	rs859716	0.189376	-5.48	2.393	390	3	lasso	0.19	2.8e-07	-2.47877	0.01318	83	0.447485
Small_Intestine_Terminal_Ileum	./WEIGHTS//Small_Intestine_Terminal_Ileum/Small_Intestine_Terminal_Ileum.ENSG00000179774.7.wgt.RDat	ATOH7	10	69990386	69991871	0.1723	rs11813125	3.5	rs736535	0.203686	-5.09	2.467	385	1	top1	0.2	1.2e-07	-2.467	0.0136	84	0.456248
Small_Intestine_Terminal_Ileum	./WEIGHTS//Small_Intestine_Terminal_Ileum/Small_Intestine_Terminal_Ileum.ENSG00000174749.5.wgt.RDat	C4orf32	4	113066553	113116412	0.176	rs2117917	-2.89	rs4833385	0.01007	-4.19	-2.475	393	393	blup	0.077	0.0012	2.45752	0.01399	85	0.46381
Small_Intestine_Terminal_Ileum	./WEIGHTS//Small_Intestine_Terminal_Ileum/Small_Intestine_Terminal_Ileum.ENSG00000159917.10.wgt.RDat	ZNF235	19	44732882	44809199	0.5742	rs11666650	-2.71	rs898175	0.03307	4.28	0.715	452	452	blup	0.17	1.5e-06	2.45267	0.01418	86	0.464642
Small_Intestine_Terminal_Ileum	./WEIGHTS//Small_Intestine_Terminal_Ileum/Small_Intestine_Terminal_Ileum.ENSG00000072832.10.wgt.RDat	CRMP1	4	5749811	5894785	0.264	rs17751160	-2.58	rs13146086	0.13985	4.85	2.433	760	1	top1	0.14	1.4e-05	2.433	0.01497	87	0.48489
Small_Intestine_Terminal_Ileum	./WEIGHTS//Small_Intestine_Terminal_Ileum/Small_Intestine_Terminal_Ileum.ENSG00000103472.5.wgt.RDat	RRN3P2	16	29086163	29128039	0.183	rs252321	2.57	rs252357	0.0327	3.67	1.803	154	154	blup	0.057	0.0049	2.42085	0.01548	88	0.495712
Small_Intestine_Terminal_Ileum	./WEIGHTS//Small_Intestine_Terminal_Ileum/Small_Intestine_Terminal_Ileum.ENSG00000171314.8.wgt.RDat	PGAM1	10	99185917	99193198	0.3138	rs7474809	-2.79	rs11189312	-0.007225	-3.23	-1.999	494	494	blup	0.078	0.0011	2.4186	0.0156	89	0.493942
Small_Intestine_Terminal_Ileum	./WEIGHTS//Small_Intestine_Terminal_Ileum/Small_Intestine_Terminal_Ileum.ENSG00000164978.13.wgt.RDat	NUDT2	9	34329504	34343709	0.774	rs2248910	3.72	rs10971957	0.357118	-6.61	1.947	341	21	enet	0.52	5e-21	-2.4147	0.01575	90	0.49315
Small_Intestine_Terminal_Ileum	./WEIGHTS//Small_Intestine_Terminal_Ileum/Small_Intestine_Terminal_Ileum.ENSG00000101751.6.wgt.RDat	POLI	18	51795774	51847636	0.81	rs508218	2.4	rs11083046	0.38991	-7.01	-2.16	333	9	lasso	0.51	3.1e-20	2.4111	0.0159	91	0.492376
Small_Intestine_Terminal_Ileum	./WEIGHTS//Small_Intestine_Terminal_Ileum/Small_Intestine_Terminal_Ileum.ENSG00000242435.1.wgt.RDat	UPK3BP1	7	76633979	76634866	0.385	rs2908182	-2.7	rs10278476	0.106692	-4.77	1.779	257	4	lasso	0.33	4.3e-12	-2.40983	0.01596	92	0.488862
Small_Intestine_Terminal_Ileum	./WEIGHTS//Small_Intestine_Terminal_Ileum/Small_Intestine_Terminal_Ileum.ENSG00000023892.9.wgt.RDat	DEF6	6	35265595	35289548	0.237	rs7771474	5.47	rs13216424	0.00551	-3.06	1.407	436	435	blup	0.02	0.065	-2.40958	0.016	93	0.484817
Small_Intestine_Terminal_Ileum	./WEIGHTS//Small_Intestine_Terminal_Ileum/Small_Intestine_Terminal_Ileum.ENSG00000117222.9.wgt.RDat	RBBP5	1	205055270	205091143	0.2689	rs4951090	-3.13	rs7514499	0.150597	4.68	2.396	602	1	top1	0.15	6.5e-06	2.396	0.01658	94	0.497047
Small_Intestine_Terminal_Ileum	./WEIGHTS//Small_Intestine_Terminal_Ileum/Small_Intestine_Terminal_Ileum.ENSG00000072756.12.wgt.RDat	TRNT1	3	3168600	3190917	0.3253	rs7635049	3.83	rs3762760	0.113786	4.52	-2.388	817	1	top1	0.11	9.1e-05	-2.388	0.01694	95	0.502494
Small_Intestine_Terminal_Ileum	./WEIGHTS//Small_Intestine_Terminal_Ileum/Small_Intestine_Terminal_Ileum.ENSG00000230439.2.wgt.RDat	RP11-488P3.1	1	94218480	94241000	0.4278	rs12022530	2.76	rs2391322	0.165698	5.46	1.262	435	435	blup	0.19	4.7e-07	2.38718	0.01698	96	0.498434
Small_Intestine_Terminal_Ileum	./WEIGHTS//Small_Intestine_Terminal_Ileum/Small_Intestine_Terminal_Ileum.ENSG00000173421.12.wgt.RDat	CCDC36	3	49235861	49295537	0.146	rs4974078	2.94	rs4955418	0.056552	-4.71	1.868	259	259	blup	0.12	7.2e-05	-2.3822	0.01721	97	0.499977
Small_Intestine_Terminal_Ileum	./WEIGHTS//Small_Intestine_Terminal_Ileum/Small_Intestine_Terminal_Ileum.ENSG00000148339.8.wgt.RDat	SLC25A25	9	130830486	130870859	0.405	rs12378797	2.97	rs10819364	0.00104	3.64	1.314	324	324	blup	0.023	0.055	2.3823	0.01721	98	0.494875
Small_Intestine_Terminal_Ileum	./WEIGHTS//Small_Intestine_Terminal_Ileum/Small_Intestine_Terminal_Ileum.ENSG00000224549.1.wgt.RDat	RP11-370B11.3	9	22767174	22768315	0.348	rs6475684	-3.01	rs495897	0.207478	6.49	1.644	430	5	lasso	0.32	9.6e-12	2.3818	0.01723	99	0.490446
Small_Intestine_Terminal_Ileum	./WEIGHTS//Small_Intestine_Terminal_Ileum/Small_Intestine_Terminal_Ileum.ENSG00000176623.7.wgt.RDat	RMDN1	8	87480733	87526586	0.192	rs9297943	2.92	rs7837569	0.05624	4.27	-2.368	439	1	top1	0.056	0.0051	-2.368	0.0179	100	0.504422
Small_Intestine_Terminal_Ileum	./WEIGHTS//Small_Intestine_Terminal_Ileum/Small_Intestine_Terminal_Ileum.ENSG00000134452.15.wgt.RDat	FBXO18	10	5932194	5979556	0.4441	rs649537	-3.86	rs686854	0.09911	-4.38	-2.362	698	1	top1	0.099	0.00026	2.362	0.0182	101	0.507798
Small_Intestine_Terminal_Ileum	./WEIGHTS//Small_Intestine_Terminal_Ileum/Small_Intestine_Terminal_Ileum.ENSG00000166323.8.wgt.RDat	C11orf65	11	108179246	108338258	0.263	rs17703817	2.06	rs1850730	-0.005271	-3.37	-1.17	313	52	enet	0.035	0.022	2.34089	0.019238	102	0.531497
Small_Intestine_Terminal_Ileum	./WEIGHTS//Small_Intestine_Terminal_Ileum/Small_Intestine_Terminal_Ileum.ENSG00000161692.13.wgt.RDat	DBF4B	17	42785976	42829632	0.226	rs12943790	-2.8	rs16970944	0.043098	-4.22	2.333	391	1	top1	0.043	0.013	-2.333	0.019648	103	0.537554
Small_Intestine_Terminal_Ileum	./WEIGHTS//Small_Intestine_Terminal_Ileum/Small_Intestine_Terminal_Ileum.ENSG00000167077.8.wgt.RDat	MEI1	22	42095503	42195460	0.429	rs739129	2.95	rs5758427	0.18753	6.25	2.531	309	309	blup	0.21	5.3e-08	2.32806	0.0199	104	0.539213
Small_Intestine_Terminal_Ileum	./WEIGHTS//Small_Intestine_Terminal_Ileum/Small_Intestine_Terminal_Ileum.ENSG00000197083.7.wgt.RDat	ZNF300P1	5	150310207	150325851	0.773	rs10476966	-3.02	rs11741861	0.29437	7.55	-1.929	536	7	lasso	0.57	1.1e-23	-2.3214	0.02026	105	0.54374
Small_Intestine_Terminal_Ileum	./WEIGHTS//Small_Intestine_Terminal_Ileum/Small_Intestine_Terminal_Ileum.ENSG00000185596.12.wgt.RDat	WASH3P	15	102501612	102516757	0.1707	rs8024180	2.59	rs7182334	0.15799	4.97	2.319	191	1	top1	0.16	3.8e-06	2.319	0.0204	106	0.542332
Small_Intestine_Terminal_Ileum	./WEIGHTS//Small_Intestine_Terminal_Ileum/Small_Intestine_Terminal_Ileum.ENSG00000184845.3.wgt.RDat	DRD1	5	174867042	174871211	0.555	rs17064227	2.58	rs2662181	0.041226	3.92	1.919	582	11	lasso	0.052	0.0068	2.3082	0.02099	107	0.552802
Small_Intestine_Terminal_Ileum	./WEIGHTS//Small_Intestine_Terminal_Ileum/Small_Intestine_Terminal_Ileum.ENSG00000267757.1.wgt.RDat	AC006132.1	19	46144752	46146098	0.5534	rs1010693	-2.87	rs2286756	0.47513	7.61	2.302	375	1	top1	0.48	1.4e-18	2.302	0.02134	108	0.556816
Small_Intestine_Terminal_Ileum	./WEIGHTS//Small_Intestine_Terminal_Ileum/Small_Intestine_Terminal_Ileum.ENSG00000231106.2.wgt.RDat	AP000688.8	21	37377636	37380136	0.643	rs9980084	-2.69	rs11701590	0.4439	7.31	-2.3	513	1	top1	0.44	4.5e-17	-2.3	0.021448	109	0.5545
Small_Intestine_Terminal_Ileum	./WEIGHTS//Small_Intestine_Terminal_Ileum/Small_Intestine_Terminal_Ileum.ENSG00000271662.1.wgt.RDat	RP11-141C7.3	3	195377017	195378343	0.4309	rs1908173	4.25	rs2290063	0.171728	-6.03	1.967	284	23	enet	0.22	3.1e-08	-2.2885	0.02211	110	0.566418
Small_Intestine_Terminal_Ileum	./WEIGHTS//Small_Intestine_Terminal_Ileum/Small_Intestine_Terminal_Ileum.ENSG00000105499.9.wgt.RDat	PLA2G4C	19	48551100	48614074	0.3966	rs275841	-2.99	rs2007183	-0.00362	3.78	-0.082	519	519	blup	0.06	0.004	-2.27749	0.02276	111	0.577817
Small_Intestine_Terminal_Ileum	./WEIGHTS//Small_Intestine_Terminal_Ileum/Small_Intestine_Terminal_Ileum.ENSG00000261373.1.wgt.RDat	VPS9D1-AS1	16	89778264	89784573	0.207	rs7196459	-3.6	rs8058895	0.0663	4.56	-2.188	414	3	lasso	0.077	0.0012	-2.2768	0.0228	112	0.573664
Small_Intestine_Terminal_Ileum	./WEIGHTS//Small_Intestine_Terminal_Ileum/Small_Intestine_Terminal_Ileum.ENSG00000205578.4.wgt.RDat	POM121B	7	72707497	72716496	0.472	rs1861014	2.11	rs1861014	-0.007694	-3.82	2.113	159	22	enet	0.099	0.00026	-2.2739	0.02297	113	0.572827
Small_Intestine_Terminal_Ileum	./WEIGHTS//Small_Intestine_Terminal_Ileum/Small_Intestine_Terminal_Ileum.ENSG00000112992.12.wgt.RDat	NNT	5	43602794	43707507	0.136	rs514567	3.09	rs4403180	0.007725	3.34	-1.125	252	252	blup	0.043	0.013	-2.2663	0.02343	114	0.579173
Small_Intestine_Terminal_Ileum	./WEIGHTS//Small_Intestine_Terminal_Ileum/Small_Intestine_Terminal_Ileum.ENSG00000100764.9.wgt.RDat	PSMC1	14	90722839	90738966	0.3938	rs12589630	-3.23	rs754247	-0.00635	3.31	0.521	452	91	enet	0.087	0.00062	-2.2647	0.02353	115	0.576587
Small_Intestine_Terminal_Ileum	./WEIGHTS//Small_Intestine_Terminal_Ileum/Small_Intestine_Terminal_Ileum.ENSG00000239415.1.wgt.RDat	AP001469.9	21	47671616	47674047	0.268	rs914247	-2.34	rs2839170	0.079	4.78	-1.722	474	17	enet	0.15	7e-06	-2.26188	0.023705	116	0.575868
Small_Intestine_Terminal_Ileum	./WEIGHTS//Small_Intestine_Terminal_Ileum/Small_Intestine_Terminal_Ileum.ENSG00000073605.14.wgt.RDat	GSDMB	17	38060848	38074903	0.4184	rs9916158	-3.85	rs9303281	0.251855	6.19	1.988	291	7	lasso	0.29	1.7e-10	2.2596	0.023849	117	0.574414
Small_Intestine_Terminal_Ileum	./WEIGHTS//Small_Intestine_Terminal_Ileum/Small_Intestine_Terminal_Ileum.ENSG00000250878.3.wgt.RDat	METTL21EP	13	103532449	103548383	0.473	rs17592459	3.98	rs1470654	-0.000341	-3.95	1.613	712	712	blup	0.14	1.9e-05	-2.2523	0.0243	118	0.580317
Small_Intestine_Terminal_Ileum	./WEIGHTS//Small_Intestine_Terminal_Ileum/Small_Intestine_Terminal_Ileum.ENSG00000248780.1.wgt.RDat	RP11-632F7.1	4	40788127	40788727	0.412	rs13106136	2.88	rs2437346	0.10505	4.59	2.621	485	7	lasso	0.12	5.1e-05	2.24695	0.02464	119	0.583492
Small_Intestine_Terminal_Ileum	./WEIGHTS//Small_Intestine_Terminal_Ileum/Small_Intestine_Terminal_Ileum.ENSG00000145020.10.wgt.RDat	AMT	3	49454211	49460186	0.1474	rs4974078	2.94	rs3905330	0.052315	-4.33	1.967	287	287	blup	0.059	0.0043	-2.2465	0.02467	120	0.579334
Small_Intestine_Terminal_Ileum	./WEIGHTS//Small_Intestine_Terminal_Ileum/Small_Intestine_Terminal_Ileum.ENSG00000224791.1.wgt.RDat	KRT18P39	2	204629018	204630316	0.216	rs4673260	4.25	rs3116497	0.172	5.01	2.246	426	1	top1	0.17	1.4e-06	2.246	0.0247	121	0.575245
Small_Intestine_Terminal_Ileum	./WEIGHTS//Small_Intestine_Terminal_Ileum/Small_Intestine_Terminal_Ileum.ENSG00000141028.6.wgt.RDat	CDRT15P1	17	13927831	13928805	0.5217	rs7218697	-2.86	rs8079249	0.355688	-6.92	-1.834	608	7	lasso	0.37	5.9e-14	2.2115	0.027001	122	0.623679
Small_Intestine_Terminal_Ileum	./WEIGHTS//Small_Intestine_Terminal_Ileum/Small_Intestine_Terminal_Ileum.ENSG00000273448.1.wgt.RDat	RP11-166O4.6	7	66798034	66799370	0.473	rs7804367	-2.93	rs11762397	0.281886	6.66	-1.856	368	6	lasso	0.36	1.5e-13	-2.20788	0.02725	123	0.624313
Small_Intestine_Terminal_Ileum	./WEIGHTS//Small_Intestine_Terminal_Ileum/Small_Intestine_Terminal_Ileum.ENSG00000144815.10.wgt.RDat	NXPE3	3	101498046	101547073	0.3414	rs9881690	-3.39	rs2288273	0.068199	-4.28	2.53	329	4	lasso	0.13	2.2e-05	-2.2066	0.02734	124	0.621324
Small_Intestine_Terminal_Ileum	./WEIGHTS//Small_Intestine_Terminal_Ileum/Small_Intestine_Terminal_Ileum.ENSG00000163961.4.wgt.RDat	RNF168	3	196195654	196230639	0.3878	rs9325432	3.44	rs12631706	-0.008331	-3.25	1.348	409	409	blup	0.14	1.6e-05	-2.2064	0.02736	125	0.616804
Small_Intestine_Terminal_Ileum	./WEIGHTS//Small_Intestine_Terminal_Ileum/Small_Intestine_Terminal_Ileum.ENSG00000261490.1.wgt.RDat	RP11-448G15.3	4	10069713	10074643	0.207	rs2241465	3.35	rs9926	0.10952	4.43	2.206	572	1	top1	0.11	0.00012	2.206	0.02738	126	0.612356
Small_Intestine_Terminal_Ileum	./WEIGHTS//Small_Intestine_Terminal_Ileum/Small_Intestine_Terminal_Ileum.ENSG00000239736.2.wgt.RDat	CEACAMP3	19	42106090	42112339	0.479	rs3752172	-3.47	rs2302188	0.16242	6	0.989	306	306	blup	0.23	2.2e-08	2.20273	0.02761	127	0.612638
Small_Intestine_Terminal_Ileum	./WEIGHTS//Small_Intestine_Terminal_Ileum/Small_Intestine_Terminal_Ileum.ENSG00000152117.13.wgt.RDat	AC093838.4	2	132250386	132279146	0.598	rs10171879	2.69	rs12469056	0.415	-7.64	2.671	166	10	enet	0.43	1.2e-16	-2.19754	0.02798	128	0.615997
Small_Intestine_Terminal_Ileum	./WEIGHTS//Small_Intestine_Terminal_Ileum/Small_Intestine_Terminal_Ileum.ENSG00000178971.9.wgt.RDat	CTC1	17	8130191	8151362	0.4398	rs6503113	-2.94	rs3027246	0.015335	-3.39	2.045	455	10	lasso	0.087	0.00061	-2.1948	0.028176	129	0.615504
Small_Intestine_Terminal_Ileum	./WEIGHTS//Small_Intestine_Terminal_Ileum/Small_Intestine_Terminal_Ileum.ENSG00000160094.10.wgt.RDat	ZNF362	1	33722146	33765755	0.356	rs4578181	3.29	rs10914671	0.147336	-4.47	2.194	404	1	top1	0.15	8.2e-06	-2.194	0.02824	130	0.612156
Small_Intestine_Terminal_Ileum	./WEIGHTS//Small_Intestine_Terminal_Ileum/Small_Intestine_Terminal_Ileum.ENSG00000106868.12.wgt.RDat	SUSD1	9	114803065	114937688	0.29	rs7854170	3.56	rs4979085	0.170563	-5.23	-2.19	486	1	top1	0.17	1.5e-06	2.19	0.02852	131	0.613507
Small_Intestine_Terminal_Ileum	./WEIGHTS//Small_Intestine_Terminal_Ileum/Small_Intestine_Terminal_Ileum.ENSG00000165862.10.wgt.RDat	PNLIPRP2	10	118380465	118404654	0.4494	rs11197548	2.46	rs4751995	0.371887	-6.8	-2.189	466	1	top1	0.37	6.9e-14	2.189	0.0286	132	0.610567
Small_Intestine_Terminal_Ileum	./WEIGHTS//Small_Intestine_Terminal_Ileum/Small_Intestine_Terminal_Ileum.ENSG00000123179.9.wgt.RDat	EBPL	13	50234859	50265611	0.546	rs1198319	-4.15	rs7982132	0.231562	-5.73	2.046	398	23	enet	0.34	1.7e-12	-2.1891	0.0286	133	0.605976
Small_Intestine_Terminal_Ileum	./WEIGHTS//Small_Intestine_Terminal_Ileum/Small_Intestine_Terminal_Ileum.ENSG00000075399.8.wgt.RDat	VPS9D1	16	89773542	89787392	0.187	rs7196459	-3.6	rs8058895	0.156	4.92	-2.188	409	1	top1	0.16	4.5e-06	-2.188	0.02867	134	0.602926
Small_Intestine_Terminal_Ileum	./WEIGHTS//Small_Intestine_Terminal_Ileum/Small_Intestine_Terminal_Ileum.ENSG00000270964.1.wgt.RDat	RP11-502I4.3	15	67833410	67834942	0.2863	rs11071975	2.49	rs2583587	0.21919	5.77	-2.238	410	13	lasso	0.23	1.8e-08	-2.1817	0.02913	135	0.608062
Small_Intestine_Terminal_Ileum	./WEIGHTS//Small_Intestine_Terminal_Ileum/Small_Intestine_Terminal_Ileum.ENSG00000228376.3.wgt.RDat	RP11-520B13.4	9	99837953	99844227	0.232	rs11581	-3.03	rs12378350	0.022046	-3.03	-2.913	279	16	enet	0.072	0.0017	2.1765	0.02952	136	0.611672
Small_Intestine_Terminal_Ileum	./WEIGHTS//Small_Intestine_Terminal_Ileum/Small_Intestine_Terminal_Ileum.ENSG00000077380.11.wgt.RDat	DYNC1I2	2	172543919	172604930	0.229	rs11674142	2.67	rs12692974	0.177	-4.85	-2.17	380	1	top1	0.18	9.1e-07	2.17	0.03001	137	0.617286
Small_Intestine_Terminal_Ileum	./WEIGHTS//Small_Intestine_Terminal_Ileum/Small_Intestine_Terminal_Ileum.ENSG00000156042.13.wgt.RDat	TTC18	10	75013517	75118617	0.2183	rs11000440	-4.25	rs11000561	0.186824	-5.38	-2.312	220	220	blup	0.22	3.3e-08	2.1694	0.0301	138	0.614651
Small_Intestine_Terminal_Ileum	./WEIGHTS//Small_Intestine_Terminal_Ileum/Small_Intestine_Terminal_Ileum.ENSG00000166130.10.wgt.RDat	IKBIP	12	99007183	99038891	0.265	rs4762488	3.75	rs2372395	0.104	5.14	2.215	443	6	lasso	0.14	1.3e-05	2.1677	0.03018	139	0.611851
Small_Intestine_Terminal_Ileum	./WEIGHTS//Small_Intestine_Terminal_Ileum/Small_Intestine_Terminal_Ileum.ENSG00000235954.2.wgt.RDat	TTC28-AS1	22	28315364	28404569	0.391	rs12166473	-2.71	rs7292046	0.03657	3.97	0.936	525	525	blup	0.15	5.5e-06	2.16404	0.0305	140	0.613921
Small_Intestine_Terminal_Ileum	./WEIGHTS//Small_Intestine_Terminal_Ileum/Small_Intestine_Terminal_Ileum.ENSG00000250490.1.wgt.RDat	CTD-2324F15.2	5	6310554	6339997	0.629	rs7728127	3.05	rs4701724	0.224549	-5.96	-1.699	635	13	enet	0.31	2.4e-11	2.1622	0.0306	141	0.611566
Small_Intestine_Terminal_Ileum	./WEIGHTS//Small_Intestine_Terminal_Ileum/Small_Intestine_Terminal_Ileum.ENSG00000230295.1.wgt.RDat	RP11-458F8.2	7	66345695	66347968	0.237	rs13230948	-2.44	rs35876551	0.168913	-4.9	-2.158	217	1	top1	0.17	1.7e-06	2.158	0.03093	142	0.613808
Small_Intestine_Terminal_Ileum	./WEIGHTS//Small_Intestine_Terminal_Ileum/Small_Intestine_Terminal_Ileum.ENSG00000232546.1.wgt.RDat	RP11-458F8.1	7	66313483	66323123	0.256	rs1267817	-2.25	rs35876551	0.194279	-4.99	-2.158	214	1	top1	0.19	2.5e-07	2.158	0.03093	143	0.609516
Small_Intestine_Terminal_Ileum	./WEIGHTS//Small_Intestine_Terminal_Ileum/Small_Intestine_Terminal_Ileum.ENSG00000272864.1.wgt.RDat	RP11-17E13.2	1	75164453	75165017	0.5335	rs3931020	3	rs6662846	0.214264	-5.54	-1.582	376	9	lasso	0.32	7e-12	2.15623	0.03107	144	0.608023
Small_Intestine_Terminal_Ileum	./WEIGHTS//Small_Intestine_Terminal_Ileum/Small_Intestine_Terminal_Ileum.ENSG00000125755.14.wgt.RDat	SYMPK	19	46318668	46366548	0.2696	rs1010693	-2.87	rs8108269	0.03584	-3.91	2.781	400	6	lasso	0.076	0.0013	-2.1547	0.03118	145	0.605967
Small_Intestine_Terminal_Ileum	./WEIGHTS//Small_Intestine_Terminal_Ileum/Small_Intestine_Terminal_Ileum.ENSG00000258302.1.wgt.RDat	RP11-981P6.1	12	89954906	89987798	0.352	rs7960664	4.14	rs6538189	0.19	5.22	2.153	359	1	top1	0.19	3.4e-07	2.153	0.031319	146	0.6045
Small_Intestine_Terminal_Ileum	./WEIGHTS//Small_Intestine_Terminal_Ileum/Small_Intestine_Terminal_Ileum.ENSG00000230732.3.wgt.RDat	AC127904.2	3	196639821	196641450	0.3336	rs6804448	-2.85	rs11185460	0.053735	-4	-1.769	445	445	blup	0.11	8.4e-05	2.1513	0.03145	147	0.602899
Small_Intestine_Terminal_Ileum	./WEIGHTS//Small_Intestine_Terminal_Ileum/Small_Intestine_Terminal_Ileum.ENSG00000173226.12.wgt.RDat	IQCB1	3	121488610	121553926	0.4223	rs2681408	-2.74	rs4676744	0.103782	-5.75	-2.07	420	4	lasso	0.28	2e-10	2.145	0.03195	148	0.608345
Small_Intestine_Terminal_Ileum	./WEIGHTS//Small_Intestine_Terminal_Ileum/Small_Intestine_Terminal_Ileum.ENSG00000059122.12.wgt.RDat	FLYWCH1	16	2961938	3001209	0.788	rs11862306	-2.9	rs9928222	0.496	8	-2.143	340	1	top1	0.5	1.3e-19	-2.143	0.03211	149	0.607288
Small_Intestine_Terminal_Ileum	./WEIGHTS//Small_Intestine_Terminal_Ileum/Small_Intestine_Terminal_Ileum.ENSG00000186468.8.wgt.RDat	RPS23	5	81569177	81574396	0.233	rs4703851	3.24	rs17245188	0.038901	-4.13	-2.141	438	1	top1	0.039	0.017	2.141	0.03227	150	0.606246
Small_Intestine_Terminal_Ileum	./WEIGHTS//Small_Intestine_Terminal_Ileum/Small_Intestine_Terminal_Ileum.ENSG00000100330.11.wgt.RDat	MTMR3	22	30279144	30426855	0.353	rs2857634	3.76	rs9983	0.25262	5.75	2.135	395	1	top1	0.25	2.5e-09	2.135	0.0328	151	0.612122
Small_Intestine_Terminal_Ileum	./WEIGHTS//Small_Intestine_Terminal_Ileum/Small_Intestine_Terminal_Ileum.ENSG00000134897.9.wgt.RDat	BIVM	13	103451399	103493885	0.292	rs17592459	3.98	rs1470654	-0.007293	3.77	1.613	690	690	blup	0.064	0.003	2.1332	0.0329	152	0.609949
Small_Intestine_Terminal_Ileum	./WEIGHTS//Small_Intestine_Terminal_Ileum/Small_Intestine_Terminal_Ileum.ENSG00000183662.6.wgt.RDat	FAM19A1	3	68053359	68594776	0.6079	rs9310080	-3.66	rs6549127	0.215643	6	2	419	45	enet	0.33	2.3e-12	2.1257	0.03353	153	0.617566
Small_Intestine_Terminal_Ileum	./WEIGHTS//Small_Intestine_Terminal_Ileum/Small_Intestine_Terminal_Ileum.ENSG00000113522.9.wgt.RDat	RAD50	5	131891711	131980313	0.23	rs11746555	2.6	rs11745587	0.103843	4.44	-1.284	407	11	lasso	0.19	3.9e-07	-2.1251	0.03358	154	0.61447
Small_Intestine_Terminal_Ileum	./WEIGHTS//Small_Intestine_Terminal_Ileum/Small_Intestine_Terminal_Ileum.ENSG00000151640.8.wgt.RDat	DPYSL4	10	134000404	134019280	0.5597	rs7914962	2.41	rs2814167	0.232314	6.3	1.236	463	9	enet	0.46	8.7e-18	2.121	0.0339	155	0.616324
Small_Intestine_Terminal_Ileum	./WEIGHTS//Small_Intestine_Terminal_Ileum/Small_Intestine_Terminal_Ileum.ENSG00000225931.3.wgt.RDat	RP3-395M20.7	1	2497849	2501327	0.2588	rs2764845	-3.54	rs6667605	0.159051	4.81	-2.118	378	1	top1	0.16	3.5e-06	-2.118	0.03418	156	0.617431
Small_Intestine_Terminal_Ileum	./WEIGHTS//Small_Intestine_Terminal_Ileum/Small_Intestine_Terminal_Ileum.ENSG00000101306.6.wgt.RDat	MYLK2	20	30407111	30422492	0.283	rs17090740	-2.28	rs13041282	0.13777	4.73	2.115	302	1	top1	0.14	1.6e-05	2.115	0.0344	157	0.617447
Small_Intestine_Terminal_Ileum	./WEIGHTS//Small_Intestine_Terminal_Ileum/Small_Intestine_Terminal_Ileum.ENSG00000148834.8.wgt.RDat	GSTO1	10	105995114	106027217	0.3148	rs2147269	2.89	rs2282326	0.273286	5.93	2.114	429	1	top1	0.27	4.6e-10	2.114	0.0345	158	0.615323
Small_Intestine_Terminal_Ileum	./WEIGHTS//Small_Intestine_Terminal_Ileum/Small_Intestine_Terminal_Ileum.ENSG00000155393.8.wgt.RDat	HEATR3	16	50099852	50140298	0.478	rs6500249	2.54	rs7186889	0.393	-7.13	-2.114	376	1	top1	0.39	8.8e-15	2.114	0.03452	159	0.611807
Small_Intestine_Terminal_Ileum	./WEIGHTS//Small_Intestine_Terminal_Ileum/Small_Intestine_Terminal_Ileum.ENSG00000173258.8.wgt.RDat	ZNF483	9	114287439	114340124	0.383	rs7854170	3.56	rs10125601	0.068999	-4.14	0.23	493	40	enet	0.082	0.00085	-2.1108	0.03479	160	0.612739
Small_Intestine_Terminal_Ileum	./WEIGHTS//Small_Intestine_Terminal_Ileum/Small_Intestine_Terminal_Ileum.ENSG00000204839.4.wgt.RDat	MROH6	8	144648357	144655141	0.302	rs1062391	3.06	rs1062391	0.02245	4.07	3.059	358	6	lasso	0.073	0.0016	2.1025	0.0355	161	0.62136
Small_Intestine_Terminal_Ileum	./WEIGHTS//Small_Intestine_Terminal_Ileum/Small_Intestine_Terminal_Ileum.ENSG00000183807.6.wgt.RDat	FAM162B	6	117073363	117086886	0.146	rs9398434	2.99	rs1983721	0.03737	3.48	2.136	376	4	lasso	0.044	0.012	2.09751	0.0359	162	0.624483
Small_Intestine_Terminal_Ileum	./WEIGHTS//Small_Intestine_Terminal_Ileum/Small_Intestine_Terminal_Ileum.ENSG00000156876.8.wgt.RDat	SASS6	1	100549119	100598511	0.2469	rs11166413	2.91	rs2025936	0.130972	4.97	-1.997	452	4	lasso	0.13	2.1e-05	-2.09066	0.03656	163	0.632062
Small_Intestine_Terminal_Ileum	./WEIGHTS//Small_Intestine_Terminal_Ileum/Small_Intestine_Terminal_Ileum.ENSG00000197599.8.wgt.RDat	CCDC154	16	1484384	1494557	0.571	rs1657133	-2.45	rs10903009	0.254	5.72	2.089	480	1	top1	0.25	2.3e-09	2.089	0.03671	164	0.630785
Small_Intestine_Terminal_Ileum	./WEIGHTS//Small_Intestine_Terminal_Ileum/Small_Intestine_Terminal_Ileum.ENSG00000103550.9.wgt.RDat	KNOP1	16	19714902	19729016	0.445	rs3830052	3.1	rs3829539	0.411	7.22	2.088	450	1	top1	0.41	1.5e-15	2.088	0.0368	165	0.628499
Small_Intestine_Terminal_Ileum	./WEIGHTS//Small_Intestine_Terminal_Ileum/Small_Intestine_Terminal_Ileum.ENSG00000265939.1.wgt.RDat	UBE2CP2	18	20480449	20480958	0.162	rs7228876	3.88	rs7243256	0.00969	-3.53	-2.066	348	7	lasso	0.025	0.044	2.079	0.0376	166	0.638294
Small_Intestine_Terminal_Ileum	./WEIGHTS//Small_Intestine_Terminal_Ileum/Small_Intestine_Terminal_Ileum.ENSG00000162779.16.wgt.RDat	AXDND1	1	179334855	179523870	0.3983	rs1329276	2.92	rs4424451	0.302388	6.55	2.075	477	1	top1	0.3	3.9e-11	2.075	0.03799	167	0.641053
Small_Intestine_Terminal_Ileum	./WEIGHTS//Small_Intestine_Terminal_Ileum/Small_Intestine_Terminal_Ileum.ENSG00000261250.1.wgt.RDat	RP11-545A16.1	1	179512336	179518057	0.1927	rs1329276	2.92	rs4424451	0.149371	5.19	2.075	487	1	top1	0.15	7.1e-06	2.075	0.03799	168	0.637237
Small_Intestine_Terminal_Ileum	./WEIGHTS//Small_Intestine_Terminal_Ileum/Small_Intestine_Terminal_Ileum.ENSG00000157823.12.wgt.RDat	AP3S2	15	90373831	90437574	0.4448	rs6496609	2.79	rs2043880	0.35154	6.64	2.07	418	1	top1	0.35	4.7e-13	2.07	0.03845	169	0.641137
Small_Intestine_Terminal_Ileum	./WEIGHTS//Small_Intestine_Terminal_Ileum/Small_Intestine_Terminal_Ileum.ENSG00000259953.1.wgt.RDat	RP11-4O1.2	9	114794835	114800010	0.216	rs7854170	3.56	rs4979085	0.059769	-4.32	-2.19	515	2	lasso	0.067	0.0024	2.0674	0.03869	170	0.641344
Small_Intestine_Terminal_Ileum	./WEIGHTS//Small_Intestine_Terminal_Ileum/Small_Intestine_Terminal_Ileum.ENSG00000196196.2.wgt.RDat	HRCT1	9	35906189	35907138	0.37	rs17778847	2.87	rs16932756	0.129737	4.2	-2.06	435	1	top1	0.13	2.9e-05	-2.06	0.0394	171	0.649294
Small_Intestine_Terminal_Ileum	./WEIGHTS//Small_Intestine_Terminal_Ileum/Small_Intestine_Terminal_Ileum.ENSG00000100312.6.wgt.RDat	ACR	22	51176624	51183762	0.389	rs5770871	-2.83	rs5770953	0.12328	4.14	-2.06	206	1	top1	0.12	4.7e-05	-2.06	0.0394	172	0.645519
Small_Intestine_Terminal_Ileum	./WEIGHTS//Small_Intestine_Terminal_Ileum/Small_Intestine_Terminal_Ileum.ENSG00000170419.6.wgt.RDat	VSTM2A	7	54610018	54638773	0.32	rs1020644	-2.95	rs1357887	0.310252	6.24	2.059	443	1	top1	0.31	2e-11	2.059	0.03949	173	0.643253
Small_Intestine_Terminal_Ileum	./WEIGHTS//Small_Intestine_Terminal_Ileum/Small_Intestine_Terminal_Ileum.ENSG00000013573.12.wgt.RDat	DDX11	12	31226782	31257725	0.889	rs33270	3.78	rs6487966	0.761	-9.59	-2.057	457	1	top1	0.76	4.6e-39	2.057	0.039686	174	0.642731
Small_Intestine_Terminal_Ileum	./WEIGHTS//Small_Intestine_Terminal_Ileum/Small_Intestine_Terminal_Ileum.ENSG00000243323.1.wgt.RDat	PTPRVP	1	202137179	202158583	0.3152	rs7528295	-3.28	rs16849726	0.045096	-4.3	2.466	396	396	blup	0.059	0.0043	-2.05583	0.0398	175	0.640894
Small_Intestine_Terminal_Ileum	./WEIGHTS//Small_Intestine_Terminal_Ileum/Small_Intestine_Terminal_Ileum.ENSG00000185689.11.wgt.RDat	C6orf201	6	4079456	4131185	0.369	rs41392545	2.87	rs853422	0.02585	4.09	-1.194	637	3	lasso	0.052	0.0067	-2.05294	0.0401	176	0.642056
Small_Intestine_Terminal_Ileum	./WEIGHTS//Small_Intestine_Terminal_Ileum/Small_Intestine_Terminal_Ileum.ENSG00000230433.1.wgt.RDat	RP1-20B11.2	6	524171	525581	0.227	rs9405242	2.58	rs17134857	0.04415	3.99	-1.828	502	6	lasso	0.047	0.0094	-2.05101	0.0403	177	0.641612
Small_Intestine_Terminal_Ileum	./WEIGHTS//Small_Intestine_Terminal_Ileum/Small_Intestine_Terminal_Ileum.ENSG00000173535.9.wgt.RDat	TNFRSF10C	8	22941868	22974950	0.438	rs10098411	3.64	rs10111172	-0.00671	-3.61	3.034	623	623	blup	0.067	0.0024	-2.0475	0.0406	178	0.642757
Small_Intestine_Terminal_Ileum	./WEIGHTS//Small_Intestine_Terminal_Ileum/Small_Intestine_Terminal_Ileum.ENSG00000116218.8.wgt.RDat	NPHS2	1	179519674	179545087	0.2976	rs1329276	2.92	rs12741425	0.249239	6.12	2.047	478	1	top1	0.25	3.4e-09	2.047	0.04066	179	0.640111
Small_Intestine_Terminal_Ileum	./WEIGHTS//Small_Intestine_Terminal_Ileum/Small_Intestine_Terminal_Ileum.ENSG00000154222.10.wgt.RDat	CC2D1B	1	52811395	52831865	0.2555	rs17365357	3.01	rs7513934	0.007153	3.91	0.443	256	256	blup	0.13	2.1e-05	2.04656	0.0407	180	0.637181
Small_Intestine_Terminal_Ileum	./WEIGHTS//Small_Intestine_Terminal_Ileum/Small_Intestine_Terminal_Ileum.ENSG00000183309.7.wgt.RDat	ZNF623	8	144718183	144735900	0.352	rs1062391	3.06	rs3750204	0.233	5.45	1.639	350	3	lasso	0.27	9.1e-10	2.0452	0.0408	181	0.635218
Small_Intestine_Terminal_Ileum	./WEIGHTS//Small_Intestine_Terminal_Ileum/Small_Intestine_Terminal_Ileum.ENSG00000272990.1.wgt.RDat	RP11-305K5.1	3	156241529	156242036	0.3132	rs3773716	-2.46	rs1027915	0.035096	-4.06	2.045	398	1	top1	0.035	0.022	-2.045	0.04085	182	0.632502
Small_Intestine_Terminal_Ileum	./WEIGHTS//Small_Intestine_Terminal_Ileum/Small_Intestine_Terminal_Ileum.ENSG00000261618.1.wgt.RDat	RP11-79H23.3	8	79749764	79752757	0.17	rs10110519	3	rs10504676	0.09525	-4.2	2.045	329	1	top1	0.095	0.00034	-2.045	0.0409	183	0.629815
Small_Intestine_Terminal_Ileum	./WEIGHTS//Small_Intestine_Terminal_Ileum/Small_Intestine_Terminal_Ileum.ENSG00000126464.9.wgt.RDat	PRR12	19	50094900	50129581	0.2255	rs9304689	3.44	rs11083979	0.13052	4.65	2.042	363	1	top1	0.13	2.8e-05	2.042	0.04115	184	0.630221
Small_Intestine_Terminal_Ileum	./WEIGHTS//Small_Intestine_Terminal_Ileum/Small_Intestine_Terminal_Ileum.ENSG00000171469.6.wgt.RDat	ZNF561	19	9715356	9732075	0.4252	rs11878348	2.76	rs12104234	0.27857	-5.89	2.041	361	1	top1	0.28	3e-10	-2.041	0.04125	185	0.628338
Small_Intestine_Terminal_Ileum	./WEIGHTS//Small_Intestine_Terminal_Ileum/Small_Intestine_Terminal_Ileum.ENSG00000198945.3.wgt.RDat	L3MBTL3	6	130334844	130462594	0.715	rs2031240	-3.11	rs6569648	0.404	7.09	2.044	560	25	enet	0.48	4.6e-19	2.03827	0.0415	186	0.628747
Small_Intestine_Terminal_Ileum	./WEIGHTS//Small_Intestine_Terminal_Ileum/Small_Intestine_Terminal_Ileum.ENSG00000259715.1.wgt.RDat	CTD-3110H11.1	15	50651647	50652391	0.5937	rs4520793	2.68	rs12903381	0.50601	8.08	1.717	414	4	lasso	0.54	6.1e-22	2.0345	0.04191	187	0.631564
Small_Intestine_Terminal_Ileum	./WEIGHTS//Small_Intestine_Terminal_Ileum/Small_Intestine_Terminal_Ileum.ENSG00000232859.5.wgt.RDat	LYRM9	17	26205340	26220409	0.2619	rs1993831	2.85	rs3751972	0.169654	-5.15	-2.034	311	1	top1	0.17	1.6e-06	2.034	0.041952	188	0.628834
Small_Intestine_Terminal_Ileum	./WEIGHTS//Small_Intestine_Terminal_Ileum/Small_Intestine_Terminal_Ileum.ENSG00000176124.7.wgt.RDat	DLEU1	13	50656307	51297372	0.184	rs1198319	-4.15	rs17384892	-0.003926	-3.79	-2.557	384	10	enet	0.075	0.0014	2.0322	0.0421	189	0.627713
Small_Intestine_Terminal_Ileum	./WEIGHTS//Small_Intestine_Terminal_Ileum/Small_Intestine_Terminal_Ileum.ENSG00000128408.7.wgt.RDat	RIBC2	22	45809572	45828376	0.234	rs7287811	3.08	rs6007031	-0.00384	3.72	0.87	577	577	blup	0.026	0.043	2.03137	0.0422	190	0.625893
Small_Intestine_Terminal_Ileum	./WEIGHTS//Small_Intestine_Terminal_Ileum/Small_Intestine_Terminal_Ileum.ENSG00000233590.1.wgt.RDat	RP11-153K11.3	10	69993008	70002136	0.192	rs11813125	3.5	rs16925325	0.042997	-3.97	2.199	389	389	blup	0.058	0.0044	-2.017	0.0437	191	0.644747
Small_Intestine_Terminal_Ileum	./WEIGHTS//Small_Intestine_Terminal_Ileum/Small_Intestine_Terminal_Ileum.ENSG00000108395.9.wgt.RDat	TRIM37	17	57059999	57183958	0.1058	rs7224035	-2.94	rs2333410	0.025754	-3.85	1.802	289	289	blup	0.028	0.036	-2.0165	0.043746	192	0.642064
Small_Intestine_Terminal_Ileum	./WEIGHTS//Small_Intestine_Terminal_Ileum/Small_Intestine_Terminal_Ileum.ENSG00000196873.11.wgt.RDat	CBWD3	9	70856397	70914929	0.284	rs11142449	2.62	rs424970	-0.007102	-3.64	-1.426	181	181	blup	0.076	0.0013	2.0123	0.04419	193	0.64522
Small_Intestine_Terminal_Ileum	./WEIGHTS//Small_Intestine_Terminal_Ileum/Small_Intestine_Terminal_Ileum.ENSG00000181097.5.wgt.RDat	RP11-429J17.2	8	144778324	144780583	0.466	rs1062391	3.06	rs3204171	0.068	-4.91	2.639	336	28	enet	0.12	4.7e-05	-2.0105	0.0444	194	0.644944
Small_Intestine_Terminal_Ileum	./WEIGHTS//Small_Intestine_Terminal_Ileum/Small_Intestine_Terminal_Ileum.ENSG00000153774.4.wgt.RDat	CFDP1	16	75327596	75467383	0.206	rs7190458	2.38	rs2059257	0.0253	3.77	1.486	347	347	blup	0.043	0.013	2.00988	0.04444	195	0.642215
Small_Intestine_Terminal_Ileum	./WEIGHTS//Small_Intestine_Terminal_Ileum/Small_Intestine_Terminal_Ileum.ENSG00000259363.1.wgt.RDat	CTD-2054N24.2	15	100347228	100417353	0.5721	rs4572372	3.52	rs12906587	0.1186	-5.58	-2.447	540	44	enet	0.32	9.7e-12	2.0098	0.04445	196	0.639082
Small_Intestine_Terminal_Ileum	./WEIGHTS//Small_Intestine_Terminal_Ileum/Small_Intestine_Terminal_Ileum.ENSG00000140575.8.wgt.RDat	IQGAP1	15	90931450	91045475	0.2516	rs8040937	2.68	rs6496666	0.09836	5.05	-1.97	403	403	blup	0.16	2.8e-06	-2.0011	0.04538	197	0.649141
Small_Intestine_Terminal_Ileum	./WEIGHTS//Small_Intestine_Terminal_Ileum/Small_Intestine_Terminal_Ileum.ENSG00000155438.7.wgt.RDat	MKI67IP	2	122484521	122494499	0.171	rs17016977	-2.5	rs1056014	0.0123	3.79	-1.167	306	306	blup	0.018	0.075	-1.99692	0.04583	198	0.652267
Small_Intestine_Terminal_Ileum	./WEIGHTS//Small_Intestine_Terminal_Ileum/Small_Intestine_Terminal_Ileum.ENSG00000050130.13.wgt.RDat	JKAMP	14	59951161	59971429	0.1918	rs8005861	-2.78	rs10146557	0.09197	4.2	-2.037	458	8	enet	0.094	0.00036	-1.9959	0.04594	199	0.650547
Small_Intestine_Terminal_Ileum	./WEIGHTS//Small_Intestine_Terminal_Ileum/Small_Intestine_Terminal_Ileum.ENSG00000253967.1.wgt.RDat	RP11-333A23.4	8	71383380	71397922	0.225	rs7015180	-2.86	rs13282855	0.06759	-3.86	1.603	278	4	lasso	0.088	0.00056	-1.9952	0.046	200	0.64814
Small_Intestine_Terminal_Ileum	./WEIGHTS//Small_Intestine_Terminal_Ileum/Small_Intestine_Terminal_Ileum.ENSG00000125877.8.wgt.RDat	ITPA	20	3189514	3204516	0.439	rs6051348	2.54	rs11697114	0.2565	-5.92	1.878	437	5	lasso	0.27	6.2e-10	-1.993	0.0463	201	0.649121
Small_Intestine_Terminal_Ileum	./WEIGHTS//Small_Intestine_Terminal_Ileum/Small_Intestine_Terminal_Ileum.ENSG00000178773.10.wgt.RDat	CPNE7	16	89642176	89663654	0.218	rs7196459	-3.63	rs12935112	0.0347	3.9	0.822	460	460	blup	0.069	0.0021	1.99053	0.04653	202	0.649117
Small_Intestine_Terminal_Ileum	./WEIGHTS//Small_Intestine_Terminal_Ileum/Small_Intestine_Terminal_Ileum.ENSG00000148484.13.wgt.RDat	RSU1	10	16632610	16859527	0.3949	rs11253941	2.63	rs2603804	0.134906	5.28	-1.393	652	5	lasso	0.2	1.6e-07	-1.9842	0.0472	203	0.65522
Small_Intestine_Terminal_Ileum	./WEIGHTS//Small_Intestine_Terminal_Ileum/Small_Intestine_Terminal_Ileum.ENSG00000241258.2.wgt.RDat	CRCP	7	65579591	65619555	0.134	rs1404147	-2.1	rs778732	0.078797	-4.09	-1.98	195	1	top1	0.079	0.0011	1.98	0.0477	204	0.658915
Small_Intestine_Terminal_Ileum	./WEIGHTS//Small_Intestine_Terminal_Ileum/Small_Intestine_Terminal_Ileum.ENSG00000007341.14.wgt.RDat	ST7L	1	113081781	113163447	0.4033	rs12140067	2.19	rs12046208	0.163986	-5.01	1.972	331	1	top1	0.16	2.4e-06	-1.972	0.04861	205	0.66821
Small_Intestine_Terminal_Ileum	./WEIGHTS//Small_Intestine_Terminal_Ileum/Small_Intestine_Terminal_Ileum.ENSG00000223510.2.wgt.RDat	CDRT15	17	14138990	14140179	0.6326	rs7218697	-2.86	rs736261	0.394445	-7.3	1.625	635	29	enet	0.44	5.3e-17	-1.9669	0.049194	206	0.672955
Small_Intestine_Terminal_Ileum	./WEIGHTS//Small_Intestine_Terminal_Ileum/Small_Intestine_Terminal_Ileum.ENSG00000238227.3.wgt.RDat	C9orf69	9	139006427	139010731	0.276	rs13301342	-3.69	rs10858226	0.062358	4.01	1.964	396	1	top1	0.062	0.0033	1.964	0.04953	207	0.674278
Small_Intestine_Terminal_Ileum	./WEIGHTS//Small_Intestine_Terminal_Ileum/Small_Intestine_Terminal_Ileum.ENSG00000228389.1.wgt.RDat	AC068039.4	2	172629992	172632354	0.543	rs11674142	2.67	rs6722757	0.361	6.83	-2.192	406	27	enet	0.4	3.6e-15	-1.96177	0.04979	208	0.674559
Small_Intestine_Terminal_Ileum	./WEIGHTS//Small_Intestine_Terminal_Ileum/Small_Intestine_Terminal_Ileum.ENSG00000258695.2.wgt.RDat	RP3-414A15.2	14	73996856	73997314	0.2749	rs758773	-3.22	rs8018967	0.14112	-4.3	1.959	355	1	top1	0.14	1.3e-05	-1.959	0.05011	209	0.675646
Small_Intestine_Terminal_Ileum	./WEIGHTS//Small_Intestine_Terminal_Ileum/Small_Intestine_Terminal_Ileum.ENSG00000154767.10.wgt.RDat	XPC	3	14186647	14214562	0.4501	rs9853336	2.73	rs2607739	0.101657	-4.4	0.024	584	584	blup	0.13	3.3e-05	1.9585	0.05017	210	0.673234
Small_Intestine_Terminal_Ileum	./WEIGHTS//Small_Intestine_Terminal_Ileum/Small_Intestine_Terminal_Ileum.ENSG00000183230.12.wgt.RDat	CTNNA3	10	67672276	69455927	0.2918	rs11599081	2.99	rs12250991	-0.008378	3.04	0.324	327	327	blup	-0.0051	0.53	1.9561	0.0505	211	0.67445
Small_Intestine_Terminal_Ileum	./WEIGHTS//Small_Intestine_Terminal_Ileum/Small_Intestine_Terminal_Ileum.ENSG00000111328.2.wgt.RDat	CDK2AP1	12	123746031	123756881	0.192	rs1051434	-3.92	rs28636834	0.0382	-4.91	-2.014	348	348	blup	0.11	0.00016	1.9515	0.051	212	0.677915
Small_Intestine_Terminal_Ileum	./WEIGHTS//Small_Intestine_Terminal_Ileum/Small_Intestine_Terminal_Ileum.ENSG00000244474.1.wgt.RDat	UGT1A4	2	234627467	234628333	0.289	rs726016	2.95	rs2013021	0.172	5.27	-1.95	763	1	top1	0.17	1.4e-06	-1.95	0.05118	213	0.677114
Small_Intestine_Terminal_Ileum	./WEIGHTS//Small_Intestine_Terminal_Ileum/Small_Intestine_Terminal_Ileum.ENSG00000257431.1.wgt.RDat	RP11-263K4.3	12	82906456	82909596	0.322	rs10862531	-3.44	rs7957993	0.078	4.73	2.28	367	7	lasso	0.097	0.0003	1.9351	0.052973	214	0.69756
Small_Intestine_Terminal_Ileum	./WEIGHTS//Small_Intestine_Terminal_Ileum/Small_Intestine_Terminal_Ileum.ENSG00000112852.4.wgt.RDat	PCDHB2	5	140474227	140476962	0.279	rs4912736	2.8	rs13163163	-0.007206	-3.4	-2.08	432	432	blup	0.074	0.0015	1.9344	0.05307	215	0.695587
Small_Intestine_Terminal_Ileum	./WEIGHTS//Small_Intestine_Terminal_Ileum/Small_Intestine_Terminal_Ileum.ENSG00000120437.7.wgt.RDat	ACAT2	6	160183562	160199312	0.212	rs7758822	3.15	rs3465	0.05183	4.57	-2.162	544	6	lasso	0.072	0.0017	-1.92741	0.0539	216	0.703195
Small_Intestine_Terminal_Ileum	./WEIGHTS//Small_Intestine_Terminal_Ileum/Small_Intestine_Terminal_Ileum.ENSG00000214290.3.wgt.RDat	COLCA2	11	111169565	111179460	0.23	rs1815946	3.93	rs3087967	0.195142	-5.02	1.924	448	1	top1	0.2	2.4e-07	-1.924	0.054355	217	0.705864
Small_Intestine_Terminal_Ileum	./WEIGHTS//Small_Intestine_Terminal_Ileum/Small_Intestine_Terminal_Ileum.ENSG00000167543.11.wgt.RDat	TP53I13	17	27893070	27900175	0.3078	rs542939	-2.76	rs565977	0.191013	-4.95	1.924	314	1	top1	0.19	3.2e-07	-1.924	0.054355	218	0.702626
Small_Intestine_Terminal_Ileum	./WEIGHTS//Small_Intestine_Terminal_Ileum/Small_Intestine_Terminal_Ileum.ENSG00000140682.14.wgt.RDat	TGFB1I1	16	31482906	31489281	0.2	rs2454907	2.6	rs2929	0.109	-3.91	1.92	269	1	top1	0.11	0.00013	-1.92	0.05486	219	0.705915
Small_Intestine_Terminal_Ileum	./WEIGHTS//Small_Intestine_Terminal_Ileum/Small_Intestine_Terminal_Ileum.ENSG00000267454.1.wgt.RDat	ZNF582-AS1	19	56905025	56910541	0.2157	rs304001	3.03	rs4281830	0.07731	4.45	-1.715	533	10	enet	0.087	0.00058	-1.9192	0.05496	220	0.703988
Small_Intestine_Terminal_Ileum	./WEIGHTS//Small_Intestine_Terminal_Ileum/Small_Intestine_Terminal_Ileum.ENSG00000226318.1.wgt.RDat	RP11-474D14.2	10	69720459	69721221	0.4917	rs11813125	3.5	rs4525104	0.011364	3.61	-1.579	368	5	lasso	0.023	0.051	-1.9163	0.0553	221	0.705138
Small_Intestine_Terminal_Ileum	./WEIGHTS//Small_Intestine_Terminal_Ileum/Small_Intestine_Terminal_Ileum.ENSG00000228998.3.wgt.RDat	RP11-697E2.7	15	90818266	90820841	0.3774	rs6496609	2.79	rs1533327	0.01283	4.19	0.907	400	7	lasso	0.077	0.0012	1.9164	0.05531	222	0.702088
Small_Intestine_Terminal_Ileum	./WEIGHTS//Small_Intestine_Terminal_Ileum/Small_Intestine_Terminal_Ileum.ENSG00000238105.3.wgt.RDat	GOLGA2B	12	100550190	100566973	0.234	rs827794	2.49	rs12370791	0.0535	4.48	-1.588	342	6	lasso	0.063	0.0032	-1.9162	0.055346	223	0.699395
Small_Intestine_Terminal_Ileum	./WEIGHTS//Small_Intestine_Terminal_Ileum/Small_Intestine_Terminal_Ileum.ENSG00000132507.13.wgt.RDat	EIF5A	17	7210318	7215774	0.4241	rs35721044	-3.2	rs7219974	0.187572	-5.77	-1.364	458	4	lasso	0.31	3e-11	1.9161	0.055357	224	0.696411
Small_Intestine_Terminal_Ileum	./WEIGHTS//Small_Intestine_Terminal_Ileum/Small_Intestine_Terminal_Ileum.ENSG00000099974.7.wgt.RDat	DDTL	22	24309089	24314721	0.494	rs738807	-2.84	rs2739338	0.3419	6.67	1.351	407	8	lasso	0.35	5.2e-13	1.91194	0.0559	225	0.700116
Small_Intestine_Terminal_Ileum	./WEIGHTS//Small_Intestine_Terminal_Ileum/Small_Intestine_Terminal_Ileum.ENSG00000166822.8.wgt.RDat	TMEM170A	16	75476952	75499395	0.367	rs7190458	2.38	rs4888367	3.43e-06	3.31	-0.117	348	348	blup	0.037	0.02	-1.91166	0.05592	226	0.697268
Small_Intestine_Terminal_Ileum	./WEIGHTS//Small_Intestine_Terminal_Ileum/Small_Intestine_Terminal_Ileum.ENSG00000206013.2.wgt.RDat	IFITM5	11	298200	299526	0.623	rs11246068	-2.26	rs1060819	0.426099	7.24	-1.911	319	1	top1	0.43	3e-16	-1.911	0.056005	227	0.695251
Small_Intestine_Terminal_Ileum	./WEIGHTS//Small_Intestine_Terminal_Ileum/Small_Intestine_Terminal_Ileum.ENSG00000168421.8.wgt.RDat	RHOH	4	40192673	40248587	0.253	rs7669532	2.28	rs422332	0.01462	-3.71	1.332	432	12	enet	0.092	0.00043	-1.90044	0.05737	228	0.709073
Small_Intestine_Terminal_Ileum	./WEIGHTS//Small_Intestine_Terminal_Ileum/Small_Intestine_Terminal_Ileum.ENSG00000260992.1.wgt.RDat	DOCK9-AS2	13	99740073	99740879	0.337	rs4772132	-3.31	rs1927568	0.041713	-4.49	1.429	547	22	enet	0.098	0.00028	-1.8927	0.0584	229	0.718652
Small_Intestine_Terminal_Ileum	./WEIGHTS//Small_Intestine_Terminal_Ileum/Small_Intestine_Terminal_Ileum.ENSG00000143771.7.wgt.RDat	CNIH4	1	224544552	224567161	0.2026	rs6426088	2.53	rs7517754	0.060269	-3.99	-1.892	354	1	top1	0.06	0.0038	1.892	0.05849	230	0.71663
Small_Intestine_Terminal_Ileum	./WEIGHTS//Small_Intestine_Terminal_Ileum/Small_Intestine_Terminal_Ileum.ENSG00000153291.11.wgt.RDat	SLC25A27	6	46620678	46645930	0.231	rs3799865	2.51	rs2270450	0.05742	4.85	1.576	515	15	enet	0.19	4.6e-07	1.89167	0.0585	231	0.713649
Small_Intestine_Terminal_Ileum	./WEIGHTS//Small_Intestine_Terminal_Ileum/Small_Intestine_Terminal_Ileum.ENSG00000089154.6.wgt.RDat	GCN1L1	12	120565007	120632513	0.326	rs541619	2.76	rs10774543	0.0739	-3.92	1.889	375	1	top1	0.074	0.0015	-1.889	0.058892	232	0.715335
Small_Intestine_Terminal_Ileum	./WEIGHTS//Small_Intestine_Terminal_Ileum/Small_Intestine_Terminal_Ileum.ENSG00000173809.11.wgt.RDat	TDRD12	19	33210659	33320483	0.3138	rs16967511	3.33	rs2112918	0.03826	-4.22	0.391	401	38	enet	0.1	0.00019	-1.88055	0.06003	233	0.726028
Small_Intestine_Terminal_Ileum	./WEIGHTS//Small_Intestine_Terminal_Ileum/Small_Intestine_Terminal_Ileum.ENSG00000164068.11.wgt.RDat	RNF123	3	49726935	49753910	0.1512	rs13078949	-2.75	rs9870755	0.042887	4.09	1.794	314	6	lasso	0.055	0.0054	1.8776	0.06043	234	0.727742
Small_Intestine_Terminal_Ileum	./WEIGHTS//Small_Intestine_Terminal_Ileum/Small_Intestine_Terminal_Ileum.ENSG00000151892.10.wgt.RDat	GFRA1	10	117816444	118032979	0.3178	rs725556	2.8	rs2074986	0.015923	-3.6	-0.943	534	5	lasso	0.064	0.003	1.8736	0.061	235	0.731481
Small_Intestine_Terminal_Ileum	./WEIGHTS//Small_Intestine_Terminal_Ileum/Small_Intestine_Terminal_Ileum.ENSG00000082684.10.wgt.RDat	SEMA5B	3	122628041	122747452	0.2399	rs2717220	3.35	rs3821688	0.06334	4.12	-1.488	485	14	enet	0.12	4.5e-05	-1.8716	0.06126	236	0.731486
Small_Intestine_Terminal_Ileum	./WEIGHTS//Small_Intestine_Terminal_Ileum/Small_Intestine_Terminal_Ileum.ENSG00000238228.1.wgt.RDat	OR7E7P	7	97576299	97577310	0.373	rs17595064	-2.76	rs11971168	0.132957	-4.89	1.87	342	1	top1	0.13	2.3e-05	-1.87	0.06148	237	0.731015
Small_Intestine_Terminal_Ileum	./WEIGHTS//Small_Intestine_Terminal_Ileum/Small_Intestine_Terminal_Ileum.ENSG00000261625.1.wgt.RDat	RP11-554A11.4	11	68768233	68769516	0.286	rs7102245	2.54	rs1054252	0.17245	-5.06	-1.87	423	1	top1	0.17	1.3e-06	1.87	0.061484	238	0.727991
Small_Intestine_Terminal_Ileum	./WEIGHTS//Small_Intestine_Terminal_Ileum/Small_Intestine_Terminal_Ileum.ENSG00000250286.1.wgt.RDat	RP11-94C24.8	17	48614655	48616115	0.3402	rs2290864	2.65	rs1122634	0.033415	3.97	2.073	468	7	lasso	0.053	0.0066	1.8699	0.061493	239	0.725051
Small_Intestine_Terminal_Ileum	./WEIGHTS//Small_Intestine_Terminal_Ileum/Small_Intestine_Terminal_Ileum.ENSG00000152778.7.wgt.RDat	IFIT5	10	91174343	91180758	0.4942	rs11595318	2.5	rs303208	0.174838	-5.67	-2.114	562	7	lasso	0.27	7.1e-10	1.8686	0.0617	240	0.724461
Small_Intestine_Terminal_Ileum	./WEIGHTS//Small_Intestine_Terminal_Ileum/Small_Intestine_Terminal_Ileum.ENSG00000137831.10.wgt.RDat	UACA	15	70946893	71055932	0.2383	rs1865216	3.21	rs7182092	0.0278	3.54	-0.331	376	376	blup	0.08	0.00098	1.8678	0.06179	241	0.722507
Small_Intestine_Terminal_Ileum	./WEIGHTS//Small_Intestine_Terminal_Ileum/Small_Intestine_Terminal_Ileum.ENSG00000106399.7.wgt.RDat	RPA3	7	7676149	7758238	0.202	rs7801961	-2.96	rs3735460	0.177767	4.9	-1.866	752	1	top1	0.18	8.7e-07	-1.866	0.06204	242	0.722433
Small_Intestine_Terminal_Ileum	./WEIGHTS//Small_Intestine_Terminal_Ileum/Small_Intestine_Terminal_Ileum.ENSG00000105321.8.wgt.RDat	CCDC9	19	47759237	47775210	0.3469	rs3810291	3.23	rs2099102	0.0285	3.51	-0.246	322	14	lasso	0.069	0.0021	-1.86029	0.06285	243	0.728853
Small_Intestine_Terminal_Ileum	./WEIGHTS//Small_Intestine_Terminal_Ileum/Small_Intestine_Terminal_Ileum.ENSG00000138750.10.wgt.RDat	NUP54	4	77035812	77069668	0.425	rs2280100	-2.87	rs7664821	0.27259	6.09	-1.86	487	1	top1	0.27	4.9e-10	-1.86	0.06289	244	0.726328
Small_Intestine_Terminal_Ileum	./WEIGHTS//Small_Intestine_Terminal_Ileum/Small_Intestine_Terminal_Ileum.ENSG00000126456.11.wgt.RDat	IRF3	19	50162826	50168822	0.3006	rs9304689	3.44	rs11880923	-0.00729	3.35	0.726	325	325	blup	0.023	0.051	1.85881	0.06305	245	0.725204
Small_Intestine_Terminal_Ileum	./WEIGHTS//Small_Intestine_Terminal_Ileum/Small_Intestine_Terminal_Ileum.ENSG00000196859.3.wgt.RDat	KRT39	17	39114669	39123144	0.3935	rs9903064	-2.85	rs1858209	0.253168	6.02	-1.916	468	13	enet	0.27	4.6e-10	-1.8552	0.063563	246	0.728132
Small_Intestine_Terminal_Ileum	./WEIGHTS//Small_Intestine_Terminal_Ileum/Small_Intestine_Terminal_Ileum.ENSG00000197465.9.wgt.RDat	GYPE	4	144792020	144826716	0.144	rs4130880	2.81	rs1580002	0.04583	4.4	1.625	258	3	lasso	0.11	8.8e-05	1.85419	0.06371	247	0.726861
Small_Intestine_Terminal_Ileum	./WEIGHTS//Small_Intestine_Terminal_Ileum/Small_Intestine_Terminal_Ileum.ENSG00000261338.1.wgt.RDat	RP11-378A13.1	2	219120042	219122087	0.517	rs4674258	2.55	rs4552182	0.266	-6.59	1.704	449	36	enet	0.34	1.5e-12	-1.8532	0.06385	248	0.725521
Small_Intestine_Terminal_Ileum	./WEIGHTS//Small_Intestine_Terminal_Ileum/Small_Intestine_Terminal_Ileum.ENSG00000232411.1.wgt.RDat	AC009495.3	2	166689558	166695608	0.513	rs10803799	-3.08	rs4667849	0.18	5.28	1.267	432	10	lasso	0.22	2.3e-08	1.84688	0.06476	249	0.732906
Small_Intestine_Terminal_Ileum	./WEIGHTS//Small_Intestine_Terminal_Ileum/Small_Intestine_Terminal_Ileum.ENSG00000248508.2.wgt.RDat	SRP14-AS1	15	40331512	40359491	0.4486	rs275728	3.08	rs8041057	0.15734	-4.59	1.845	449	1	top1	0.16	4e-06	-1.845	0.06504	250	0.733131
Small_Intestine_Terminal_Ileum	./WEIGHTS//Small_Intestine_Terminal_Ileum/Small_Intestine_Terminal_Ileum.ENSG00000263843.1.wgt.RDat	RP11-649A18.12	17	73267450	73269976	0.4082	rs820388	-2.9	rs2306219	0.127361	-4.78	-1.84	372	1	top1	0.13	3.5e-05	1.84	0.065768	251	0.738383
Small_Intestine_Terminal_Ileum	./WEIGHTS//Small_Intestine_Terminal_Ileum/Small_Intestine_Terminal_Ileum.ENSG00000231690.2.wgt.RDat	LINC00574	6	170195280	170202969	0.318	rs3935747	3.04	rs3800550	0.0508	-4.59	-1.84	480	1	top1	0.051	0.0074	1.84	0.0658	252	0.735811
Small_Intestine_Terminal_Ileum	./WEIGHTS//Small_Intestine_Terminal_Ileum/Small_Intestine_Terminal_Ileum.ENSG00000078814.11.wgt.RDat	MYH7B	20	33563206	33590206	0.215	rs6120804	-2.39	rs6088678	0.08904	4.51	-2.371	352	11	enet	0.099	0.00025	-1.84	0.0658	253	0.732903
Small_Intestine_Terminal_Ileum	./WEIGHTS//Small_Intestine_Terminal_Ileum/Small_Intestine_Terminal_Ileum.ENSG00000167637.12.wgt.RDat	ZNF283	19	44331444	44353307	0.2656	rs4760	-2.91	rs349030	0.13215	-4.59	-1.389	441	7	lasso	0.17	1.8e-06	1.8365	0.06628	254	0.735343
Small_Intestine_Terminal_Ileum	./WEIGHTS//Small_Intestine_Terminal_Ileum/Small_Intestine_Terminal_Ileum.ENSG00000243709.1.wgt.RDat	LEFTY1	1	226073982	226099082	0.4798	rs6686611	4.03	rs3820236	0.164002	5.58	-1.519	379	3	lasso	0.23	1.5e-08	-1.83397	0.06666	255	0.736658
Small_Intestine_Terminal_Ileum	./WEIGHTS//Small_Intestine_Terminal_Ileum/Small_Intestine_Terminal_Ileum.ENSG00000162882.10.wgt.RDat	HAAO	2	42994229	43019732	0.272	rs12471190	-2.63	rs3821349	0.268	-5.82	-1.831	455	1	top1	0.27	7e-10	1.831	0.0671	256	0.738624
Small_Intestine_Terminal_Ileum	./WEIGHTS//Small_Intestine_Terminal_Ileum/Small_Intestine_Terminal_Ileum.ENSG00000254352.1.wgt.RDat	RP11-578O24.2	8	79636031	79636371	0.327	rs10110519	3	rs4739134	0.19968	-5.15	1.829	322	1	top1	0.2	1.7e-07	-1.829	0.0674	257	0.73904
Small_Intestine_Terminal_Ileum	./WEIGHTS//Small_Intestine_Terminal_Ileum/Small_Intestine_Terminal_Ileum.ENSG00000169371.9.wgt.RDat	SNUPN	15	75890424	75918810	0.2658	rs11072533	3.14	rs7164429	0.04276	-4.13	-1.501	221	221	blup	0.2	1.3e-07	1.8226	0.06836	258	0.746661
Small_Intestine_Terminal_Ileum	./WEIGHTS//Small_Intestine_Terminal_Ileum/Small_Intestine_Terminal_Ileum.ENSG00000015676.13.wgt.RDat	NUDCD3	7	44418720	44530479	0.166	rs4642534	-3.11	rs11550029	0.088775	4.39	-1.821	351	1	top1	0.089	0.00053	-1.821	0.06861	259	0.746498
Small_Intestine_Terminal_Ileum	./WEIGHTS//Small_Intestine_Terminal_Ileum/Small_Intestine_Terminal_Ileum.ENSG00000170430.9.wgt.RDat	MGMT	10	131265448	131566271	0.5437	rs10491032	4.1	rs1008982	0.214907	-6.46	1.385	597	18	enet	0.4	4.2e-15	-1.819	0.0689	260	0.74677
Small_Intestine_Terminal_Ileum	./WEIGHTS//Small_Intestine_Terminal_Ileum/Small_Intestine_Terminal_Ileum.ENSG00000182851.2.wgt.RDat	GPIHBP1	8	144295068	144299044	0.45	rs1062391	3.06	rs7846202	0.02215	-3.92	0.045	396	396	blup	0.13	2.7e-05	-1.818	0.0691	261	0.746068
Small_Intestine_Terminal_Ileum	./WEIGHTS//Small_Intestine_Terminal_Ileum/Small_Intestine_Terminal_Ileum.ENSG00000257582.1.wgt.RDat	RP11-129J12.2	10	101286107	101290934	0.2607	rs2256276	2.67	rs4409764	0.164563	5.19	-1.806	437	1	top1	0.16	2.3e-06	-1.806	0.0709	262	0.762581
Small_Intestine_Terminal_Ileum	./WEIGHTS//Small_Intestine_Terminal_Ileum/Small_Intestine_Terminal_Ileum.ENSG00000167526.9.wgt.RDat	RPL13	16	89627065	89630950	0.239	rs11538871	-3.34	rs4325552	-0.00544	-3.64	0.322	452	28	enet	0.0068	0.18	-1.80367	0.07128	263	0.763753
Small_Intestine_Terminal_Ileum	./WEIGHTS//Small_Intestine_Terminal_Ileum/Small_Intestine_Terminal_Ileum.ENSG00000263683.1.wgt.RDat	RP4-777O23.1	7	30589833	30591185	0.492	rs9692492	2.53	rs10257280	-0.000698	3.65	1.542	466	466	blup	0.05	0.0078	1.79778	0.07221	264	0.770787
Small_Intestine_Terminal_Ileum	./WEIGHTS//Small_Intestine_Terminal_Ileum/Small_Intestine_Terminal_Ileum.ENSG00000125445.6.wgt.RDat	MRPS7	17	73257886	73262308	0.3734	rs820388	-2.9	rs6501772	0.169551	-5.38	-2.068	374	5	lasso	0.19	2.5e-07	1.7909	0.073313	265	0.779608
Small_Intestine_Terminal_Ileum	./WEIGHTS//Small_Intestine_Terminal_Ileum/Small_Intestine_Terminal_Ileum.ENSG00000204149.5.wgt.RDat	AGAP6	10	51748078	51770259	0.6567	rs920136	-2.47	rs4935050	0.15739	-5.26	1.79	217	1	top1	0.16	4e-06	-1.79	0.0735	266	0.778658
Small_Intestine_Terminal_Ileum	./WEIGHTS//Small_Intestine_Terminal_Ileum/Small_Intestine_Terminal_Ileum.ENSG00000116151.9.wgt.RDat	MORN1	1	2252692	2323146	0.2363	rs2764845	-3.54	rs7545940	0.082149	-5.02	1.216	355	6	lasso	0.14	1.3e-05	-1.78636	0.07404	267	0.781441
Small_Intestine_Terminal_Ileum	./WEIGHTS//Small_Intestine_Terminal_Ileum/Small_Intestine_Terminal_Ileum.ENSG00000239670.1.wgt.RDat	RP4-803A2.2	1	33452553	33453834	0.2223	rs12141725	3.9	rs1534893	0.154656	4.99	1.786	309	1	top1	0.15	4.8e-06	1.786	0.0741	268	0.779156
Small_Intestine_Terminal_Ileum	./WEIGHTS//Small_Intestine_Terminal_Ileum/Small_Intestine_Terminal_Ileum.ENSG00000187953.6.wgt.RDat	PMS2CL	7	6749759	6793493	0.432	rs3924856	-2.41	rs10951994	0.180791	-4.83	-1.784	322	1	top1	0.18	7e-07	1.784	0.07442	269	0.779612
Small_Intestine_Terminal_Ileum	./WEIGHTS//Small_Intestine_Terminal_Ileum/Small_Intestine_Terminal_Ileum.ENSG00000237021.2.wgt.RDat	RP3-486I3.7	6	116575459	116577906	0.253	rs9398434	2.99	rs11752488	0.00208	4.52	-0.451	375	14	enet	0.13	3.1e-05	-1.78185	0.0748	270	0.78069
Small_Intestine_Terminal_Ileum	./WEIGHTS//Small_Intestine_Terminal_Ileum/Small_Intestine_Terminal_Ileum.ENSG00000165188.9.wgt.RDat	RNF183	9	116059373	116065656	0.336	rs35654915	2.48	rs1077636	0.045941	3.97	1.778	608	1	top1	0.046	0.01	1.778	0.0754	271	0.784049
Small_Intestine_Terminal_Ileum	./WEIGHTS//Small_Intestine_Terminal_Ileum/Small_Intestine_Terminal_Ileum.ENSG00000267838.1.wgt.RDat	AC008746.12	19	54949847	54950362	0.561	rs7259347	-2.98	rs3745420	0.3525	-6.61	1.31	457	11	lasso	0.41	1.4e-15	-1.77369	0.07611	272	0.788522
Small_Intestine_Terminal_Ileum	./WEIGHTS//Small_Intestine_Terminal_Ileum/Small_Intestine_Terminal_Ileum.ENSG00000205560.8.wgt.RDat	CPT1B	22	51007290	51017096	0.519	rs5770871	-2.83	rs470117	0.21008	5.18	1.773	296	1	top1	0.21	7.5e-08	1.773	0.0762	273	0.786563
Small_Intestine_Terminal_Ileum	./WEIGHTS//Small_Intestine_Terminal_Ileum/Small_Intestine_Terminal_Ileum.ENSG00000261628.1.wgt.RDat	RP11-540B6.3	15	31191683	31192530	0.4451	rs7178899	2.81	rs1524878	0.10154	-4.79	1.253	319	319	blup	0.16	2.8e-06	-1.771	0.07656	274	0.787394
Small_Intestine_Terminal_Ileum	./WEIGHTS//Small_Intestine_Terminal_Ileum/Small_Intestine_Terminal_Ileum.ENSG00000138767.8.wgt.RDat	CNOT6L	4	78634541	78740769	0.204	rs4859889	2.34	rs4365752	0.16734	-4.85	-1.769	432	1	top1	0.17	1.9e-06	1.769	0.07689	275	0.787913
Small_Intestine_Terminal_Ileum	./WEIGHTS//Small_Intestine_Terminal_Ileum/Small_Intestine_Terminal_Ileum.ENSG00000120669.11.wgt.RDat	SOHLH2	13	36742345	36788752	0.226	rs1926452	2.58	rs748985	0.157288	4.93	1.226	540	4	lasso	0.17	1.3e-06	1.762	0.0781	276	0.797412
Small_Intestine_Terminal_Ileum	./WEIGHTS//Small_Intestine_Terminal_Ileum/Small_Intestine_Terminal_Ileum.ENSG00000249453.1.wgt.RDat	RP13-497K6.1	4	23781213	23784183	0.335	rs2946403	-2.48	rs16874120	0.10904	-4.9	-0.638	550	20	enet	0.17	1.7e-06	1.75465	0.07932	277	0.806945
Small_Intestine_Terminal_Ileum	./WEIGHTS//Small_Intestine_Terminal_Ileum/Small_Intestine_Terminal_Ileum.ENSG00000137218.6.wgt.RDat	FRS3	6	41737914	41747638	0.393	rs4714565	3.28	rs4478405	0.03458	-4.03	-2.233	510	6	lasso	0.045	0.011	1.74845	0.0804	278	0.81499
Small_Intestine_Terminal_Ileum	./WEIGHTS//Small_Intestine_Terminal_Ileum/Small_Intestine_Terminal_Ileum.ENSG00000161243.4.wgt.RDat	FBXO27	19	39481354	39523425	0.2774	rs2318898	-3.23	rs572764	0.16739	4.81	1.915	402	5	lasso	0.17	1.1e-06	1.74783	0.08049	279	0.812978
Small_Intestine_Terminal_Ileum	./WEIGHTS//Small_Intestine_Terminal_Ileum/Small_Intestine_Terminal_Ileum.ENSG00000123643.8.wgt.RDat	SLC36A1	5	150816607	150871942	0.252	rs10476966	-3.02	rs357629	0.150564	-4.43	1.747	634	1	top1	0.15	6.5e-06	-1.747	0.08064	280	0.811584
Small_Intestine_Terminal_Ileum	./WEIGHTS//Small_Intestine_Terminal_Ileum/Small_Intestine_Terminal_Ileum.ENSG00000260581.1.wgt.RDat	CTB-113P19.4	5	151031836	151035010	0.37	rs10476966	-3.02	rs357629	0.169643	4.87	1.747	573	1	top1	0.17	1.6e-06	1.747	0.08064	281	0.808696
Small_Intestine_Terminal_Ileum	./WEIGHTS//Small_Intestine_Terminal_Ileum/Small_Intestine_Terminal_Ileum.ENSG00000125388.15.wgt.RDat	GRK4	4	2965335	3042474	0.379	rs3108491	2.82	rs2471322	0.30282	-6.17	-1.742	384	1	top1	0.3	3.7e-11	1.742	0.08151	282	0.814522
Small_Intestine_Terminal_Ileum	./WEIGHTS//Small_Intestine_Terminal_Ileum/Small_Intestine_Terminal_Ileum.ENSG00000248635.1.wgt.RDat	RP11-1267H10.4	4	69570318	69578216	0.207	rs7678448	-2.49	rs6600900	0.04103	-3.88	0.79	103	103	blup	0.09	0.0005	-1.7416	0.08158	283	0.812341
Small_Intestine_Terminal_Ileum	./WEIGHTS//Small_Intestine_Terminal_Ileum/Small_Intestine_Terminal_Ileum.ENSG00000231365.1.wgt.RDat	RP11-418J17.1	1	119683082	119818596	0.4512	rs10923658	-2.26	rs10923754	0.359208	-7.02	-1.709	416	4	lasso	0.39	7.5e-15	1.74062	0.08175	284	0.811167
Small_Intestine_Terminal_Ileum	./WEIGHTS//Small_Intestine_Terminal_Ileum/Small_Intestine_Terminal_Ileum.ENSG00000112139.10.wgt.RDat	MDGA1	6	37600284	37667082	0.699	rs804820	2.65	rs6938061	0.51967	7.98	-1.64	481	33	enet	0.58	2.1e-24	-1.73907	0.082	285	0.810793
Small_Intestine_Terminal_Ileum	./WEIGHTS//Small_Intestine_Terminal_Ileum/Small_Intestine_Terminal_Ileum.ENSG00000062370.12.wgt.RDat	ZNF112	19	44830708	44871377	0.2253	rs11666650	-2.71	rs2722722	0.08254	4.2	0.901	449	449	blup	0.13	3e-05	1.73905	0.08203	286	0.808254
Small_Intestine_Terminal_Ileum	./WEIGHTS//Small_Intestine_Terminal_Ileum/Small_Intestine_Terminal_Ileum.ENSG00000239335.4.wgt.RDat	RP11-745O10.2	12	66524549	66528229	0.764	rs1168772	3.45	rs2870782	0.469	-8.18	1.621	483	13	lasso	0.57	1.7e-23	-1.7358	0.082594	287	0.810975
Small_Intestine_Terminal_Ileum	./WEIGHTS//Small_Intestine_Terminal_Ileum/Small_Intestine_Terminal_Ileum.ENSG00000172478.13.wgt.RDat	C2orf54	2	241825465	241836306	0.303	rs13424854	2.91	rs6760483	0.19	-4.86	-1.735	482	1	top1	0.19	3.4e-07	1.735	0.08274	288	0.809588
Small_Intestine_Terminal_Ileum	./WEIGHTS//Small_Intestine_Terminal_Ileum/Small_Intestine_Terminal_Ileum.ENSG00000147869.4.wgt.RDat	CER1	9	14719722	14722715	0.682	rs7018762	3.35	rs17290109	0.29893	6.64	1.601	707	10	lasso	0.42	9e-16	1.7342	0.08288	289	0.808152
Small_Intestine_Terminal_Ileum	./WEIGHTS//Small_Intestine_Terminal_Ileum/Small_Intestine_Terminal_Ileum.ENSG00000232926.1.wgt.RDat	AC000078.5	22	19874812	19875493	0.598	rs2871027	2.72	rs11541479	0.07637	-4.43	-1.825	550	9	lasso	0.27	6.8e-10	1.73349	0.083	290	0.806531
Small_Intestine_Terminal_Ileum	./WEIGHTS//Small_Intestine_Terminal_Ileum/Small_Intestine_Terminal_Ileum.ENSG00000142207.5.wgt.RDat	URB1	21	33683329	33765335	0.32	rs8130926	-2.65	rs17401876	0.16997	5.19	1.731	487	1	top1	0.17	1.6e-06	1.731	0.083452	291	0.808137
Small_Intestine_Terminal_Ileum	./WEIGHTS//Small_Intestine_Terminal_Ileum/Small_Intestine_Terminal_Ileum.ENSG00000110455.9.wgt.RDat	ACCS	11	44087475	44105764	0.797	rs7950827	-2.71	rs7127924	0.317285	6.64	1.233	540	15	enet	0.54	6.8e-22	1.73018	0.083598	292	0.806778
Small_Intestine_Terminal_Ileum	./WEIGHTS//Small_Intestine_Terminal_Ileum/Small_Intestine_Terminal_Ileum.ENSG00000103351.8.wgt.RDat	CLUAP1	16	3550924	3589032	0.389	rs11862306	-2.9	rs12933120	0.338	6.44	-1.752	366	4	lasso	0.35	3.7e-13	-1.7242	0.08467	293	0.814335
Small_Intestine_Terminal_Ileum	./WEIGHTS//Small_Intestine_Terminal_Ileum/Small_Intestine_Terminal_Ileum.ENSG00000261819.1.wgt.RDat	RP11-680G24.4	16	15082116	15084017	0.165	rs153000	3.01	rs222133	0.053	3.73	-2.083	107	107	blup	0.067	0.0024	-1.71727	0.08593	294	0.823642
Small_Intestine_Terminal_Ileum	./WEIGHTS//Small_Intestine_Terminal_Ileum/Small_Intestine_Terminal_Ileum.ENSG00000110074.6.wgt.RDat	FOXRED1	11	126139040	126148026	0.524	rs489725	-2.62	rs627911	0.408851	-7.03	1.717	651	1	top1	0.41	1.8e-15	-1.717	0.085979	295	0.821318
Small_Intestine_Terminal_Ileum	./WEIGHTS//Small_Intestine_Terminal_Ileum/Small_Intestine_Terminal_Ileum.ENSG00000244879.3.wgt.RDat	GABPB1-AS1	15	50647606	50659636	0.7496	rs4520793	2.68	rs12903381	0.57642	8.37	1.717	421	1	top1	0.58	3.7e-24	1.717	0.08598	296	0.818553
Small_Intestine_Terminal_Ileum	./WEIGHTS//Small_Intestine_Terminal_Ileum/Small_Intestine_Terminal_Ileum.ENSG00000149292.12.wgt.RDat	TTC12	11	113185251	113254266	0.663	rs12365214	3.52	rs3897583	0.176011	6.09	1.698	527	13	lasso	0.43	1.6e-16	1.71652	0.086067	297	0.816622
Small_Intestine_Terminal_Ileum	./WEIGHTS//Small_Intestine_Terminal_Ileum/Small_Intestine_Terminal_Ileum.ENSG00000228778.1.wgt.RDat	RP11-129J12.1	10	101286838	101288018	0.2174	rs2256276	2.67	rs11190140	0.024568	4.34	-1.715	437	1	top1	0.025	0.047	-1.715	0.0863	298	0.816085
Small_Intestine_Terminal_Ileum	./WEIGHTS//Small_Intestine_Terminal_Ileum/Small_Intestine_Terminal_Ileum.ENSG00000172986.8.wgt.RDat	GXYLT2	3	72937224	73026077	0.3989	rs902425	-2.21	rs6793043	-0.004836	-3.97	-0.913	444	444	blup	0.087	0.00062	1.7135	0.08661	299	0.816278
Small_Intestine_Terminal_Ileum	./WEIGHTS//Small_Intestine_Terminal_Ileum/Small_Intestine_Terminal_Ileum.ENSG00000146477.4.wgt.RDat	SLC22A3	6	160769300	160876014	0.21	rs8191738	2.69	rs614564	0.09132	-4.63	-1.889	543	5	lasso	0.13	2.1e-05	1.71231	0.0868	300	0.815341
Small_Intestine_Terminal_Ileum	./WEIGHTS//Small_Intestine_Terminal_Ileum/Small_Intestine_Terminal_Ileum.ENSG00000142534.2.wgt.RDat	RPS11	19	49999631	50002946	0.4786	rs9304689	3.44	rs6509439	0.04895	-3.88	1.711	370	1	top1	0.049	0.0084	-1.711	0.08708	301	0.815254
Small_Intestine_Terminal_Ileum	./WEIGHTS//Small_Intestine_Terminal_Ileum/Small_Intestine_Terminal_Ileum.ENSG00000108592.12.wgt.RDat	FTSJ3	17	61896793	61907372	0.3872	rs4305	2.8	rs1376110	0.331648	-6.85	-1.536	330	13	enet	0.37	1.1e-13	1.7061	0.08798	302	0.820952
Small_Intestine_Terminal_Ileum	./WEIGHTS//Small_Intestine_Terminal_Ileum/Small_Intestine_Terminal_Ileum.ENSG00000189266.7.wgt.RDat	PNRC2	1	24285599	24289952	0.6768	rs11578307	3.12	rs6689056	0.134494	5.34	-1.04	405	405	blup	0.2	2.2e-07	-1.70533	0.08813	303	0.819638
Small_Intestine_Terminal_Ileum	./WEIGHTS//Small_Intestine_Terminal_Ileum/Small_Intestine_Terminal_Ileum.ENSG00000156689.2.wgt.RDat	GLYATL2	11	58601542	58671688	0.204	rs7115130	4	rs1943276	-0.007318	-3.5	1.477	349	349	blup	0.013	0.11	-1.70167	0.088817	304	0.82331
Small_Intestine_Terminal_Ileum	./WEIGHTS//Small_Intestine_Terminal_Ileum/Small_Intestine_Terminal_Ileum.ENSG00000161395.8.wgt.RDat	PGAP3	17	37827375	37853050	0.3957	rs9916158	-3.85	rs903502	0.188663	5.08	1.144	318	9	lasso	0.19	2.4e-07	1.6932	0.090424	305	0.835458
Small_Intestine_Terminal_Ileum	./WEIGHTS//Small_Intestine_Terminal_Ileum/Small_Intestine_Terminal_Ileum.ENSG00000251323.2.wgt.RDat	RP11-452H21.4	11	78135028	78140882	0.196	rs12786047	2.42	rs10899502	0.124003	5	-1.22	397	3	lasso	0.17	1.3e-06	-1.6931	0.090436	306	0.832839
Small_Intestine_Terminal_Ileum	./WEIGHTS//Small_Intestine_Terminal_Ileum/Small_Intestine_Terminal_Ileum.ENSG00000165983.10.wgt.RDat	PTER	10	16478942	16555736	0.3175	rs11253941	2.63	rs2000202	-0.007099	3.44	0.581	551	551	blup	0.032	0.027	1.6911	0.0908	307	0.833467
Small_Intestine_Terminal_Ileum	./WEIGHTS//Small_Intestine_Terminal_Ileum/Small_Intestine_Terminal_Ileum.ENSG00000214914.3.wgt.RDat	RPL23AP3	21	37388377	37388844	0.443	rs9980084	-2.69	rs2051395	0.03349	4.59	-2.106	513	513	blup	0.13	3.7e-05	-1.68721	0.091564	308	0.837751
Small_Intestine_Terminal_Ileum	./WEIGHTS//Small_Intestine_Terminal_Ileum/Small_Intestine_Terminal_Ileum.ENSG00000251008.1.wgt.RDat	ORAOV1P1	4	187092017	187092411	0.328	rs10013543	-2.82	rs2276919	0.03935	-4.23	1.687	586	1	top1	0.039	0.016	-1.687	0.0916	309	0.835368
Small_Intestine_Terminal_Ileum	./WEIGHTS//Small_Intestine_Terminal_Ileum/Small_Intestine_Terminal_Ileum.ENSG00000116032.5.wgt.RDat	GRIN3B	19	1000418	1009646	0.7483	rs873074	3.77	rs11085234	0.07722	4.82	2.601	467	36	enet	0.1	0.00019	1.68639	0.09172	310	0.833764
Small_Intestine_Terminal_Ileum	./WEIGHTS//Small_Intestine_Terminal_Ileum/Small_Intestine_Terminal_Ileum.ENSG00000182919.10.wgt.RDat	C11orf54	11	93475129	93497915	0.316	rs2949855	3.14	rs652961	0.176326	5.34	-1.686	410	1	top1	0.18	9.7e-07	-1.686	0.091796	311	0.831772
Small_Intestine_Terminal_Ileum	./WEIGHTS//Small_Intestine_Terminal_Ileum/Small_Intestine_Terminal_Ileum.ENSG00000178852.11.wgt.RDat	EFCAB13	17	45400656	45518678	0.337	rs878171	-2.37	rs11867253	0.107545	-4.42	-1.684	345	1	top1	0.11	0.00014	1.684	0.092182	312	0.832593
Small_Intestine_Terminal_Ileum	./WEIGHTS//Small_Intestine_Terminal_Ileum/Small_Intestine_Terminal_Ileum.ENSG00000269928.1.wgt.RDat	RP11-849F2.8	17	8128139	8128798	0.2679	rs6503113	-2.94	rs8075078	0.024558	-4.25	1.753	449	5	lasso	0.065	0.0027	-1.6822	0.092522	313	0.832994
Small_Intestine_Terminal_Ileum	./WEIGHTS//Small_Intestine_Terminal_Ileum/Small_Intestine_Terminal_Ileum.ENSG00000241527.1.wgt.RDat	CA15P1	22	19019077	19022077	0.42	rs7292766	2.87	rs2189490	0.15456	-5.45	-0.41	442	442	blup	0.27	5.3e-10	1.682	0.0926	314	0.831041
Small_Intestine_Terminal_Ileum	./WEIGHTS//Small_Intestine_Terminal_Ileum/Small_Intestine_Terminal_Ileum.ENSG00000243725.2.wgt.RDat	TTC4	1	55181495	55208330	0.4347	rs957132	3.11	rs41528549	0.117039	4.68	3.049	527	527	blup	0.13	3.5e-05	1.68033	0.09289	315	0.830997
Small_Intestine_Terminal_Ileum	./WEIGHTS//Small_Intestine_Terminal_Ileum/Small_Intestine_Terminal_Ileum.ENSG00000178636.4.wgt.RDat	RP11-455G16.1	4	120113928	120133790	0.292	rs4452412	3.24	rs1058450	-0.0084	-3.5	1.56	451	451	blup	0.09	0.00049	-1.68034	0.09289	316	0.828367
Small_Intestine_Terminal_Ileum	./WEIGHTS//Small_Intestine_Terminal_Ileum/Small_Intestine_Terminal_Ileum.ENSG00000250842.1.wgt.RDat	CTC-806A22.1	5	144717495	144761233	0.221	rs389586	2.39	rs6867440	0.091998	4.57	-1.632	413	11	enet	0.11	0.00012	-1.6763	0.09369	317	0.832866
Small_Intestine_Terminal_Ileum	./WEIGHTS//Small_Intestine_Terminal_Ileum/Small_Intestine_Terminal_Ileum.ENSG00000214106.3.wgt.RDat	PAXIP1-AS2	7	154720208	154741618	0.371	rs7456406	2.71	rs11543936	0.288255	5.97	1.67	584	1	top1	0.29	1.3e-10	1.67	0.09492	318	0.841146
Small_Intestine_Terminal_Ileum	./WEIGHTS//Small_Intestine_Terminal_Ileum/Small_Intestine_Terminal_Ileum.ENSG00000163935.9.wgt.RDat	SFMBT1	3	52937588	53080766	0.2337	rs2581799	3.34	rs9311485	0.098574	4.24	-1.669	361	1	top1	0.099	0.00027	-1.669	0.09512	319	0.840276
Small_Intestine_Terminal_Ileum	./WEIGHTS//Small_Intestine_Terminal_Ileum/Small_Intestine_Terminal_Ileum.ENSG00000174827.9.wgt.RDat	PDZK1	1	145726918	145764074	0.2074	rs9728345	1.9	rs2018027	0.102228	-4.48	1.845	108	8	enet	0.12	4.2e-05	-1.6668	0.09555	320	0.841437
Small_Intestine_Terminal_Ileum	./WEIGHTS//Small_Intestine_Terminal_Ileum/Small_Intestine_Terminal_Ileum.ENSG00000075413.13.wgt.RDat	MARK3	14	103851729	103970168	0.1955	rs8004470	2.41	rs7150141	-0.00657	3.62	-1.12	358	358	blup	0.03	0.032	-1.6665	0.09561	321	0.839343
Small_Intestine_Terminal_Ileum	./WEIGHTS//Small_Intestine_Terminal_Ileum/Small_Intestine_Terminal_Ileum.ENSG00000267534.1.wgt.RDat	S1PR2	19	10334520	10335623	0.289	rs11878348	2.76	rs7710	-0.00365	3.6	-1.13	373	3	lasso	0.016	0.086	-1.66617	0.09568	322	0.837349
Small_Intestine_Terminal_Ileum	./WEIGHTS//Small_Intestine_Terminal_Ileum/Small_Intestine_Terminal_Ileum.ENSG00000271912.1.wgt.RDat	RP11-661A12.14	8	144683416	144685394	0.38	rs1062391	3.06	rs34295770	0.02236	-3.98	-0.565	357	9	lasso	0.097	0.00029	1.6633	0.0962	323	0.839293
Small_Intestine_Terminal_Ileum	./WEIGHTS//Small_Intestine_Terminal_Ileum/Small_Intestine_Terminal_Ileum.ENSG00000221995.4.wgt.RDat	TIAF1	17	27401933	27405875	0.1588	rs542939	-2.76	rs8069945	0.027449	-3.89	-1.91	324	324	blup	0.052	0.007	1.6634	0.096223	324	0.836903
Small_Intestine_Terminal_Ileum	./WEIGHTS//Small_Intestine_Terminal_Ileum/Small_Intestine_Terminal_Ileum.ENSG00000188312.9.wgt.RDat	CENPP	9	95087919	95382815	0.24	rs3858097	-2	rs10992312	0.139653	5.18	-1.466	410	4	lasso	0.16	2.4e-06	-1.6631	0.09628	325	0.834822
Small_Intestine_Terminal_Ileum	./WEIGHTS//Small_Intestine_Terminal_Ileum/Small_Intestine_Terminal_Ileum.ENSG00000121964.10.wgt.RDat	GTDC1	2	144695635	145090135	0.264	rs16823683	-2.56	rs12613355	0.0677	3.94	-1.764	262	6	lasso	0.073	0.0016	-1.66292	0.09633	326	0.832693
Small_Intestine_Terminal_Ileum	./WEIGHTS//Small_Intestine_Terminal_Ileum/Small_Intestine_Terminal_Ileum.ENSG00000127463.9.wgt.RDat	EMC1	1	19542158	19578032	0.3928	rs1042380	-2.2	rs732725	0.183677	5.67	1.249	506	5	lasso	0.21	8.8e-08	1.66242	0.09643	327	0.831008
Small_Intestine_Terminal_Ileum	./WEIGHTS//Small_Intestine_Terminal_Ileum/Small_Intestine_Terminal_Ileum.ENSG00000213523.5.wgt.RDat	SRA1	5	139917175	139937853	0.4	rs4912736	2.8	rs3733681	0.147524	-5.1	1.529	327	5	lasso	0.16	2.3e-06	-1.6608	0.09675	328	0.831224
Small_Intestine_Terminal_Ileum	./WEIGHTS//Small_Intestine_Terminal_Ileum/Small_Intestine_Terminal_Ileum.ENSG00000006282.15.wgt.RDat	SPATA20	17	48623667	48633213	0.8481	rs2290864	2.65	rs989128	0.559657	-8.24	-1.66	467	1	top1	0.56	3.8e-23	1.66	0.096914	329	0.830102
Small_Intestine_Terminal_Ileum	./WEIGHTS//Small_Intestine_Terminal_Ileum/Small_Intestine_Terminal_Ileum.ENSG00000173486.8.wgt.RDat	FKBP2	11	64008476	64011604	0.283	rs11600990	2.23	rs12794145	0.090906	4.17	1.656	343	1	top1	0.091	0.00046	1.656	0.097722	330	0.834487
Small_Intestine_Terminal_Ileum	./WEIGHTS//Small_Intestine_Terminal_Ileum/Small_Intestine_Terminal_Ileum.ENSG00000169231.9.wgt.RDat	THBS3	1	155165379	155177708	0.1797	rs4971100	-2.87	rs2066981	0.109967	-4.33	1.652	337	1	top1	0.11	0.00012	-1.652	0.09853	331	0.838845
Small_Intestine_Terminal_Ileum	./WEIGHTS//Small_Intestine_Terminal_Ileum/Small_Intestine_Terminal_Ileum.ENSG00000261000.1.wgt.RDat	RP11-534L20.5	1	206677281	206677789	0.5184	rs3813977	2.9	rs3860295	0.467645	7.61	-1.651	352	1	top1	0.47	3.3e-18	-1.651	0.09874	332	0.8381
Small_Intestine_Terminal_Ileum	./WEIGHTS//Small_Intestine_Terminal_Ileum/Small_Intestine_Terminal_Ileum.ENSG00000146830.9.wgt.RDat	GIGYF1	7	100277130	100287071	0.19	rs4316092	-3.22	rs221786	0.008425	3.56	-1.958	293	293	blup	0.034	0.025	-1.64905	0.09914	333	0.838969
Small_Intestine_Terminal_Ileum	./WEIGHTS//Small_Intestine_Terminal_Ileum/Small_Intestine_Terminal_Ileum.ENSG00000115556.9.wgt.RDat	PLCD4	2	219472488	219501904	0.168	rs4674258	2.55	rs10932772	0.00626	3.59	1.063	366	366	blup	0.055	0.0056	1.64684	0.09959	334	0.840253
Small_Intestine_Terminal_Ileum	./WEIGHTS//Small_Intestine_Terminal_Ileum/Small_Intestine_Terminal_Ileum.ENSG00000257576.1.wgt.RDat	RP11-153M3.1	12	56904786	56906487	0.276	rs17118317	-2.16	rs17118317	-0.00713	-2.81	-2.16	303	303	blup	0.038	0.019	1.646	0.099764	335	0.839209
Small_Intestine_Terminal_Ileum	./WEIGHTS//Small_Intestine_Terminal_Ileum/Small_Intestine_Terminal_Ileum.ENSG00000173744.13.wgt.RDat	AGFG1	2	228336904	228425930	0.327	rs13382950	3.5	rs6708202	-0.00807	-3.48	-1.049	573	573	blup	0.071	0.0018	1.64415	0.10014	336	0.839865
Small_Intestine_Terminal_Ileum	./WEIGHTS//Small_Intestine_Terminal_Ileum/Small_Intestine_Terminal_Ileum.ENSG00000228019.1.wgt.RDat	RP11-166O4.4	7	66772592	66773343	0.238	rs7804367	-2.93	rs7804093	0.075456	-4.51	-2.096	368	368	blup	0.12	4.6e-05	1.64391	0.10019	337	0.837791
Small_Intestine_Terminal_Ileum	./WEIGHTS//Small_Intestine_Terminal_Ileum/Small_Intestine_Terminal_Ileum.ENSG00000183657.2.wgt.RDat	PP13439	3	171509580	171527714	0.344	rs16845310	2.6	rs10936700	0.101734	4.49	1.642	452	1	top1	0.1	0.00021	1.642	0.10059	338	0.838647
Small_Intestine_Terminal_Ileum	./WEIGHTS//Small_Intestine_Terminal_Ileum/Small_Intestine_Terminal_Ileum.ENSG00000139372.10.wgt.RDat	TDG	12	104359582	104382652	0.325	rs6539091	-3.01	rs4964814	0.0706	4.79	-0.891	638	638	blup	0.14	2e-05	-1.6415	0.100701	339	0.837096
Small_Intestine_Terminal_Ileum	./WEIGHTS//Small_Intestine_Terminal_Ileum/Small_Intestine_Terminal_Ileum.ENSG00000251535.1.wgt.RDat	RP11-478C6.1	4	330047	330575	0.211	rs10002733	2.39	rs2353605	-0.00352	3.56	1.663	239	239	blup	0.043	0.013	1.64143	0.10071	340	0.834708
Small_Intestine_Terminal_Ileum	./WEIGHTS//Small_Intestine_Terminal_Ileum/Small_Intestine_Terminal_Ileum.ENSG00000232237.2.wgt.RDat	ASCL5	1	201083081	201096312	0.4603	rs6670020	3.04	rs3738262	0.188752	-5.49	-1.64	657	1	top1	0.19	3.8e-07	1.64	0.10101	341	0.83474
Small_Intestine_Terminal_Ileum	./WEIGHTS//Small_Intestine_Terminal_Ileum/Small_Intestine_Terminal_Ileum.ENSG00000272960.1.wgt.RDat	RP11-339B21.15	9	131067440	131067794	0.347	rs12378797	2.97	rs7867338	0.029606	-3.96	-0.623	284	284	blup	0.1	0.00024	1.6373	0.10156	342	0.836831
Small_Intestine_Terminal_Ileum	./WEIGHTS//Small_Intestine_Terminal_Ileum/Small_Intestine_Terminal_Ileum.ENSG00000272092.1.wgt.RDat	RP11-350N15.5	8	38239882	38240979	0.125	rs2445021	-3.29	rs2843744	0.07687	-3.76	-1.632	271	1	top1	0.077	0.0012	1.6319	0.1027	343	0.843757
Small_Intestine_Terminal_Ileum	./WEIGHTS//Small_Intestine_Terminal_Ileum/Small_Intestine_Terminal_Ileum.ENSG00000118094.7.wgt.RDat	TREH	11	118528742	118550382	0.397	rs1056562	-3.5	rs17748	0.21151	-5.19	-1.656	402	8	lasso	0.21	5.7e-08	1.63026	0.103047	344	0.844147
Small_Intestine_Terminal_Ileum	./WEIGHTS//Small_Intestine_Terminal_Ileum/Small_Intestine_Terminal_Ileum.ENSG00000064961.14.wgt.RDat	HMG20B	19	3572775	3579086	0.413	rs3760895	2.64	rs399725	0.02673	-3.96	-0.262	381	381	blup	0.038	0.018	1.62983	0.10314	345	0.842459
Small_Intestine_Terminal_Ileum	./WEIGHTS//Small_Intestine_Terminal_Ileum/Small_Intestine_Terminal_Ileum.ENSG00000240972.1.wgt.RDat	MIF	22	24236191	24236612	0.804	rs738807	-2.84	rs5760102	0.57038	-8.51	1.129	420	40	enet	0.62	6.7e-27	-1.62954	0.1032	346	0.840513
Small_Intestine_Terminal_Ileum	./WEIGHTS//Small_Intestine_Terminal_Ileum/Small_Intestine_Terminal_Ileum.ENSG00000144115.12.wgt.RDat	THNSL2	2	88469835	88486146	0.848	rs2919852	2.89	rs4359651	0.421	-7.36	-1.131	268	18	lasso	0.51	3.3e-20	1.62847	0.10343	347	0.839959
Small_Intestine_Terminal_Ileum	./WEIGHTS//Small_Intestine_Terminal_Ileum/Small_Intestine_Terminal_Ileum.ENSG00000234585.2.wgt.RDat	CCT6P3	7	64498738	64535091	0.772	rs41474947	1.86	rs6460216	0.548055	8.46	1.54	247	7	lasso	0.6	6.4e-26	1.62637	0.10387	348	0.841108
Small_Intestine_Terminal_Ileum	./WEIGHTS//Small_Intestine_Terminal_Ileum/Small_Intestine_Terminal_Ileum.ENSG00000127311.5.wgt.RDat	HELB	12	66696325	66737423	0.267	rs1168772	3.45	rs1009211	0.00245	-4.14	-0.082	503	503	blup	0.027	0.041	1.6254	0.104078	349	0.840378
Small_Intestine_Terminal_Ileum	./WEIGHTS//Small_Intestine_Terminal_Ileum/Small_Intestine_Terminal_Ileum.ENSG00000108666.5.wgt.RDat	C17orf75	17	30651681	30677042	0.4309	rs7210010	2.39	rs4794922	0.09033	-4.63	1.623	255	1	top1	0.09	0.00048	-1.623	0.104589	350	0.842091
Small_Intestine_Terminal_Ileum	./WEIGHTS//Small_Intestine_Terminal_Ileum/Small_Intestine_Terminal_Ileum.ENSG00000158825.5.wgt.RDat	CDA	1	20915441	20945401	0.5717	rs610719	2.65	rs471760	0.250676	5.86	-1.622	483	1	top1	0.25	3e-09	-1.622	0.1048	351	0.841386
Small_Intestine_Terminal_Ileum	./WEIGHTS//Small_Intestine_Terminal_Ileum/Small_Intestine_Terminal_Ileum.ENSG00000164484.7.wgt.RDat	TMEM200A	6	130686879	130764208	0.248	rs2031240	-3.11	rs17058615	0.1706	5.27	-1.562	503	4	lasso	0.17	1.3e-06	-1.62134	0.105	352	0.840597
Small_Intestine_Terminal_Ileum	./WEIGHTS//Small_Intestine_Terminal_Ileum/Small_Intestine_Terminal_Ileum.ENSG00000260273.1.wgt.RDat	RP11-425D10.10	6	109703998	109704869	0.276	rs351728	3.5	rs9487069	0.18286	5.5	-1.62	384	8	lasso	0.21	6.4e-08	-1.62253	0.105	353	0.838215
Small_Intestine_Terminal_Ileum	./WEIGHTS//Small_Intestine_Terminal_Ileum/Small_Intestine_Terminal_Ileum.ENSG00000145217.9.wgt.RDat	SLC26A1	4	972861	987228	0.538	rs11731672	-2.55	rs3796622	0.33022	6.46	-1.621	400	1	top1	0.33	3.3e-12	-1.621	0.10502	354	0.836007
Small_Intestine_Terminal_Ileum	./WEIGHTS//Small_Intestine_Terminal_Ileum/Small_Intestine_Terminal_Ileum.ENSG00000161618.5.wgt.RDat	ALDH16A1	19	49956426	49974305	0.3902	rs9304689	3.44	rs2293013	0.05714	5.34	1.488	370	8	lasso	0.094	0.00038	1.61802	0.10566	355	0.838732
Small_Intestine_Terminal_Ileum	./WEIGHTS//Small_Intestine_Terminal_Ileum/Small_Intestine_Terminal_Ileum.ENSG00000224020.1.wgt.RDat	MIR181A2HG	9	127420746	127460910	0.268	rs1570579	2.66	rs3739760	0.125835	-5.12	1.644	342	3	lasso	0.15	5.3e-06	-1.6176	0.10574	356	0.837009
Small_Intestine_Terminal_Ileum	./WEIGHTS//Small_Intestine_Terminal_Ileum/Small_Intestine_Terminal_Ileum.ENSG00000197653.10.wgt.RDat	DNAH10	12	124247042	124420168	0.256	rs11057276	-3.43	rs28595660	0.0849	3	-1.617	412	1	top1	0.085	0.00069	-1.617	0.105878	357	0.835754
Small_Intestine_Terminal_Ileum	./WEIGHTS//Small_Intestine_Terminal_Ileum/Small_Intestine_Terminal_Ileum.ENSG00000161904.7.wgt.RDat	LEMD2	6	33738979	33756913	0.271	rs35404844	15.42	rs9296092	-0.00132	3.35	-1.779	539	28	enet	-9.3e-05	0.32	1.61812	0.106	358	0.83438
Small_Intestine_Terminal_Ileum	./WEIGHTS//Small_Intestine_Terminal_Ileum/Small_Intestine_Terminal_Ileum.ENSG00000256188.1.wgt.RDat	TAS2R30	12	11285557	11287243	0.177	rs17809746	2.16	rs1348514	0.0785	-4.25	-1.614	361	1	top1	0.079	0.0011	1.614	0.106527	359	0.836192
Small_Intestine_Terminal_Ileum	./WEIGHTS//Small_Intestine_Terminal_Ileum/Small_Intestine_Terminal_Ileum.ENSG00000082258.8.wgt.RDat	CCNT2	2	135675805	135716912	0.167	rs16830945	-1.98	rs1984559	0.132	4.45	-1.614	372	1	top1	0.13	2.5e-05	-1.614	0.10653	360	0.833893
Small_Intestine_Terminal_Ileum	./WEIGHTS//Small_Intestine_Terminal_Ileum/Small_Intestine_Terminal_Ileum.ENSG00000196696.8.wgt.RDat	PDXDC2P	16	70023988	70099851	0.387	rs7192865	2.66	rs1808417	0.161	-5.35	1.322	187	187	blup	0.19	2.8e-07	-1.61392	0.10654	361	0.831661
Small_Intestine_Terminal_Ileum	./WEIGHTS//Small_Intestine_Terminal_Ileum/Small_Intestine_Terminal_Ileum.ENSG00000250155.1.wgt.RDat	CTD-2353F22.1	5	36666316	36725297	0.527	rs11741316	2.48	rs1025288	0.373869	6.86	-1.613	398	1	top1	0.37	5.7e-14	-1.613	0.10674	362	0.830921
Small_Intestine_Terminal_Ileum	./WEIGHTS//Small_Intestine_Terminal_Ileum/Small_Intestine_Terminal_Ileum.ENSG00000165916.4.wgt.RDat	PSMC3	11	47440320	47447993	0.15	rs7943429	3.23	rs7937331	0.139462	4.35	-1.613	288	1	top1	0.14	1.5e-05	-1.613	0.106745	363	0.828671
Small_Intestine_Terminal_Ileum	./WEIGHTS//Small_Intestine_Terminal_Ileum/Small_Intestine_Terminal_Ileum.ENSG00000185664.10.wgt.RDat	PMEL	12	56347889	56367101	0.451	rs12578814	2.5	rs2069391	0.232	5.46	-1.613	291	1	top1	0.23	1.3e-08	-1.613	0.106745	364	0.826394
Small_Intestine_Terminal_Ileum	./WEIGHTS//Small_Intestine_Terminal_Ileum/Small_Intestine_Terminal_Ileum.ENSG00000261349.1.wgt.RDat	RP3-465N24.5	1	25592593	25593627	0.6158	rs12058910	2.3	rs3091242	0.08012	4.64	-0.738	358	41	enet	0.4	3.3e-15	-1.6126	0.10683	365	0.824786
Small_Intestine_Terminal_Ileum	./WEIGHTS//Small_Intestine_Terminal_Ileum/Small_Intestine_Terminal_Ileum.ENSG00000183569.13.wgt.RDat	SERHL2	22	42949623	42968535	0.391	rs13057831	2.54	rs137107	0.09422	-4.84	1.281	412	10	enet	0.15	8.3e-06	-1.61219	0.1069	366	0.823072
Small_Intestine_Terminal_Ileum	./WEIGHTS//Small_Intestine_Terminal_Ileum/Small_Intestine_Terminal_Ileum.ENSG00000269416.1.wgt.RDat	CTB-175P5.4	19	23582035	23598877	0.2079	rs9305005	-3.49	rs431270	0.02978	3.25	-1.712	240	240	blup	0.05	0.0078	-1.60661	0.10814	367	0.83035
Small_Intestine_Terminal_Ileum	./WEIGHTS//Small_Intestine_Terminal_Ileum/Small_Intestine_Terminal_Ileum.ENSG00000127578.6.wgt.RDat	WFIKKN1	16	680932	684116	0.402	rs13226	3.46	rs2269557	0.393	6.95	-1.606	467	1	top1	0.39	8.6e-15	-1.606	0.10827	368	0.829089
Small_Intestine_Terminal_Ileum	./WEIGHTS//Small_Intestine_Terminal_Ileum/Small_Intestine_Terminal_Ileum.ENSG00000182612.6.wgt.RDat	TSPAN10	17	79604197	79615779	0.2716	rs11871837	3.67	rs9905639	0.124136	4.46	1.605	319	1	top1	0.12	4.4e-05	1.605	0.108494	369	0.828553
Small_Intestine_Terminal_Ileum	./WEIGHTS//Small_Intestine_Terminal_Ileum/Small_Intestine_Terminal_Ileum.ENSG00000257877.1.wgt.RDat	RP3-462E2.3	12	112250597	112251224	0.36	rs3184504	3.26	rs16941667	0.0676	3.51	-1.603	207	1	top1	0.068	0.0023	-1.603	0.108935	370	0.829673
Small_Intestine_Terminal_Ileum	./WEIGHTS//Small_Intestine_Terminal_Ileum/Small_Intestine_Terminal_Ileum.ENSG00000155254.8.wgt.RDat	MARVELD1	10	99472930	99477907	0.2024	rs3814164	-2.53	rs4917784	0.072747	4.66	-1.405	438	4	lasso	0.08	0.00099	-1.6035	0.109	371	0.82793
Small_Intestine_Terminal_Ileum	./WEIGHTS//Small_Intestine_Terminal_Ileum/Small_Intestine_Terminal_Ileum.ENSG00000186716.15.wgt.RDat	BCR	22	23521891	23660224	0.341	rs13055979	-3.02	rs131690	0.22271	-5.32	1.602	396	1	top1	0.22	2.8e-08	-1.602	0.1092	372	0.827219
Small_Intestine_Terminal_Ileum	./WEIGHTS//Small_Intestine_Terminal_Ileum/Small_Intestine_Terminal_Ileum.ENSG00000162836.7.wgt.RDat	ACP6	1	147101453	147142618	0.7261	rs17160586	2.64	rs1344	0.396497	-7.03	1.601	414	1	top1	0.4	6.2e-15	-1.601	0.10938	373	0.826362
Small_Intestine_Terminal_Ileum	./WEIGHTS//Small_Intestine_Terminal_Ileum/Small_Intestine_Terminal_Ileum.ENSG00000223396.2.wgt.RDat	RPS10P7	1	201487831	201499602	0.3002	rs6670020	3.04	rs12090950	0.058605	4.02	1.6	669	1	top1	0.059	0.0043	1.6	0.1096	374	0.82581
Small_Intestine_Terminal_Ileum	./WEIGHTS//Small_Intestine_Terminal_Ileum/Small_Intestine_Terminal_Ileum.ENSG00000204970.5.wgt.RDat	PCDHA1	5	140165876	140168446	0.188	rs4912736	2.8	rs10066278	0.002598	-3.39	-0.97	361	361	blup	0.014	0.1	1.599	0.10982	375	0.825261
Small_Intestine_Terminal_Ileum	./WEIGHTS//Small_Intestine_Terminal_Ileum/Small_Intestine_Terminal_Ileum.ENSG00000255310.2.wgt.RDat	AF131215.2	8	10965298	10967236	0.298	rs6601563	2.8	rs13276836	0.26695	-5.87	1.594	633	1	top1	0.27	7.9e-10	-1.594	0.1109	376	0.83116
Small_Intestine_Terminal_Ileum	./WEIGHTS//Small_Intestine_Terminal_Ileum/Small_Intestine_Terminal_Ileum.ENSG00000269918.1.wgt.RDat	AF131215.9	8	10962201	10964214	0.213	rs6601563	2.8	rs13276836	0.13863	-4.63	1.594	634	1	top1	0.14	1.5e-05	-1.594	0.1109	377	0.828955
Small_Intestine_Terminal_Ileum	./WEIGHTS//Small_Intestine_Terminal_Ileum/Small_Intestine_Terminal_Ileum.ENSG00000234362.1.wgt.RDat	AC104654.2	2	42158739	42160863	0.235	rs4618098	-3.02	rs4952494	0.0143	-3.03	-1.559	584	584	blup	0.051	0.0071	1.59342	0.11107	378	0.82803
Small_Intestine_Terminal_Ileum	./WEIGHTS//Small_Intestine_Terminal_Ileum/Small_Intestine_Terminal_Ileum.ENSG00000163666.4.wgt.RDat	HESX1	3	57231944	57260549	0.5242	rs1354035	2.24	rs17825630	0.023958	-3.37	1.557	400	6	lasso	0.055	0.0057	-1.5916	0.11147	379	0.828819
Small_Intestine_Terminal_Ileum	./WEIGHTS//Small_Intestine_Terminal_Ileum/Small_Intestine_Terminal_Ileum.ENSG00000103249.13.wgt.RDat	CLCN7	16	1494935	1525581	0.523	rs1657133	-2.45	rs12934261	0.258	-5.65	1.591	489	1	top1	0.26	1.7e-09	-1.591	0.11161	380	0.827676
Small_Intestine_Terminal_Ileum	./WEIGHTS//Small_Intestine_Terminal_Ileum/Small_Intestine_Terminal_Ileum.ENSG00000116157.5.wgt.RDat	GPX7	1	53068044	53074723	0.6321	rs17365357	3.01	rs6588431	0.279866	5.96	1.205	302	10	lasso	0.3	3.6e-11	1.5909	0.11163	381	0.825652
Small_Intestine_Terminal_Ileum	./WEIGHTS//Small_Intestine_Terminal_Ileum/Small_Intestine_Terminal_Ileum.ENSG00000243926.1.wgt.RDat	TIPARP-AS1	3	156389651	156392130	0.2233	rs2306531	2.75	rs12631297	0.08522	-4.44	2.157	435	7	lasso	0.19	2.9e-07	-1.5902	0.11179	382	0.824671
Small_Intestine_Terminal_Ileum	./WEIGHTS//Small_Intestine_Terminal_Ileum/Small_Intestine_Terminal_Ileum.ENSG00000182504.6.wgt.RDat	CEP97	3	101442769	101489406	0.2344	rs9881690	-3.39	rs13065665	0.111819	-4.4	1.59	330	1	top1	0.11	0.00011	-1.59	0.11183	383	0.822812
Small_Intestine_Terminal_Ileum	./WEIGHTS//Small_Intestine_Terminal_Ileum/Small_Intestine_Terminal_Ileum.ENSG00000122696.8.wgt.RDat	SLC25A51	9	37879491	37904350	0.269	rs7867764	2.32	rs10814618	0.101766	4.43	1.59	527	1	top1	0.1	0.00021	1.59	0.11183	384	0.820669
Small_Intestine_Terminal_Ileum	./WEIGHTS//Small_Intestine_Terminal_Ileum/Small_Intestine_Terminal_Ileum.ENSG00000173826.10.wgt.RDat	KCNH6	17	61600695	61626338	0.3498	rs4305	2.8	rs867640	0.015075	4.24	-0.607	271	10	lasso	0.053	0.0062	-1.5893	0.112001	385	0.819789
Small_Intestine_Terminal_Ileum	./WEIGHTS//Small_Intestine_Terminal_Ileum/Small_Intestine_Terminal_Ileum.ENSG00000265625.1.wgt.RDat	RP11-68I3.11	17	27971814	27972865	0.1046	rs542939	-2.76	rs894606	0.03936	-3.82	-1.589	305	1	top1	0.039	0.016	1.589	0.11206	386	0.818096
Small_Intestine_Terminal_Ileum	./WEIGHTS//Small_Intestine_Terminal_Ileum/Small_Intestine_Terminal_Ileum.ENSG00000085231.9.wgt.RDat	TAF9	5	68646811	68665632	0.146	rs7712318	-2.4	rs11745578	0.011705	3.38	2.24	227	227	blup	0.041	0.015	1.5862	0.11269	387	0.82057
Small_Intestine_Terminal_Ileum	./WEIGHTS//Small_Intestine_Terminal_Ileum/Small_Intestine_Terminal_Ileum.ENSG00000261589.1.wgt.RDat	CTC-462L7.1	17	53246184	53250993	0.185	rs9904768	3	rs11870311	0.100344	4.46	-1.293	541	4	lasso	0.1	0.00022	-1.5853	0.112896	388	0.819951
Small_Intestine_Terminal_Ileum	./WEIGHTS//Small_Intestine_Terminal_Ileum/Small_Intestine_Terminal_Ileum.ENSG00000264247.1.wgt.RDat	LINC00909	18	72259010	72265744	0.328	rs1157491	3.08	rs9949982	0.16287	-5.04	-1.584	530	1	top1	0.16	2.6e-06	1.584	0.1132	389	0.820045
Small_Intestine_Terminal_Ileum	./WEIGHTS//Small_Intestine_Terminal_Ileum/Small_Intestine_Terminal_Ileum.ENSG00000168056.10.wgt.RDat	LTBP3	11	65306276	65326401	0.288	rs556643	2.54	rs1621277	0.053836	4.06	0.289	364	26	enet	0.12	6.3e-05	1.58285	0.113455	390	0.819785
Small_Intestine_Terminal_Ileum	./WEIGHTS//Small_Intestine_Terminal_Ileum/Small_Intestine_Terminal_Ileum.ENSG00000248874.1.wgt.RDat	C5orf17	5	23951457	24178372	0.251	rs331303	-2.81	rs4629555	0.078146	4.71	0.385	338	338	blup	0.092	0.00044	1.5818	0.1137	391	0.819454
Small_Intestine_Terminal_Ileum	./WEIGHTS//Small_Intestine_Terminal_Ileum/Small_Intestine_Terminal_Ileum.ENSG00000177359.13.wgt.RDat	RP11-551L14.1	12	31264586	31359088	0.248	rs1116163	-3.71	rs244496	0.00249	-3.54	0.996	469	26	enet	0.014	0.1	1.5811	0.113864	392	0.818543
Small_Intestine_Terminal_Ileum	./WEIGHTS//Small_Intestine_Terminal_Ileum/Small_Intestine_Terminal_Ileum.ENSG00000178585.10.wgt.RDat	CTNNBIP1	1	9908334	9970394	0.2676	rs12136213	-3.03	rs4846217	0.010345	3.34	1.008	297	297	blup	0.043	0.012	-1.58081	0.11392	393	0.816861
Small_Intestine_Terminal_Ileum	./WEIGHTS//Small_Intestine_Terminal_Ileum/Small_Intestine_Terminal_Ileum.ENSG00000215424.5.wgt.RDat	MCM3AP-AS1	21	47649131	47679304	0.456	rs914247	-2.34	rs7279894	0.0176	4.69	-1.331	480	14	enet	0.06	0.0038	-1.57763	0.11465	394	0.820009
Small_Intestine_Terminal_Ileum	./WEIGHTS//Small_Intestine_Terminal_Ileum/Small_Intestine_Terminal_Ileum.ENSG00000237009.2.wgt.RDat	GLIS3-AS1	9	3898642	3901248	0.351	rs7029652	-2.98	rs10491902	0.110318	-5.04	-1.777	742	3	lasso	0.13	3.5e-05	1.5769	0.11482	395	0.819146
Small_Intestine_Terminal_Ileum	./WEIGHTS//Small_Intestine_Terminal_Ileum/Small_Intestine_Terminal_Ileum.ENSG00000157426.9.wgt.RDat	AASDH	4	57204456	57253666	0.268	rs4276340	2.94	rs7693137	0.18751	5	1.576	446	1	top1	0.19	4.2e-07	1.576	0.11503	396	0.818572
Small_Intestine_Terminal_Ileum	./WEIGHTS//Small_Intestine_Terminal_Ileum/Small_Intestine_Terminal_Ileum.ENSG00000175611.7.wgt.RDat	LINC00476	9	98521513	98637982	0.626	rs17373603	2.74	rs12001	0.197829	6.58	1.167	529	12	lasso	0.39	1.3e-14	1.5668	0.11715	397	0.831558
Small_Intestine_Terminal_Ileum	./WEIGHTS//Small_Intestine_Terminal_Ileum/Small_Intestine_Terminal_Ileum.ENSG00000254860.1.wgt.RDat	TMEM9B-AS1	11	8986321	8999074	0.493	rs1883097	3.79	rs2568085	0.205172	5.5	1.437	359	12	enet	0.23	2e-08	1.56593	0.117366	398	0.830998
Small_Intestine_Terminal_Ileum	./WEIGHTS//Small_Intestine_Terminal_Ileum/Small_Intestine_Terminal_Ileum.ENSG00000156017.8.wgt.RDat	C9orf41	9	77595936	77643339	0.371	rs10512043	2.66	rs9776186	-0.008283	-3.95	1.467	449	449	blup	0.043	0.013	-1.5626	0.11814	399	0.834382
Small_Intestine_Terminal_Ileum	./WEIGHTS//Small_Intestine_Terminal_Ileum/Small_Intestine_Terminal_Ileum.ENSG00000135506.11.wgt.RDat	OS9	12	58087738	58115340	0.231	rs1284464	-2.74	rs799265	0.137	4.86	1.561	354	1	top1	0.14	1.7e-05	1.561	0.118524	400	0.835002
Small_Intestine_Terminal_Ileum	./WEIGHTS//Small_Intestine_Terminal_Ileum/Small_Intestine_Terminal_Ileum.ENSG00000153406.9.wgt.RDat	NMRAL1	16	4511681	4545764	0.642	rs437115	-2.99	rs8129	0.215	5.74	-1.006	425	425	blup	0.32	1.3e-11	-1.5605	0.11864	401	0.833734
Small_Intestine_Terminal_Ileum	./WEIGHTS//Small_Intestine_Terminal_Ileum/Small_Intestine_Terminal_Ileum.ENSG00000173156.2.wgt.RDat	RHOD	11	66824289	66839484	0.276	rs7127431	-2.35	rs11227678	0.100051	-4.86	-1.43	253	20	enet	0.13	2.9e-05	1.56028	0.118694	402	0.832039
Small_Intestine_Terminal_Ileum	./WEIGHTS//Small_Intestine_Terminal_Ileum/Small_Intestine_Terminal_Ileum.ENSG00000132570.10.wgt.RDat	PCBD2	5	134240596	134311014	0.227	rs1532686	-2.76	rs2569343	0.102707	-3.93	1.56	357	1	top1	0.1	0.0002	-1.56	0.11876	403	0.830436
Small_Intestine_Terminal_Ileum	./WEIGHTS//Small_Intestine_Terminal_Ileum/Small_Intestine_Terminal_Ileum.ENSG00000087076.4.wgt.RDat	HSD17B14	19	49316274	49339935	0.4101	rs275841	-2.99	rs17206686	0.18282	-5.44	1.559	412	1	top1	0.18	6e-07	-1.559	0.119	404	0.830054
Small_Intestine_Terminal_Ileum	./WEIGHTS//Small_Intestine_Terminal_Ileum/Small_Intestine_Terminal_Ileum.ENSG00000157335.15.wgt.RDat	CLEC18C	16	70207352	70220798	0.192	rs7192865	2.66	rs35567919	0.0833	4.2	1.558	186	1	top1	0.083	0.00077	1.558	0.11923	405	0.829605
Small_Intestine_Terminal_Ileum	./WEIGHTS//Small_Intestine_Terminal_Ileum/Small_Intestine_Terminal_Ileum.ENSG00000162604.8.wgt.RDat	TM2D1	1	62146718	62191095	0.2716	rs17122904	-2.93	rs17312971	0.027236	3.98	-0.816	489	489	blup	0.05	0.0077	-1.55762	0.11932	406	0.828187
Small_Intestine_Terminal_Ileum	./WEIGHTS//Small_Intestine_Terminal_Ileum/Small_Intestine_Terminal_Ileum.ENSG00000197927.8.wgt.RDat	C2orf27A	2	132479948	132524973	0.595	rs10171879	2.69	rs4107594	0.267	-6.47	1.586	124	11	lasso	0.44	7.7e-17	-1.55678	0.11952	407	0.827537
Small_Intestine_Terminal_Ileum	./WEIGHTS//Small_Intestine_Terminal_Ileum/Small_Intestine_Terminal_Ileum.ENSG00000196963.2.wgt.RDat	PCDHB16	5	140560980	140565793	0.226	rs3763120	-2.82	rs3776096	0.032861	-4.22	1.759	442	16	enet	0.093	0.00041	-1.5552	0.11989	408	0.828064
Small_Intestine_Terminal_Ileum	./WEIGHTS//Small_Intestine_Terminal_Ileum/Small_Intestine_Terminal_Ileum.ENSG00000179632.5.wgt.RDat	MAF1	8	145159402	145162514	0.335	rs1062391	3.06	rs6558292	0.09071	-4.55	0.963	232	10	enet	0.11	9.4e-05	-1.555	0.12	409	0.826797
Small_Intestine_Terminal_Ileum	./WEIGHTS//Small_Intestine_Terminal_Ileum/Small_Intestine_Terminal_Ileum.ENSG00000230650.1.wgt.RDat	AC112229.1	2	111118185	111121314	0.169	rs4556988	3.18	rs2043863	0.0296	3.29	0.528	124	124	blup	0.049	0.0086	1.55349	0.12031	410	0.826911
Small_Intestine_Terminal_Ileum	./WEIGHTS//Small_Intestine_Terminal_Ileum/Small_Intestine_Terminal_Ileum.ENSG00000241973.6.wgt.RDat	PI4KA	22	21061979	21213705	0.258	rs2269779	2.62	rs178048	0.14458	-5.18	1.553	431	1	top1	0.14	1e-05	-1.553	0.1204	411	0.825516
Small_Intestine_Terminal_Ileum	./WEIGHTS//Small_Intestine_Terminal_Ileum/Small_Intestine_Terminal_Ileum.ENSG00000244515.1.wgt.RDat	KRT18P34	3	156880452	156881721	0.2324	rs2306531	2.75	rs6441116	0.046991	-4.47	-1.599	423	9	enet	0.06	0.0039	1.5514	0.12081	412	0.826317
Small_Intestine_Terminal_Ileum	./WEIGHTS//Small_Intestine_Terminal_Ileum/Small_Intestine_Terminal_Ileum.ENSG00000223474.2.wgt.RDat	AL020996.1	1	26145344	26147252	0.3364	rs2232647	2.35	rs6664610	0.108206	-4.58	1.551	375	1	top1	0.11	0.00014	-1.551	0.1209	413	0.82493
Small_Intestine_Terminal_Ileum	./WEIGHTS//Small_Intestine_Terminal_Ileum/Small_Intestine_Terminal_Ileum.ENSG00000205078.5.wgt.RDat	SYCE1L	16	77240338	77246902	0.557	rs12596600	3.66	rs11865641	0.31	6.54	-1.112	735	8	lasso	0.37	9.4e-14	-1.55066	0.12098	414	0.823482
Small_Intestine_Terminal_Ileum	./WEIGHTS//Small_Intestine_Terminal_Ileum/Small_Intestine_Terminal_Ileum.ENSG00000164308.12.wgt.RDat	ERAP2	5	96211643	96255420	0.808	rs17086512	3.4	rs2549794	0.595048	9	1.566	507	11	lasso	0.64	1.6e-28	1.5505	0.12102	415	0.82177
Small_Intestine_Terminal_Ileum	./WEIGHTS//Small_Intestine_Terminal_Ileum/Small_Intestine_Terminal_Ileum.ENSG00000272195.1.wgt.RDat	RP11-156E8.1	1	245132652	245134390	0.343	rs10803259	-3.2	rs2050632	0.278358	-6.02	-1.549	464	1	top1	0.28	3e-10	1.549	0.12138	416	0.822233
Small_Intestine_Terminal_Ileum	./WEIGHTS//Small_Intestine_Terminal_Ileum/Small_Intestine_Terminal_Ileum.ENSG00000236209.1.wgt.RDat	AC104135.2	2	75146682	75151973	0.627	rs34242711	-2.68	rs12613723	0.457	7.69	-1.456	457	29	enet	0.5	6.6e-20	-1.54781	0.12167	417	0.822221
Small_Intestine_Terminal_Ileum	./WEIGHTS//Small_Intestine_Terminal_Ileum/Small_Intestine_Terminal_Ileum.ENSG00000178896.6.wgt.RDat	EXOSC4	8	145134326	145135550	0.286	rs1062391	3.06	rs3750204	0.00965	3.27	1.639	235	40	enet	0.062	0.0033	1.5458	0.1221	418	0.823153
Small_Intestine_Terminal_Ileum	./WEIGHTS//Small_Intestine_Terminal_Ileum/Small_Intestine_Terminal_Ileum.ENSG00000140612.9.wgt.RDat	SEC11A	15	85212775	85259947	0.451	rs7175477	2.55	rs1545472	0.16666	-4.64	-1.545	376	1	top1	0.17	2e-06	1.545	0.12235	419	0.822869
Small_Intestine_Terminal_Ileum	./WEIGHTS//Small_Intestine_Terminal_Ileum/Small_Intestine_Terminal_Ileum.ENSG00000151413.12.wgt.RDat	NUBPL	14	31959162	32330430	0.3491	rs17098406	-2.62	rs6571468	-0.00574	2.85	-1.093	336	336	blup	0.043	0.013	-1.5436	0.12268	420	0.823124
Small_Intestine_Terminal_Ileum	./WEIGHTS//Small_Intestine_Terminal_Ileum/Small_Intestine_Terminal_Ileum.ENSG00000198039.7.wgt.RDat	ZNF273	7	64330550	64391344	0.244	rs626805	2.81	rs13223327	0.07326	-4.73	0.954	264	264	blup	0.11	0.00012	-1.54307	0.12281	421	0.822039
Small_Intestine_Terminal_Ileum	./WEIGHTS//Small_Intestine_Terminal_Ileum/Small_Intestine_Terminal_Ileum.ENSG00000172508.6.wgt.RDat	CARNS1	11	67182439	67193078	0.178	rs7127431	-2.35	rs684928	0.003783	-3.18	1.193	248	4	enet	0.013	0.11	-1.54163	0.123165	422	0.822462
Small_Intestine_Terminal_Ileum	./WEIGHTS//Small_Intestine_Terminal_Ileum/Small_Intestine_Terminal_Ileum.ENSG00000057468.6.wgt.RDat	MSH4	1	76262567	76378923	0.2214	rs518915	2.76	rs1146634	0.046201	-4.38	-1.12	463	463	blup	0.081	0.00089	1.54156	0.12318	423	0.820618
Small_Intestine_Terminal_Ileum	./WEIGHTS//Small_Intestine_Terminal_Ileum/Small_Intestine_Terminal_Ileum.ENSG00000100068.7.wgt.RDat	LRP5L	22	25747388	25801344	0.556	rs5752084	-2.76	rs9941971	-0.00839	-3.36	-1.048	508	13	lasso	0.036	0.021	1.53946	0.1237	424	0.822138
Small_Intestine_Terminal_Ileum	./WEIGHTS//Small_Intestine_Terminal_Ileum/Small_Intestine_Terminal_Ileum.ENSG00000166321.9.wgt.RDat	NUDT13	10	74870217	74891586	0.4165	rs11000440	-4.25	rs12244049	0.323453	-6.99	-2.435	219	36	enet	0.4	4.8e-15	1.537	0.124	425	0.822193
Small_Intestine_Terminal_Ileum	./WEIGHTS//Small_Intestine_Terminal_Ileum/Small_Intestine_Terminal_Ileum.ENSG00000260686.1.wgt.RDat	CTB-36H16.2	5	122168051	122170228	0.222	rs337092	2.79	rs10080185	0.072447	-3.95	-1.536	444	1	top1	0.072	0.0016	1.536	0.12454	426	0.823835
Small_Intestine_Terminal_Ileum	./WEIGHTS//Small_Intestine_Terminal_Ileum/Small_Intestine_Terminal_Ileum.ENSG00000126261.8.wgt.RDat	UBA2	19	34919257	34960853	0.2688	rs1669261	3.18	rs6510411	0.00672	3.7	1.79	376	376	blup	0.014	0.1	1.53593	0.12455	427	0.821972
Small_Intestine_Terminal_Ileum	./WEIGHTS//Small_Intestine_Terminal_Ileum/Small_Intestine_Terminal_Ileum.ENSG00000250137.1.wgt.RDat	RP11-380P13.1	4	23562546	23770275	0.319	rs2946403	-2.48	rs11734001	0.17674	5.07	1.482	445	4	lasso	0.21	5.7e-08	1.53461	0.12488	428	0.822224
Small_Intestine_Terminal_Ileum	./WEIGHTS//Small_Intestine_Terminal_Ileum/Small_Intestine_Terminal_Ileum.ENSG00000225282.1.wgt.RDat	AP000350.6	22	24269087	24271761	0.537	rs738807	-2.84	rs5760098	0.34937	-7.18	1.087	406	18	enet	0.43	2.7e-16	-1.53392	0.125	429	0.821096
Small_Intestine_Terminal_Ileum	./WEIGHTS//Small_Intestine_Terminal_Ileum/Small_Intestine_Terminal_Ileum.ENSG00000187650.3.wgt.RDat	VMAC	19	5904869	5910864	0.2055	rs7254965	3.38	rs420458	0.18248	-4.99	1.529	383	1	top1	0.18	6.1e-07	-1.529	0.12626	430	0.827443
Small_Intestine_Terminal_Ileum	./WEIGHTS//Small_Intestine_Terminal_Ileum/Small_Intestine_Terminal_Ileum.ENSG00000224353.2.wgt.RDat	ACE3P	17	61584417	61597167	0.1486	rs4305	2.8	rs4267385	0.000276	3.75	-1.668	273	273	blup	0.034	0.024	-1.5286	0.126361	431	0.826184
Small_Intestine_Terminal_Ileum	./WEIGHTS//Small_Intestine_Terminal_Ileum/Small_Intestine_Terminal_Ileum.ENSG00000152291.9.wgt.RDat	TGOLN2	2	85545147	85555548	0.369	rs4832183	-2.62	rs699664	-0.00813	3.31	1.453	452	452	blup	0.085	0.00067	1.5285	0.12639	432	0.824461
Small_Intestine_Terminal_Ileum	./WEIGHTS//Small_Intestine_Terminal_Ileum/Small_Intestine_Terminal_Ileum.ENSG00000264538.2.wgt.RDat	SUZ12P	17	29036317	29117926	0.2574	rs28437451	2.72	rs11657662	0.207366	-5.94	-1.526	288	10	lasso	0.22	2.8e-08	1.5284	0.126421	433	0.822758
Small_Intestine_Terminal_Ileum	./WEIGHTS//Small_Intestine_Terminal_Ileum/Small_Intestine_Terminal_Ileum.ENSG00000110169.6.wgt.RDat	HPX	11	6452279	6463847	0.683	rs12221568	2.96	rs2303493	5.9e-05	-3.14	-0.4	651	651	blup	0.026	0.041	-1.52652	0.126881	434	0.823849
Small_Intestine_Terminal_Ileum	./WEIGHTS//Small_Intestine_Terminal_Ileum/Small_Intestine_Terminal_Ileum.ENSG00000172548.10.wgt.RDat	NIPAL4	5	156887087	156901725	0.444	rs10059699	2.66	rs2161396	0.194603	-5.06	1.553	522	522	blup	0.24	8.1e-09	-1.5264	0.12691	435	0.822143
Small_Intestine_Terminal_Ileum	./WEIGHTS//Small_Intestine_Terminal_Ileum/Small_Intestine_Terminal_Ileum.ENSG00000219755.1.wgt.RDat	RP1-199J3.5	6	100023588	100024332	0.664	rs4840097	-2.82	rs9389444	0.27162	-6.4	-1.091	445	68	enet	0.33	4.5e-12	1.52796	0.127	436	0.820839
Small_Intestine_Terminal_Ileum	./WEIGHTS//Small_Intestine_Terminal_Ileum/Small_Intestine_Terminal_Ileum.ENSG00000176984.2.wgt.RDat	AP000679.2	11	120039685	120042387	0.345	rs4142654	3.05	rs11217755	0.121346	4.45	1.526	522	1	top1	0.12	5.3e-05	1.526	0.12701	437	0.819026
Small_Intestine_Terminal_Ileum	./WEIGHTS//Small_Intestine_Terminal_Ileum/Small_Intestine_Terminal_Ileum.ENSG00000263531.1.wgt.RDat	RP13-753N3.1	17	29190939	29191958	0.1342	rs7221691	-2.64	rs11657662	0.057092	4.24	-1.526	275	1	top1	0.057	0.0048	-1.526	0.12701	438	0.817156
Small_Intestine_Terminal_Ileum	./WEIGHTS//Small_Intestine_Terminal_Ileum/Small_Intestine_Terminal_Ileum.ENSG00000271964.1.wgt.RDat	RP11-415F23.2	3	16355946	16356494	0.2701	rs7644810	2.7	rs842246	0.165017	4.8	1.368	553	4	lasso	0.17	2e-06	1.5251	0.12723	439	0.816706
Small_Intestine_Terminal_Ileum	./WEIGHTS//Small_Intestine_Terminal_Ileum/Small_Intestine_Terminal_Ileum.ENSG00000235098.4.wgt.RDat	ANKRD65	1	1353800	1357149	0.3355	rs2465126	3.3	rs2765021	0.095045	-4.61	1.525	293	1	top1	0.095	0.00034	-1.525	0.12726	440	0.815042
Small_Intestine_Terminal_Ileum	./WEIGHTS//Small_Intestine_Terminal_Ileum/Small_Intestine_Terminal_Ileum.ENSG00000272787.1.wgt.RDat	KB-226F1.2	22	24311400	24312062	0.494	rs738807	-2.84	rs2739338	0.30063	6.76	1.351	406	19	enet	0.35	6.8e-13	1.52416	0.1275	441	0.814728
Small_Intestine_Terminal_Ileum	./WEIGHTS//Small_Intestine_Terminal_Ileum/Small_Intestine_Terminal_Ileum.ENSG00000268555.1.wgt.RDat	RP11-678G14.3	19	21753624	21770124	0.6108	rs10854058	3.36	rs7254018	0.37894	-7.02	1.282	307	9	lasso	0.42	7.7e-16	-1.52273	0.12783	442	0.814989
Small_Intestine_Terminal_Ileum	./WEIGHTS//Small_Intestine_Terminal_Ileum/Small_Intestine_Terminal_Ileum.ENSG00000123124.9.wgt.RDat	WWP1	8	87354967	87490649	0.174	rs9297943	2.92	rs10107571	-0.00454	-4.16	1.585	402	14	enet	0.023	0.052	-1.5223	0.1279	443	0.813594
Small_Intestine_Terminal_Ileum	./WEIGHTS//Small_Intestine_Terminal_Ileum/Small_Intestine_Terminal_Ileum.ENSG00000136999.4.wgt.RDat	NOV	8	120428546	120436593	0.196	rs11573875	-2.31	rs2447169	0.0504	3.85	1.522	475	1	top1	0.05	0.0076	1.522	0.128	444	0.812396
Small_Intestine_Terminal_Ileum	./WEIGHTS//Small_Intestine_Terminal_Ileum/Small_Intestine_Terminal_Ileum.ENSG00000182446.9.wgt.RDat	NPLOC4	17	79523913	79604172	0.2124	rs11871837	3.67	rs9913546	0.030961	-4.01	-1.522	319	1	top1	0.031	0.03	1.522	0.128009	445	0.810628
Small_Intestine_Terminal_Ileum	./WEIGHTS//Small_Intestine_Terminal_Ileum/Small_Intestine_Terminal_Ileum.ENSG00000130518.12.wgt.RDat	KIAA1683	19	18367908	18385319	0.3455	rs4808823	-2.66	rs17711565	0.14396	-5.2	-1.396	408	4	lasso	0.17	1.3e-06	1.5219	0.12803	446	0.808943
Small_Intestine_Terminal_Ileum	./WEIGHTS//Small_Intestine_Terminal_Ileum/Small_Intestine_Terminal_Ileum.ENSG00000144161.8.wgt.RDat	ZC3H8	2	112969102	113012713	0.283	rs6541998	4	rs11695974	0.119	4.87	1.345	348	18	enet	0.18	8.6e-07	1.52178	0.12806	447	0.807322
Small_Intestine_Terminal_Ileum	./WEIGHTS//Small_Intestine_Terminal_Ileum/Small_Intestine_Terminal_Ileum.ENSG00000115956.9.wgt.RDat	PLEK	2	68592305	68624585	0.276	rs6725743	3.41	rs1867312	0.0116	-3.84	1.196	514	514	blup	0.11	0.0001	-1.51928	0.12869	448	0.809483
Small_Intestine_Terminal_Ileum	./WEIGHTS//Small_Intestine_Terminal_Ileum/Small_Intestine_Terminal_Ileum.ENSG00000219626.4.wgt.RDat	FAM228B	2	24299396	24392509	0.154	rs925229	2.48	rs1134516	0.122	-4.84	-1.517	318	1	top1	0.12	5e-05	1.517	0.12927	449	0.81132
Small_Intestine_Terminal_Ileum	./WEIGHTS//Small_Intestine_Terminal_Ileum/Small_Intestine_Terminal_Ileum.ENSG00000196476.7.wgt.RDat	C20orf96	20	251504	271390	0.513	rs6037430	3.04	rs3827153	0.3716	-6.91	-1.516	425	1	top1	0.37	7.1e-14	1.516	0.1295	450	0.810958
Small_Intestine_Terminal_Ileum	./WEIGHTS//Small_Intestine_Terminal_Ileum/Small_Intestine_Terminal_Ileum.ENSG00000065268.6.wgt.RDat	WDR18	19	983174	994569	0.6525	rs873074	3.77	rs2240147	0.30618	6.99	-0.273	466	9	lasso	0.53	3e-21	-1.5158	0.12957	451	0.809597
Small_Intestine_Terminal_Ileum	./WEIGHTS//Small_Intestine_Terminal_Ileum/Small_Intestine_Terminal_Ileum.ENSG00000197134.7.wgt.RDat	ZNF257	19	22235254	22274282	0.364	rs10854058	3.36	rs17554725	0.1449	5.29	1.135	320	11	lasso	0.23	1.2e-08	1.51524	0.12971	452	0.808679
Small_Intestine_Terminal_Ileum	./WEIGHTS//Small_Intestine_Terminal_Ileum/Small_Intestine_Terminal_Ileum.ENSG00000142166.8.wgt.RDat	IFNAR1	21	34696734	34732168	0.312	rs1537097	3.49	rs2236613	-0.00581	-2.99	3.363	439	439	blup	0.072	0.0017	-1.51471	0.129845	453	0.807733
Small_Intestine_Terminal_Ileum	./WEIGHTS//Small_Intestine_Terminal_Ileum/Small_Intestine_Terminal_Ileum.ENSG00000163468.10.wgt.RDat	CCT3	1	156278759	156337664	0.219	rs12073087	2.8	rs6665760	0.001337	-3.06	-0.37	411	411	blup	0.011	0.12	1.51375	0.13009	454	0.807475
Small_Intestine_Terminal_Ileum	./WEIGHTS//Small_Intestine_Terminal_Ileum/Small_Intestine_Terminal_Ileum.ENSG00000149499.7.wgt.RDat	EML3	11	62369690	62380185	0.329	rs3018618	2.92	rs2849031	0.068933	3.99	0.694	383	383	blup	0.071	0.0018	1.5132	0.130229	455	0.806561
Small_Intestine_Terminal_Ileum	./WEIGHTS//Small_Intestine_Terminal_Ileum/Small_Intestine_Terminal_Ileum.ENSG00000104643.5.wgt.RDat	MTMR9	8	11141925	11185646	0.129	rs6601563	2.8	rs6601573	0.01773	3.82	-0.269	648	648	blup	0.036	0.021	-1.5122	0.1305	456	0.806467
Small_Intestine_Terminal_Ileum	./WEIGHTS//Small_Intestine_Terminal_Ileum/Small_Intestine_Terminal_Ileum.ENSG00000107020.5.wgt.RDat	PLGRKT	9	5357973	5437878	0.286	rs16923201	-3.24	rs2381277	0.147965	4.91	1.512	444	1	top1	0.15	7.9e-06	1.512	0.13053	457	0.804887
Small_Intestine_Terminal_Ileum	./WEIGHTS//Small_Intestine_Terminal_Ileum/Small_Intestine_Terminal_Ileum.ENSG00000168000.10.wgt.RDat	BSCL2	11	62457747	62477317	0.324	rs3018618	2.92	rs17664979	0.145692	4.72	-0.667	348	8	lasso	0.21	5.3e-08	-1.51174	0.130599	458	0.803555
Small_Intestine_Terminal_Ileum	./WEIGHTS//Small_Intestine_Terminal_Ileum/Small_Intestine_Terminal_Ileum.ENSG00000175470.14.wgt.RDat	PPP2R2D	10	133747955	133773331	0.4163	rs7070642	3.38	rs3737058	0.16811	-4.75	1.509	511	1	top1	0.17	1.8e-06	-1.5093	0.131	459	0.804266
Small_Intestine_Terminal_Ileum	./WEIGHTS//Small_Intestine_Terminal_Ileum/Small_Intestine_Terminal_Ileum.ENSG00000204130.8.wgt.RDat	RUFY2	10	70100864	70167051	0.2679	rs11813125	3.5	rs7071140	0.123973	4.95	2.009	393	393	blup	0.14	1.1e-05	1.5097	0.131	460	0.802517
Small_Intestine_Terminal_Ileum	./WEIGHTS//Small_Intestine_Terminal_Ileum/Small_Intestine_Terminal_Ileum.ENSG00000176927.10.wgt.RDat	EFCAB5	17	28256218	28435470	0.2427	rs542939	-2.76	rs3098949	0.125956	4.81	0.684	333	24	enet	0.22	4.7e-08	1.5079	0.131589	461	0.804377
Small_Intestine_Terminal_Ileum	./WEIGHTS//Small_Intestine_Terminal_Ileum/Small_Intestine_Terminal_Ileum.ENSG00000120451.6.wgt.RDat	SNX19	11	130745331	130786404	0.601	rs11222463	3.04	rs2276097	0.433043	7.56	1.258	642	13	enet	0.46	5.4e-18	1.50636	0.131975	462	0.80499
Small_Intestine_Terminal_Ileum	./WEIGHTS//Small_Intestine_Terminal_Ileum/Small_Intestine_Terminal_Ileum.ENSG00000243384.1.wgt.RDat	RP11-475O23.2	3	58558471	58560046	0.5048	rs12489751	-2.69	rs6776877	0.248843	-5.57	-1.506	414	1	top1	0.25	3.5e-09	1.506	0.13207	463	0.80383
Small_Intestine_Terminal_Ileum	./WEIGHTS//Small_Intestine_Terminal_Ileum/Small_Intestine_Terminal_Ileum.ENSG00000251474.2.wgt.RDat	RPL32P3	3	129101765	129118498	0.2399	rs749282	2.69	rs6764765	0.04919	3.55	1.506	285	1	top1	0.049	0.0083	1.506	0.13207	464	0.802098
Small_Intestine_Terminal_Ileum	./WEIGHTS//Small_Intestine_Terminal_Ileum/Small_Intestine_Terminal_Ileum.ENSG00000126231.9.wgt.RDat	PROZ	13	113812968	113826694	0.374	rs2260892	-2.83	rs553316	0.082758	-4.01	-1.506	436	1	top1	0.083	0.00081	1.506	0.1321	465	0.800554
Small_Intestine_Terminal_Ileum	./WEIGHTS//Small_Intestine_Terminal_Ileum/Small_Intestine_Terminal_Ileum.ENSG00000125534.5.wgt.RDat	PPDPF	20	62152077	62153559	0.423	rs6062927	-2.84	rs2427535	-0.00721	-3.17	0.522	439	439	blup	0.069	0.0021	-1.5043	0.1325	466	0.801255
Small_Intestine_Terminal_Ileum	./WEIGHTS//Small_Intestine_Terminal_Ileum/Small_Intestine_Terminal_Ileum.ENSG00000184840.7.wgt.RDat	TMED9	5	177019159	177023125	0.214	rs2731663	-2.36	rs234375	0.042246	-3.52	0.846	240	240	blup	0.056	0.0052	-1.504	0.13258	467	0.800022
Small_Intestine_Terminal_Ileum	./WEIGHTS//Small_Intestine_Terminal_Ileum/Small_Intestine_Terminal_Ileum.ENSG00000242689.1.wgt.RDat	CNTF	11	58390146	58393198	0.68	rs10792219	3.2	rs1800169	0.026256	3.17	-1.504	412	1	top1	0.026	0.042	-1.504	0.132581	468	0.798319
Small_Intestine_Terminal_Ileum	./WEIGHTS//Small_Intestine_Terminal_Ileum/Small_Intestine_Terminal_Ileum.ENSG00000164039.10.wgt.RDat	BDH2	4	104000592	104021040	0.28	rs3974634	-2.19	rs7690059	0.15298	5.18	-1.001	332	332	blup	0.2	1.8e-07	-1.50217	0.13305	469	0.799435
Small_Intestine_Terminal_Ileum	./WEIGHTS//Small_Intestine_Terminal_Ileum/Small_Intestine_Terminal_Ileum.ENSG00000214708.4.wgt.RDat	AC090616.2	17	30468245	30470154	0.2723	rs7210010	2.39	rs9906766	-0.002664	-2.96	1.501	310	1	top1	-0.0027	0.41	-1.501	0.133356	470	0.799569
Small_Intestine_Terminal_Ileum	./WEIGHTS//Small_Intestine_Terminal_Ileum/Small_Intestine_Terminal_Ileum.ENSG00000132823.6.wgt.RDat	OSER1	20	42825136	42839431	0.236	rs6073418	-3.17	rs6031485	0.06184	4.34	1.343	506	506	blup	0.086	0.00063	1.4971	0.1344	471	0.804117
Small_Intestine_Terminal_Ileum	./WEIGHTS//Small_Intestine_Terminal_Ileum/Small_Intestine_Terminal_Ileum.ENSG00000187862.7.wgt.RDat	TTC24	1	156549519	156556562	0.2369	rs12073087	2.8	rs6682716	0.082316	4.42	-1.563	437	5	enet	0.12	7.3e-05	-1.49469	0.13499	472	0.805936
Small_Intestine_Terminal_Ileum	./WEIGHTS//Small_Intestine_Terminal_Ileum/Small_Intestine_Terminal_Ileum.ENSG00000189045.9.wgt.RDat	ANKDD1B	5	74907284	74967671	0.228	rs9293646	2.22	rs34342	-0.00415	3.26	0.05	359	359	blup	0.028	0.036	1.4943	0.13509	473	0.804828
Small_Intestine_Terminal_Ileum	./WEIGHTS//Small_Intestine_Terminal_Ileum/Small_Intestine_Terminal_Ileum.ENSG00000251405.2.wgt.RDat	CTB-109A12.1	5	156789623	156887026	0.704	rs10059699	2.66	rs10054755	0.392728	6.91	1.494	522	1	top1	0.39	9e-15	1.494	0.13518	474	0.803665
Small_Intestine_Terminal_Ileum	./WEIGHTS//Small_Intestine_Terminal_Ileum/Small_Intestine_Terminal_Ileum.ENSG00000204070.5.wgt.RDat	SYS1	20	43990577	44005438	0.373	rs2745062	2.38	rs6032142	0.14033	-4.93	1.598	488	11	lasso	0.2	1.4e-07	-1.494	0.1352	475	0.802092
Small_Intestine_Terminal_Ileum	./WEIGHTS//Small_Intestine_Terminal_Ileum/Small_Intestine_Terminal_Ileum.ENSG00000267058.1.wgt.RDat	RP11-15A1.3	19	44395956	44405957	0.1845	rs4760	-2.91	rs1050054	0.02897	4.21	1.493	466	1	top1	0.029	0.034	1.493	0.13544	476	0.801828
Small_Intestine_Terminal_Ileum	./WEIGHTS//Small_Intestine_Terminal_Ileum/Small_Intestine_Terminal_Ileum.ENSG00000240038.2.wgt.RDat	AMY2B	1	104104379	104122156	0.3819	rs2050592	2.4	rs17014930	-0.008286	-3.25	-0.478	160	26	enet	0.04	0.015	1.49259	0.13554	477	0.800737
Small_Intestine_Terminal_Ileum	./WEIGHTS//Small_Intestine_Terminal_Ileum/Small_Intestine_Terminal_Ileum.ENSG00000126602.6.wgt.RDat	TRAP1	16	3708209	3767598	0.683	rs437115	-2.99	rs2072379	0.424	-7.35	1.488	397	1	top1	0.42	3.6e-16	-1.488	0.13675	478	0.806196
Small_Intestine_Terminal_Ileum	./WEIGHTS//Small_Intestine_Terminal_Ileum/Small_Intestine_Terminal_Ileum.ENSG00000172273.8.wgt.RDat	HINFP	11	118992297	119006752	0.23	rs483598	3.48	rs10790282	0.064584	3.91	0.705	380	380	blup	0.099	0.00025	1.48797	0.136758	479	0.80456
Small_Intestine_Terminal_Ileum	./WEIGHTS//Small_Intestine_Terminal_Ileum/Small_Intestine_Terminal_Ileum.ENSG00000204161.9.wgt.RDat	C10orf128	10	50362773	50396630	0.2908	rs11101182	3.09	rs7100655	-0.008191	3.85	-0.94	637	637	blup	0.012	0.12	-1.4854	0.137	480	0.804304
Small_Intestine_Terminal_Ileum	./WEIGHTS//Small_Intestine_Terminal_Ileum/Small_Intestine_Terminal_Ileum.ENSG00000172247.3.wgt.RDat	C1QTNF4	11	47611216	47616211	0.352	rs7943429	3.23	rs34958982	0.228623	-6.13	-1.413	285	9	lasso	0.24	8.6e-09	1.48527	0.137473	481	0.805403
Small_Intestine_Terminal_Ileum	./WEIGHTS//Small_Intestine_Terminal_Ileum/Small_Intestine_Terminal_Ileum.ENSG00000259658.3.wgt.RDat	RP11-89K11.1	15	102277302	102285913	0.2128	rs8024180	2.59	rs375606	0.12332	-4.88	-1.485	372	1	top1	0.12	4.6e-05	1.485	0.13754	482	0.804124
Small_Intestine_Terminal_Ileum	./WEIGHTS//Small_Intestine_Terminal_Ileum/Small_Intestine_Terminal_Ileum.ENSG00000127419.12.wgt.RDat	TMEM175	4	926175	952444	0.231	rs11731672	-2.55	rs1732103	-0.00674	-3.35	0.271	417	417	blup	0.056	0.0053	-1.48442	0.1377	483	0.803393
Small_Intestine_Terminal_Ileum	./WEIGHTS//Small_Intestine_Terminal_Ileum/Small_Intestine_Terminal_Ileum.ENSG00000108604.11.wgt.RDat	SMARCD2	17	61909444	61920425	0.2679	rs4305	2.8	rs6504177	0.035911	-3.61	-1.379	329	329	blup	0.088	0.00057	1.4803	0.138804	484	0.80816
Small_Intestine_Terminal_Ileum	./WEIGHTS//Small_Intestine_Terminal_Ileum/Small_Intestine_Terminal_Ileum.ENSG00000265185.2.wgt.RDat	SNORD3B-1	17	18965225	18965807	0.1539	rs2472712	-2.15	rs12602286	0.062574	3.97	-1.48	195	1	top1	0.063	0.0033	-1.48	0.138873	485	0.806895
Small_Intestine_Terminal_Ileum	./WEIGHTS//Small_Intestine_Terminal_Ileum/Small_Intestine_Terminal_Ileum.ENSG00000141219.11.wgt.RDat	C17orf80	17	71228534	71245091	0.2909	rs2270720	2.51	rs1551036	0.012167	4.08	0.708	576	576	blup	0.071	0.0018	1.48	0.138875	486	0.805246
Small_Intestine_Terminal_Ileum	./WEIGHTS//Small_Intestine_Terminal_Ileum/Small_Intestine_Terminal_Ileum.ENSG00000225784.5.wgt.RDat	RP11-592B15.4	10	51345753	51364771	0.6186	rs3829175	2.05	rs17720205	0.353626	6.66	-1.951	126	4	lasso	0.39	8.1e-15	-1.4781	0.139	487	0.804316
Small_Intestine_Terminal_Ileum	./WEIGHTS//Small_Intestine_Terminal_Ileum/Small_Intestine_Terminal_Ileum.ENSG00000164346.5.wgt.RDat	NSA2	5	74064756	74072737	0.575	rs569120	-2.41	rs7713812	0.501124	8.16	-1.479	475	6	lasso	0.53	1.7e-21	-1.4763	0.13987	488	0.807692
Small_Intestine_Terminal_Ileum	./WEIGHTS//Small_Intestine_Terminal_Ileum/Small_Intestine_Terminal_Ileum.ENSG00000237624.1.wgt.RDat	OXCT2P1	1	39980628	39982162	0.3479	rs11590717	3.28	rs2242500	0.180999	5.23	1.472	374	1	top1	0.18	6.9e-07	1.472	0.14102	489	0.812667
Small_Intestine_Terminal_Ileum	./WEIGHTS//Small_Intestine_Terminal_Ileum/Small_Intestine_Terminal_Ileum.ENSG00000152689.13.wgt.RDat	RASGRP3	2	33661391	33789817	0.461	rs1510876	3.18	rs17013237	0.292	6.36	-1.47	646	1	top1	0.29	9.7e-11	-1.47	0.14156	490	0.814114
Small_Intestine_Terminal_Ileum	./WEIGHTS//Small_Intestine_Terminal_Ileum/Small_Intestine_Terminal_Ileum.ENSG00000156603.10.wgt.RDat	MED19	11	57471186	57479681	0.226	rs685149	2.54	rs10792121	0.109739	4	1.47	385	1	top1	0.11	0.00012	1.47	0.141562	491	0.812468
Small_Intestine_Terminal_Ileum	./WEIGHTS//Small_Intestine_Terminal_Ileum/Small_Intestine_Terminal_Ileum.ENSG00000223496.1.wgt.RDat	EXOSC6	16	70284134	70285833	0.36	rs7192865	2.66	rs7192268	0.253	6.01	-1.313	201	9	lasso	0.27	7.1e-10	-1.46995	0.14157	492	0.810862
Small_Intestine_Terminal_Ileum	./WEIGHTS//Small_Intestine_Terminal_Ileum/Small_Intestine_Terminal_Ileum.ENSG00000155085.11.wgt.RDat	AK9	6	109814059	110012420	0.175	rs351728	3.5	rs9386822	0.01508	4.19	-0.821	440	440	blup	0.036	0.021	1.46687	0.142	493	0.811675
Small_Intestine_Terminal_Ileum	./WEIGHTS//Small_Intestine_Terminal_Ileum/Small_Intestine_Terminal_Ileum.ENSG00000115350.7.wgt.RDat	POLE4	2	75185619	75197255	0.288	rs34242711	-2.53	rs13012537	0.0353	4.04	-1.106	470	470	blup	0.13	3.6e-05	-1.46773	0.14218	494	0.811059
Small_Intestine_Terminal_Ileum	./WEIGHTS//Small_Intestine_Terminal_Ileum/Small_Intestine_Terminal_Ileum.ENSG00000228696.4.wgt.RDat	ARL17B	17	44352150	44439130	0.4143	rs2023861	1.8	rs17698176	0.056359	3.57	0.342	61	9	lasso	0.14	1.5e-05	1.4673	0.142293	495	0.810064
Small_Intestine_Terminal_Ileum	./WEIGHTS//Small_Intestine_Terminal_Ileum/Small_Intestine_Terminal_Ileum.ENSG00000235878.4.wgt.RDat	AP001468.1	21	47612391	47613673	0.465	rs914247	-2.34	rs2254522	0.36453	-6.66	1.074	492	4	lasso	0.37	9.7e-14	-1.46533	0.142832	496	0.811493
Small_Intestine_Terminal_Ileum	./WEIGHTS//Small_Intestine_Terminal_Ileum/Small_Intestine_Terminal_Ileum.ENSG00000133937.3.wgt.RDat	GSC	14	95234553	95236562	0.4736	rs10130003	2.83	rs12886449	0.00607	-3.9	1.834	771	47	enet	0.16	3.2e-06	-1.4623	0.14365	497	0.814498
Small_Intestine_Terminal_Ileum	./WEIGHTS//Small_Intestine_Terminal_Ileum/Small_Intestine_Terminal_Ileum.ENSG00000101460.8.wgt.RDat	MAP1LC3A	20	33134658	33148149	0.173	rs6120513	2.93	rs6059880	0.19379	-5.09	1.462	304	1	top1	0.19	2.6e-07	-1.462	0.1437	498	0.813146
Small_Intestine_Terminal_Ileum	./WEIGHTS//Small_Intestine_Terminal_Ileum/Small_Intestine_Terminal_Ileum.ENSG00000254461.1.wgt.RDat	RP11-755F10.3	11	66027038	66027313	0.274	rs4073582	-3.09	rs7128537	0.171505	-4.69	1.461	326	1	top1	0.17	1.4e-06	-1.461	0.144015	499	0.813295
Small_Intestine_Terminal_Ileum	./WEIGHTS//Small_Intestine_Terminal_Ileum/Small_Intestine_Terminal_Ileum.ENSG00000213822.5.wgt.RDat	CEACAM18	19	51979838	51994206	0.491	rs962129	2.67	rs8101768	0.28936	6.25	1.203	637	11	lasso	0.33	2.2e-12	1.46097	0.14402	500	0.811697
Small_Intestine_Terminal_Ileum	./WEIGHTS//Small_Intestine_Terminal_Ileum/Small_Intestine_Terminal_Ileum.ENSG00000229178.1.wgt.RDat	AC069513.4	3	195382436	195384798	0.318	rs1908173	4.25	rs6773702	0.018838	-4.99	1.963	284	23	enet	0.18	5.3e-07	-1.4597	0.14436	501	0.811989
Small_Intestine_Terminal_Ileum	./WEIGHTS//Small_Intestine_Terminal_Ileum/Small_Intestine_Terminal_Ileum.ENSG00000272792.1.wgt.RDat	RP11-141C7.4	3	195366861	195367331	0.4005	rs1908173	4.25	rs903196	0.048763	4.35	-1.316	284	284	blup	0.086	0.00063	-1.4567	0.14519	502	0.815031
Small_Intestine_Terminal_Ileum	./WEIGHTS//Small_Intestine_Terminal_Ileum/Small_Intestine_Terminal_Ileum.ENSG00000204792.2.wgt.RDat	AC104135.3	2	75145275	75165545	0.761	rs34242711	-2.68	rs12613723	0.513	8.06	-1.456	457	1	top1	0.51	1.5e-20	-1.456	0.14539	503	0.814531
Small_Intestine_Terminal_Ileum	./WEIGHTS//Small_Intestine_Terminal_Ileum/Small_Intestine_Terminal_Ileum.ENSG00000230836.1.wgt.RDat	AC104135.4	2	75167385	75169797	0.508	rs34242711	-2.64	rs12613723	0.366	6.68	-1.456	461	1	top1	0.37	1.2e-13	-1.456	0.14539	504	0.812915
Small_Intestine_Terminal_Ileum	./WEIGHTS//Small_Intestine_Terminal_Ileum/Small_Intestine_Terminal_Ileum.ENSG00000273080.1.wgt.RDat	RP11-301O19.1	2	86422894	86423172	0.395	rs17618119	2.65	rs2367203	0.258	5.89	-1.456	454	1	top1	0.26	1.6e-09	-1.456	0.14539	505	0.811305
Small_Intestine_Terminal_Ileum	./WEIGHTS//Small_Intestine_Terminal_Ileum/Small_Intestine_Terminal_Ileum.ENSG00000197375.8.wgt.RDat	SLC22A5	5	131705444	131731306	0.232	rs11746555	2.6	rs2073643	0.162404	4.67	-1.456	418	1	top1	0.16	2.7e-06	-1.456	0.14539	506	0.809702
Small_Intestine_Terminal_Ileum	./WEIGHTS//Small_Intestine_Terminal_Ileum/Small_Intestine_Terminal_Ileum.ENSG00000176268.5.wgt.RDat	CYCSP34	13	41437735	41438038	0.368	rs9562263	-2.3	rs2039119	0.130174	-4.82	-1.648	355	355	blup	0.18	1.1e-06	1.4552	0.1456	507	0.809272
Small_Intestine_Terminal_Ileum	./WEIGHTS//Small_Intestine_Terminal_Ileum/Small_Intestine_Terminal_Ileum.ENSG00000149231.7.wgt.RDat	CCDC82	11	96085933	96123087	0.618	rs1262181	-3.1	rs11021552	0.621425	8.66	-1.452	474	1	top1	0.62	4.4e-27	-1.452	0.146502	508	0.812682
Small_Intestine_Terminal_Ileum	./WEIGHTS//Small_Intestine_Terminal_Ileum/Small_Intestine_Terminal_Ileum.ENSG00000144895.7.wgt.RDat	EIF2A	3	150270141	150302029	0.7035	rs4484141	-2.49	rs7631671	0.250216	-5.63	1.45	435	1	top1	0.25	3.1e-09	-1.45	0.14706	509	0.814175
Small_Intestine_Terminal_Ileum	./WEIGHTS//Small_Intestine_Terminal_Ileum/Small_Intestine_Terminal_Ileum.ENSG00000198150.2.wgt.RDat	AC135178.1	17	8261731	8263538	0.333	rs6503113	-2.94	rs9911562	0.078783	4.48	-2.393	459	6	lasso	0.15	8.1e-06	-1.4493	0.147251	510	0.813634
Small_Intestine_Terminal_Ileum	./WEIGHTS//Small_Intestine_Terminal_Ileum/Small_Intestine_Terminal_Ileum.ENSG00000134014.12.wgt.RDat	ELP3	8	27947190	28048673	0.426	rs13257057	2.41	rs1563055	0.28722	6.33	-1.448	570	1	top1	0.29	1.4e-10	-1.448	0.1476	511	0.813966
Small_Intestine_Terminal_Ileum	./WEIGHTS//Small_Intestine_Terminal_Ileum/Small_Intestine_Terminal_Ileum.ENSG00000241186.3.wgt.RDat	TDGF1	3	46616045	46668033	0.4912	rs13069750	2.68	rs3806702	0.310212	6.26	1.404	374	16	enet	0.34	1e-12	1.4479	0.14763	512	0.812542
Small_Intestine_Terminal_Ileum	./WEIGHTS//Small_Intestine_Terminal_Ileum/Small_Intestine_Terminal_Ileum.ENSG00000272505.1.wgt.RDat	RP11-981G7.6	8	10344317	10347176	0.383	rs7386213	-2.64	rs3750314	0.05648	-4.46	-0.625	717	3	lasso	0.13	3.4e-05	1.4472	0.1478	513	0.811892
Small_Intestine_Terminal_Ileum	./WEIGHTS//Small_Intestine_Terminal_Ileum/Small_Intestine_Terminal_Ileum.ENSG00000103510.15.wgt.RDat	KAT8	16	31127075	31142714	0.312	rs2454907	2.6	rs1060506	0.1	4.88	1.244	243	8	lasso	0.14	1.1e-05	1.44722	0.14784	514	0.810531
Small_Intestine_Terminal_Ileum	./WEIGHTS//Small_Intestine_Terminal_Ileum/Small_Intestine_Terminal_Ileum.ENSG00000138468.11.wgt.RDat	SENP7	3	101043049	101232085	0.1722	rs9881690	-3.39	rs2682386	0.113194	4.26	-1.447	370	1	top1	0.11	9.5e-05	-1.447	0.1479	515	0.809286
Small_Intestine_Terminal_Ileum	./WEIGHTS//Small_Intestine_Terminal_Ileum/Small_Intestine_Terminal_Ileum.ENSG00000253678.1.wgt.RDat	RP11-981G7.3	8	10335001	10336885	0.423	rs7386213	-2.64	rs13279329	0.22855	5.5	-1.442	719	1	top1	0.23	1.8e-08	-1.442	0.1493	516	0.815363
Small_Intestine_Terminal_Ileum	./WEIGHTS//Small_Intestine_Terminal_Ileum/Small_Intestine_Terminal_Ileum.ENSG00000011295.11.wgt.RDat	TTC19	17	15902694	15948329	0.264	rs12453841	3.19	rs2157992	0.169751	-5.37	1.44	279	1	top1	0.17	1.6e-06	-1.44	0.149867	517	0.816877
Small_Intestine_Terminal_Ileum	./WEIGHTS//Small_Intestine_Terminal_Ileum/Small_Intestine_Terminal_Ileum.ENSG00000182722.5.wgt.RDat	SEPHS1P1	7	64312775	64313732	0.358	rs626805	2.81	rs7809177	0.232997	5.48	-1.439	269	1	top1	0.23	1.2e-08	-1.439	0.15015	518	0.816839
Small_Intestine_Terminal_Ileum	./WEIGHTS//Small_Intestine_Terminal_Ileum/Small_Intestine_Terminal_Ileum.ENSG00000272079.1.wgt.RDat	LA16c-380H5.5	16	3056121	3057386	0.289	rs11862306	-2.9	rs2526269	0.0929	-4.28	1.171	356	22	enet	0.1	0.00022	-1.43876	0.15022	519	0.815645
Small_Intestine_Terminal_Ileum	./WEIGHTS//Small_Intestine_Terminal_Ileum/Small_Intestine_Terminal_Ileum.ENSG00000211974.2.wgt.RDat	IGHV2-70	14	107178820	107179338	0.0873	rs17112863	1.51	rs10150642	0.01663	-3.82	-1.435	58	1	top1	0.017	0.084	1.435	0.15129	520	0.819875
Small_Intestine_Terminal_Ileum	./WEIGHTS//Small_Intestine_Terminal_Ileum/Small_Intestine_Terminal_Ileum.ENSG00000272955.1.wgt.RDat	KB-226F1.1	22	24375562	24376132	0.7	rs738807	-2.84	rs5760176	0.2771	-6.73	1.581	380	46	enet	0.46	8.1e-18	-1.43345	0.1517	521	0.820519
Small_Intestine_Terminal_Ileum	./WEIGHTS//Small_Intestine_Terminal_Ileum/Small_Intestine_Terminal_Ileum.ENSG00000095485.12.wgt.RDat	CWF19L1	10	101992055	102027437	0.2704	rs2256276	2.67	rs11597086	0.193323	6.24	-1.33	401	5	lasso	0.29	1.4e-10	-1.4324	0.152	522	0.820567
Small_Intestine_Terminal_Ileum	./WEIGHTS//Small_Intestine_Terminal_Ileum/Small_Intestine_Terminal_Ileum.ENSG00000233266.1.wgt.RDat	HMGB1P31	2	54278471	54278897	0.146	rs6545368	3.35	rs805416	0.181	5.14	1.432	454	1	top1	0.18	7e-07	1.432	0.15214	523	0.819752
Small_Intestine_Terminal_Ileum	./WEIGHTS//Small_Intestine_Terminal_Ileum/Small_Intestine_Terminal_Ileum.ENSG00000091428.13.wgt.RDat	RAPGEF4	2	173600002	173917621	0.383	rs3769266	3.06	rs6760256	0.0343	3.49	-1.816	494	494	blup	0.043	0.013	-1.43153	0.15228	524	0.818941
Small_Intestine_Terminal_Ileum	./WEIGHTS//Small_Intestine_Terminal_Ileum/Small_Intestine_Terminal_Ileum.ENSG00000273449.1.wgt.RDat	RP11-218F10.3	4	164450923	164451849	0.253	rs17044232	2.69	rs13130399	0.12983	-5.24	-1.425	399	6	lasso	0.18	7.4e-07	1.43148	0.15229	525	0.817435
Small_Intestine_Terminal_Ileum	./WEIGHTS//Small_Intestine_Terminal_Ileum/Small_Intestine_Terminal_Ileum.ENSG00000267077.1.wgt.RDat	RP11-127I20.5	16	4845266	4846533	0.346	rs9931274	-2.4	rs2251666	0.141	4.95	1.431	386	1	top1	0.14	1.3e-05	1.431	0.15243	526	0.816631
Small_Intestine_Terminal_Ileum	./WEIGHTS//Small_Intestine_Terminal_Ileum/Small_Intestine_Terminal_Ileum.ENSG00000273356.1.wgt.RDat	RP11-804H8.6	3	50707420	50709479	0.1037	rs11927030	2.08	rs9825535	0.041629	-3.65	-1.425	314	5	lasso	0.063	0.0033	1.4295	0.15286	527	0.81738
Small_Intestine_Terminal_Ileum	./WEIGHTS//Small_Intestine_Terminal_Ileum/Small_Intestine_Terminal_Ileum.ENSG00000120539.10.wgt.RDat	MASTL	10	27444196	27475853	0.626	rs11015885	3.04	rs7900024	0.576563	-8.52	-1.477	457	5	lasso	0.58	3.2e-24	1.4279	0.153	528	0.81658
Small_Intestine_Terminal_Ileum	./WEIGHTS//Small_Intestine_Terminal_Ileum/Small_Intestine_Terminal_Ileum.ENSG00000138111.10.wgt.RDat	TMEM180	10	104221149	104236802	0.3157	rs11574852	3.73	rs11593526	0.254397	6.23	-1.428	336	1	top1	0.25	2.2e-09	-1.428	0.153	529	0.815036
Small_Intestine_Terminal_Ileum	./WEIGHTS//Small_Intestine_Terminal_Ileum/Small_Intestine_Terminal_Ileum.ENSG00000273295.1.wgt.RDat	AP000350.5	22	24243619	24249255	0.811	rs738807	-2.84	rs5760102	0.57126	-8.62	1.129	421	20	lasso	0.64	4.5e-28	-1.42869	0.1531	530	0.81403
Small_Intestine_Terminal_Ileum	./WEIGHTS//Small_Intestine_Terminal_Ileum/Small_Intestine_Terminal_Ileum.ENSG00000135390.13.wgt.RDat	ATP5G2	12	54026510	54071192	0.274	rs979013	3.14	rs1971762	0.14	5.5	-1.411	420	6	lasso	0.15	5e-06	-1.4281	0.15327	531	0.813399
Small_Intestine_Terminal_Ileum	./WEIGHTS//Small_Intestine_Terminal_Ileum/Small_Intestine_Terminal_Ileum.ENSG00000080345.13.wgt.RDat	RIF1	2	152266397	152364518	0.218	rs6433656	-2.31	rs4315520	0.143	4.65	1.427	402	1	top1	0.14	1.1e-05	1.427	0.15358	532	0.813512
Small_Intestine_Terminal_Ileum	./WEIGHTS//Small_Intestine_Terminal_Ileum/Small_Intestine_Terminal_Ileum.ENSG00000259422.1.wgt.RDat	RP11-593F23.1	15	76467232	76473827	0.3951	rs2201830	2.11	rs937732	0.21662	-5.87	1.427	279	1	top1	0.22	4.5e-08	-1.427	0.15358	533	0.811986
Small_Intestine_Terminal_Ileum	./WEIGHTS//Small_Intestine_Terminal_Ileum/Small_Intestine_Terminal_Ileum.ENSG00000213246.2.wgt.RDat	SUPT4H1	17	56422539	56429022	0.2547	rs11868650	-2.96	rs2680702	0.195227	-5.07	-1.427	346	1	top1	0.2	2.3e-07	1.427	0.15358	534	0.810465
Small_Intestine_Terminal_Ileum	./WEIGHTS//Small_Intestine_Terminal_Ileum/Small_Intestine_Terminal_Ileum.ENSG00000163041.5.wgt.RDat	H3F3A	1	226249578	226259702	0.4214	rs8679	-3.43	rs6700189	0.214622	5.8	1.4252	387	1	top1	0.21	5.2e-08	1.42524	0.15409	535	0.811637
Small_Intestine_Terminal_Ileum	./WEIGHTS//Small_Intestine_Terminal_Ileum/Small_Intestine_Terminal_Ileum.ENSG00000156253.2.wgt.RDat	RWDD2B	21	30376705	30391699	0.259	rs16983250	-3.07	rs2150403	0.05327	4.14	-0.522	431	4	lasso	0.11	0.00012	-1.42322	0.154673	536	0.813188
Small_Intestine_Terminal_Ileum	./WEIGHTS//Small_Intestine_Terminal_Ileum/Small_Intestine_Terminal_Ileum.ENSG00000165171.6.wgt.RDat	WBSCR27	7	73248920	73256865	0.6	rs10233395	-2.03	rs13228435	0.547355	8.5	-1.439	296	8	lasso	0.57	6.1e-24	-1.42317	0.15469	537	0.811762
Small_Intestine_Terminal_Ileum	./WEIGHTS//Small_Intestine_Terminal_Ileum/Small_Intestine_Terminal_Ileum.ENSG00000112667.8.wgt.RDat	DNPH1	6	43193367	43197222	0.208	rs16896629	2.85	rs7832	0.22619	-5.34	-1.421	365	1	top1	0.23	2.1e-08	1.421	0.155	538	0.811877
Small_Intestine_Terminal_Ileum	./WEIGHTS//Small_Intestine_Terminal_Ileum/Small_Intestine_Terminal_Ileum.ENSG00000124541.6.wgt.RDat	RRP36	6	42989383	43001634	0.275	rs434505	2.82	rs12198323	-0.00283	-2.77	-0.266	365	365	blup	0.038	0.019	1.42046	0.155	539	0.810371
Small_Intestine_Terminal_Ileum	./WEIGHTS//Small_Intestine_Terminal_Ileum/Small_Intestine_Terminal_Ileum.ENSG00000270540.1.wgt.RDat	RP11-785G17.1	2	237276203	237277745	0.335	rs1106166	-2.67	rs6431414	-0.00756	2.77	-0.419	415	415	blup	0.024	0.048	-1.41834	0.15609	540	0.814559
Small_Intestine_Terminal_Ileum	./WEIGHTS//Small_Intestine_Terminal_Ileum/Small_Intestine_Terminal_Ileum.ENSG00000161643.8.wgt.RDat	SIGLEC16	19	50472857	50479071	0.4744	rs9304689	3.44	rs8105239	0.17207	5.45	-1.437	338	9	lasso	0.19	2.4e-07	-1.41829	0.1561	541	0.813105
Small_Intestine_Terminal_Ileum	./WEIGHTS//Small_Intestine_Terminal_Ileum/Small_Intestine_Terminal_Ileum.ENSG00000232615.4.wgt.RDat	CTD-2012J19.1	5	1614951	1616449	0.772	rs2736100	-3.27	rs7734561	0.50205	7.8	1.418	573	1	top1	0.5	5.9e-20	1.418	0.15619	542	0.812073
Small_Intestine_Terminal_Ileum	./WEIGHTS//Small_Intestine_Terminal_Ileum/Small_Intestine_Terminal_Ileum.ENSG00000271119.1.wgt.RDat	CTD-2012J19.3	5	1594741	1611582	0.456	rs2736100	-3.27	rs7734561	0.217565	5.23	1.418	566	1	top1	0.22	4.2e-08	1.418	0.15619	543	0.810577
Small_Intestine_Terminal_Ileum	./WEIGHTS//Small_Intestine_Terminal_Ileum/Small_Intestine_Terminal_Ileum.ENSG00000163083.5.wgt.RDat	INHBB	2	121103719	121109384	0.378	rs4366914	3.45	rs735557	-0.00786	3.44	1.162	351	351	blup	0.0092	0.15	1.41652	0.15662	544	0.811315
Small_Intestine_Terminal_Ileum	./WEIGHTS//Small_Intestine_Terminal_Ileum/Small_Intestine_Terminal_Ileum.ENSG00000138621.7.wgt.RDat	PPCDC	15	75315896	75409803	0.1719	rs11072533	3.14	rs4646421	0.00095	3.21	-0.439	270	270	blup	0.0045	0.22	1.4125	0.15779	545	0.815876
Small_Intestine_Terminal_Ileum	./WEIGHTS//Small_Intestine_Terminal_Ileum/Small_Intestine_Terminal_Ileum.ENSG00000226124.2.wgt.RDat	FTCDNL1	2	200625267	200715896	0.638	rs17629103	2.58	rs4530349	0.298	6.31	0.895	319	10	lasso	0.34	1.9e-12	1.40951	0.15868	546	0.818975
Small_Intestine_Terminal_Ileum	./WEIGHTS//Small_Intestine_Terminal_Ileum/Small_Intestine_Terminal_Ileum.ENSG00000133687.11.wgt.RDat	TMTC1	12	29653773	29937692	0.31	rs10843460	-2.68	rs7294502	-0.00839	-3.42	-1.142	638	638	blup	0.016	0.089	1.409	0.158824	547	0.818219
Small_Intestine_Terminal_Ileum	./WEIGHTS//Small_Intestine_Terminal_Ileum/Small_Intestine_Terminal_Ileum.ENSG00000140623.9.wgt.RDat	SEPT12	16	4827670	4838397	0.338	rs9931274	-2.4	rs8118	-0.00827	-3.46	-2.12	388	388	blup	0.04	0.015	1.40835	0.15903	548	0.817786
Small_Intestine_Terminal_Ileum	./WEIGHTS//Small_Intestine_Terminal_Ileum/Small_Intestine_Terminal_Ileum.ENSG00000083807.5.wgt.RDat	SLC27A5	19	58990879	59023432	0.1494	rs7249714	2.62	rs7254299	0.04768	-4.47	1.408	260	1	top1	0.048	0.0092	-1.408	0.15913	549	0.816809
Small_Intestine_Terminal_Ileum	./WEIGHTS//Small_Intestine_Terminal_Ileum/Small_Intestine_Terminal_Ileum.ENSG00000204169.6.wgt.RDat	AGAP7	10	51464162	51486327	0.5296	rs11593319	-2.08	rs10740051	0.13769	4.37	1.288	70	8	lasso	0.17	1.8e-06	1.4037	0.16	550	0.819782
Small_Intestine_Terminal_Ileum	./WEIGHTS//Small_Intestine_Terminal_Ileum/Small_Intestine_Terminal_Ileum.ENSG00000115750.12.wgt.RDat	TAF1B	2	9983483	10074545	0.42	rs16867193	3.72	rs2245344	0.234	-5.49	-1.405	492	1	top1	0.23	1.2e-08	1.405	0.16002	551	0.818396
Small_Intestine_Terminal_Ileum	./WEIGHTS//Small_Intestine_Terminal_Ileum/Small_Intestine_Terminal_Ileum.ENSG00000122483.13.wgt.RDat	CCDC18	1	93645476	93744287	0.1895	rs3171	2.47	rs10782959	0.121304	-4.22	-1.401	270	1	top1	0.12	5.4e-05	1.401	0.16121	552	0.822989
Small_Intestine_Terminal_Ileum	./WEIGHTS//Small_Intestine_Terminal_Ileum/Small_Intestine_Terminal_Ileum.ENSG00000161202.13.wgt.RDat	DVL3	3	183873176	183891398	0.3168	rs6808271	2.38	rs1490496	-0.005503	-3.33	0.13	490	490	blup	0.016	0.09	-1.4008	0.16129	553	0.821908
Small_Intestine_Terminal_Ileum	./WEIGHTS//Small_Intestine_Terminal_Ileum/Small_Intestine_Terminal_Ileum.ENSG00000231613.1.wgt.RDat	RP5-943J3.1	1	90254473	90256051	0.3913	rs17445904	-2.76	rs3120939	0.375478	-7.16	1.4	376	1	top1	0.38	4.9e-14	-1.4	0.16151	554	0.821544
Small_Intestine_Terminal_Ileum	./WEIGHTS//Small_Intestine_Terminal_Ileum/Small_Intestine_Terminal_Ileum.ENSG00000160183.9.wgt.RDat	TMPRSS3	21	43791999	43816955	0.532	rs12483006	-3.45	rs225320	-0.00818	3.65	0.248	768	768	blup	0.098	0.00028	-1.39952	0.161656	555	0.820805
Small_Intestine_Terminal_Ileum	./WEIGHTS//Small_Intestine_Terminal_Ileum/Small_Intestine_Terminal_Ileum.ENSG00000162368.9.wgt.RDat	CMPK1	1	47799469	47844511	0.3052	rs17103032	-3.03	rs12134806	0.002324	3.6	0.855	429	429	blup	0.11	0.00011	1.39852	0.16196	556	0.820869
Small_Intestine_Terminal_Ileum	./WEIGHTS//Small_Intestine_Terminal_Ileum/Small_Intestine_Terminal_Ileum.ENSG00000171298.8.wgt.RDat	GAA	17	78075355	78093678	0.434	rs12940183	2.56	rs12450199	0.248007	-6.06	0.757	437	7	lasso	0.3	4e-11	-1.3961	0.162694	557	0.823109
Small_Intestine_Terminal_Ileum	./WEIGHTS//Small_Intestine_Terminal_Ileum/Small_Intestine_Terminal_Ileum.ENSG00000237254.2.wgt.RDat	TRBV30	7	142510271	142511084	0.338	rs8176023	-3.52	rs4281045	0.174607	-4.76	1.396	355	1	top1	0.17	1.1e-06	-1.396	0.16271	558	0.821715
Small_Intestine_Terminal_Ileum	./WEIGHTS//Small_Intestine_Terminal_Ileum/Small_Intestine_Terminal_Ileum.ENSG00000141519.10.wgt.RDat	CCDC40	17	78010435	78074412	0.3321	rs12940183	2.56	rs3764438	0.21767	5.72	1.254	405	4	lasso	0.26	1.5e-09	1.3947	0.163108	559	0.822251
Small_Intestine_Terminal_Ileum	./WEIGHTS//Small_Intestine_Terminal_Ileum/Small_Intestine_Terminal_Ileum.ENSG00000090006.13.wgt.RDat	LTBP4	19	41098789	41135725	0.3627	rs268691	4.51	rs12610819	-0.00824	-3.24	-0.501	415	415	blup	0.13	3.7e-05	1.39399	0.16332	560	0.82185
Small_Intestine_Terminal_Ileum	./WEIGHTS//Small_Intestine_Terminal_Ileum/Small_Intestine_Terminal_Ileum.ENSG00000164048.9.wgt.RDat	ZNF589	3	48282590	48340743	0.3051	rs7633840	2.36	rs7621785	0.144033	5.05	-1.392	249	1	top1	0.14	1e-05	-1.392	0.16392	561	0.823399
Small_Intestine_Terminal_Ileum	./WEIGHTS//Small_Intestine_Terminal_Ileum/Small_Intestine_Terminal_Ileum.ENSG00000154719.9.wgt.RDat	MRPL39	21	26957968	26979829	0.549	rs2829997	-2.43	rs1135638	0.31124	-6.35	-1.392	378	1	top1	0.31	1.8e-11	1.392	0.163922	562	0.821943
Small_Intestine_Terminal_Ileum	./WEIGHTS//Small_Intestine_Terminal_Ileum/Small_Intestine_Terminal_Ileum.ENSG00000162881.5.wgt.RDat	OXER1	2	42989642	42991401	0.475	rs12471190	-2.63	rs3821349	0.311	-6.49	-1.831	465	6	lasso	0.39	1.5e-14	1.39192	0.16395	563	0.820624
Small_Intestine_Terminal_Ileum	./WEIGHTS//Small_Intestine_Terminal_Ileum/Small_Intestine_Terminal_Ileum.ENSG00000166896.3.wgt.RDat	XRCC6BP1	12	58335324	58351052	0.384	rs11615065	-2.83	rs10877041	0.333	-6.59	-1.391	412	1	top1	0.33	2.5e-12	1.391	0.164225	564	0.820543
Small_Intestine_Terminal_Ileum	./WEIGHTS//Small_Intestine_Terminal_Ileum/Small_Intestine_Terminal_Ileum.ENSG00000164654.11.wgt.RDat	MIOS	7	7606628	7647127	0.246	rs7801961	-2.96	rs10952074	0.055263	4.07	-1.396	716	20	enet	0.11	0.00014	-1.39099	0.16423	565	0.819115
Small_Intestine_Terminal_Ileum	./WEIGHTS//Small_Intestine_Terminal_Ileum/Small_Intestine_Terminal_Ileum.ENSG00000105193.4.wgt.RDat	RPS16	19	39923847	39926588	0.3528	rs2318898	-3.19	rs651601	0.22566	5.46	-1.391	440	1	top1	0.23	2.2e-08	-1.391	0.16423	566	0.817668
Small_Intestine_Terminal_Ileum	./WEIGHTS//Small_Intestine_Terminal_Ileum/Small_Intestine_Terminal_Ileum.ENSG00000183318.7.wgt.RDat	SPDYE4	17	8656424	8661877	0.4098	rs8081052	2.98	rs16957654	-0.002201	-3.1	-0.941	451	451	blup	0.085	0.0007	1.3882	0.165088	567	0.82049
Small_Intestine_Terminal_Ileum	./WEIGHTS//Small_Intestine_Terminal_Ileum/Small_Intestine_Terminal_Ileum.ENSG00000159267.10.wgt.RDat	HLCS	21	38123189	38362536	0.47	rs933144	3.34	rs1893654	0.15501	-4.98	1.388	459	1	top1	0.16	4.7e-06	-1.388	0.165137	568	0.819289
Small_Intestine_Terminal_Ileum	./WEIGHTS//Small_Intestine_Terminal_Ileum/Small_Intestine_Terminal_Ileum.ENSG00000215325.4.wgt.RDat	ASS1P10	5	144608546	144609617	0.41	rs17102446	2.87	rs1025473	0.219877	5.35	-1.386	387	1	top1	0.22	3.5e-08	-1.386	0.16575	569	0.820885
Small_Intestine_Terminal_Ileum	./WEIGHTS//Small_Intestine_Terminal_Ileum/Small_Intestine_Terminal_Ileum.ENSG00000145476.11.wgt.RDat	CYP4V2	4	187112674	187134610	0.473	rs10013543	-2.82	rs13146272	0.11575	4.95	-1.385	581	1	top1	0.12	8e-05	-1.385	0.16605	570	0.820928
Small_Intestine_Terminal_Ileum	./WEIGHTS//Small_Intestine_Terminal_Ileum/Small_Intestine_Terminal_Ileum.ENSG00000117505.8.wgt.RDat	DR1	1	93811583	93835055	0.1926	rs12022530	2.76	rs531358	0.085728	4.27	-1.634	299	5	lasso	0.1	0.00025	-1.38497	0.16606	571	0.81954
Small_Intestine_Terminal_Ileum	./WEIGHTS//Small_Intestine_Terminal_Ileum/Small_Intestine_Terminal_Ileum.ENSG00000140577.11.wgt.RDat	CRTC3	15	91073157	91188577	0.3091	rs8040937	2.68	rs8025842	0.0515	-4.07	-0.628	437	437	blup	0.12	5.6e-05	1.3848	0.16612	572	0.818402
Small_Intestine_Terminal_Ileum	./WEIGHTS//Small_Intestine_Terminal_Ileum/Small_Intestine_Terminal_Ileum.ENSG00000160226.11.wgt.RDat	C21orf2	21	45749115	45759258	0.462	rs2070561	-2.98	rs2838551	0.0493	4.67	-0.796	485	26	enet	0.18	5.4e-07	-1.38478	0.16612	573	0.816974
Small_Intestine_Terminal_Ileum	./WEIGHTS//Small_Intestine_Terminal_Ileum/Small_Intestine_Terminal_Ileum.ENSG00000125450.6.wgt.RDat	NUP85	17	73201754	73231853	0.5605	rs1531565	-2.81	rs4238979	0.243208	6.55	-1.438	376	9	lasso	0.3	6.8e-11	-1.3835	0.166524	574	0.817534
Small_Intestine_Terminal_Ileum	./WEIGHTS//Small_Intestine_Terminal_Ileum/Small_Intestine_Terminal_Ileum.ENSG00000233448.2.wgt.RDat	PMS2P9	7	76669261	76673093	0.366	rs2908182	-2.7	rs10278476	0.020575	-3.78	1.779	252	6	lasso	0.047	0.0099	-1.38282	0.16672	575	0.817073
Small_Intestine_Terminal_Ileum	./WEIGHTS//Small_Intestine_Terminal_Ileum/Small_Intestine_Terminal_Ileum.ENSG00000262879.1.wgt.RDat	RP11-156P1.3	17	45061411	45177689	0.4499	rs16969966	2.02	rs17676978	0.197427	5.66	1.808	300	6	lasso	0.21	9.5e-08	1.3819	0.167003	576	0.817039
Small_Intestine_Terminal_Ileum	./WEIGHTS//Small_Intestine_Terminal_Ileum/Small_Intestine_Terminal_Ileum.ENSG00000241839.5.wgt.RDat	PLEKHO2	15	65134088	65160206	0.1866	rs7165925	-2.13	rs936867	0.10619	-4.32	-1.381	292	1	top1	0.11	0.00016	1.381	0.16728	577	0.816976
Small_Intestine_Terminal_Ileum	./WEIGHTS//Small_Intestine_Terminal_Ileum/Small_Intestine_Terminal_Ileum.ENSG00000156509.9.wgt.RDat	FBXO43	8	101145588	101158028	0.178	rs2507778	3.46	rs2453641	0.01742	3.81	1.38	369	1	top1	0.017	0.08	1.38	0.1676	578	0.817122
Small_Intestine_Terminal_Ileum	./WEIGHTS//Small_Intestine_Terminal_Ileum/Small_Intestine_Terminal_Ileum.ENSG00000185043.6.wgt.RDat	CIB1	15	90773207	90776935	0.5978	rs6496609	2.79	rs9744242	0.28196	-6.37	1.378	405	1	top1	0.28	2.2e-10	-1.378	0.1682	579	0.818631
Small_Intestine_Terminal_Ileum	./WEIGHTS//Small_Intestine_Terminal_Ileum/Small_Intestine_Terminal_Ileum.ENSG00000174989.8.wgt.RDat	FBXW8	12	117348761	117468953	0.376	rs17429022	-3.02	rs4767490	0.107	4.23	-1.378	455	1	top1	0.11	0.00015	-1.378	0.168203	580	0.817235
Small_Intestine_Terminal_Ileum	./WEIGHTS//Small_Intestine_Terminal_Ileum/Small_Intestine_Terminal_Ileum.ENSG00000104805.11.wgt.RDat	NUCB1	19	49403307	49426629	0.2964	rs1799286	2.61	rs688644	0.09744	-4.28	1.359	418	4	lasso	0.099	0.00026	-1.37689	0.16855	581	0.817511
Small_Intestine_Terminal_Ileum	./WEIGHTS//Small_Intestine_Terminal_Ileum/Small_Intestine_Terminal_Ileum.ENSG00000153208.12.wgt.RDat	MERTK	2	112656056	112787138	0.556	rs6541998	4	rs13419523	0.0811	4.22	0.409	308	26	enet	0.11	8.7e-05	1.37668	0.16861	582	0.816397
Small_Intestine_Terminal_Ileum	./WEIGHTS//Small_Intestine_Terminal_Ileum/Small_Intestine_Terminal_Ileum.ENSG00000184465.11.wgt.RDat	WDR27	6	169857307	170102159	0.209	rs3935747	3.04	rs4716397	0.01587	-4.13	-1.69	499	499	blup	0.034	0.024	1.37651	0.169	583	0.816882
Small_Intestine_Terminal_Ileum	./WEIGHTS//Small_Intestine_Terminal_Ileum/Small_Intestine_Terminal_Ileum.ENSG00000108242.8.wgt.RDat	CYP2C18	10	96443251	96495947	0.1504	rs10882539	-2.25	rs10882460	0.076288	-4.28	-1.393	365	365	blup	0.12	6.3e-05	1.3758	0.169	584	0.815483
Small_Intestine_Terminal_Ileum	./WEIGHTS//Small_Intestine_Terminal_Ileum/Small_Intestine_Terminal_Ileum.ENSG00000163864.10.wgt.RDat	NMNAT3	3	139279022	139396859	0.3951	rs1521558	-2.94	rs7636269	0.007801	4.27	-0.812	525	10	enet	0.055	0.0055	-1.374	0.16943	585	0.81616
Small_Intestine_Terminal_Ileum	./WEIGHTS//Small_Intestine_Terminal_Ileum/Small_Intestine_Terminal_Ileum.ENSG00000102547.14.wgt.RDat	CAB39L	13	49882786	50018262	0.41	rs1198319	-4.15	rs1358991	0.08696	4.53	-1.246	404	26	enet	0.11	0.00015	-1.3737	0.1695	586	0.815104
Small_Intestine_Terminal_Ileum	./WEIGHTS//Small_Intestine_Terminal_Ileum/Small_Intestine_Terminal_Ileum.ENSG00000119471.10.wgt.RDat	HSDL2	9	115142217	115234690	0.293	rs7854170	3.56	rs10817330	0.188518	-4.86	1.373	456	1	top1	0.19	3.9e-07	-1.373	0.16975	587	0.814916
Small_Intestine_Terminal_Ileum	./WEIGHTS//Small_Intestine_Terminal_Ileum/Small_Intestine_Terminal_Ileum.ENSG00000147894.10.wgt.RDat	C9orf72	9	27546544	27573864	0.492	rs10812605	-3.71	rs10967994	0.256278	-6.05	1.06	721	4	lasso	0.3	5.9e-11	-1.3725	0.16991	588	0.814297
Small_Intestine_Terminal_Ileum	./WEIGHTS//Small_Intestine_Terminal_Ileum/Small_Intestine_Terminal_Ileum.ENSG00000181827.10.wgt.RDat	RFX7	15	56379478	56535483	0.2121	rs11635590	2.3	rs7496025	0.19706	-5.01	-1.372	358	1	top1	0.2	2e-07	1.372	0.17006	589	0.813632
Small_Intestine_Terminal_Ileum	./WEIGHTS//Small_Intestine_Terminal_Ileum/Small_Intestine_Terminal_Ileum.ENSG00000051620.6.wgt.RDat	HEBP2	6	138724698	138743179	0.356	rs7776384	2.8	rs9484151	0.01017	-4.36	0.246	462	462	blup	0.023	0.054	-1.36749	0.171	590	0.816742
Small_Intestine_Terminal_Ileum	./WEIGHTS//Small_Intestine_Terminal_Ileum/Small_Intestine_Terminal_Ileum.ENSG00000166847.5.wgt.RDat	DCTN5	16	23652713	23681195	0.633	rs17811655	-3.31	rs34514	0.558	8.31	-1.369	436	1	top1	0.56	4.4e-23	-1.369	0.171	591	0.81536
Small_Intestine_Terminal_Ileum	./WEIGHTS//Small_Intestine_Terminal_Ileum/Small_Intestine_Terminal_Ileum.ENSG00000180185.7.wgt.RDat	FAHD1	16	1877196	1890208	0.49	rs1657133	-2.45	rs3743854	0.358	6.9	-1.226	476	9	lasso	0.37	1.2e-13	-1.36704	0.17161	592	0.816887
Small_Intestine_Terminal_Ileum	./WEIGHTS//Small_Intestine_Terminal_Ileum/Small_Intestine_Terminal_Ileum.ENSG00000227001.2.wgt.RDat	NBPF2P	1	21751118	21754460	0.4855	rs904927	2.53	rs4654947	0.368647	-6.82	-1.367	377	1	top1	0.37	9.4e-14	1.367	0.17163	593	0.815604
Small_Intestine_Terminal_Ileum	./WEIGHTS//Small_Intestine_Terminal_Ileum/Small_Intestine_Terminal_Ileum.ENSG00000185986.10.wgt.RDat	SDHAP3	5	1568637	1594735	0.421	rs2736100	-3.27	rs4415117	0.271217	-5.79	-1.367	566	1	top1	0.27	5.5e-10	1.367	0.17163	594	0.814231
Small_Intestine_Terminal_Ileum	./WEIGHTS//Small_Intestine_Terminal_Ileum/Small_Intestine_Terminal_Ileum.ENSG00000136875.8.wgt.RDat	PRPF4	9	116037623	116055185	0.58	rs35654915	2.48	rs17763934	0.488795	7.85	-1.296	607	27	enet	0.49	2.1e-19	-1.367	0.17164	595	0.81291
Small_Intestine_Terminal_Ileum	./WEIGHTS//Small_Intestine_Terminal_Ileum/Small_Intestine_Terminal_Ileum.ENSG00000007372.16.wgt.RDat	PAX6	11	31806340	31839509	0.256	rs224637	2.44	rs682572	0.018435	3.46	1.022	381	381	blup	0.054	0.006	1.36668	0.171727	596	0.811958
Small_Intestine_Terminal_Ileum	./WEIGHTS//Small_Intestine_Terminal_Ileum/Small_Intestine_Terminal_Ileum.ENSG00000119242.4.wgt.RDat	CCDC92	12	124403207	124457378	0.232	rs11057555	2.83	rs2178663	0.0189	3.62	0.828	436	436	blup	0.072	0.0016	1.366	0.17194	597	0.811603
Small_Intestine_Terminal_Ileum	./WEIGHTS//Small_Intestine_Terminal_Ileum/Small_Intestine_Terminal_Ileum.ENSG00000144224.12.wgt.RDat	UBXN4	2	136499189	136542625	0.291	rs1519527	2.16	rs6430565	-0.00818	2.84	-0.727	243	243	blup	-0.002	0.39	-1.36504	0.17224	598	0.811659
Small_Intestine_Terminal_Ileum	./WEIGHTS//Small_Intestine_Terminal_Ileum/Small_Intestine_Terminal_Ileum.ENSG00000174373.11.wgt.RDat	RALGAPA1	14	36007558	36278510	0.5442	rs4982279	-2.69	rs10152105	0.43176	7.64	-1.365	402	1	top1	0.43	1.6e-16	-1.365	0.17225	599	0.810351
Small_Intestine_Terminal_Ileum	./WEIGHTS//Small_Intestine_Terminal_Ileum/Small_Intestine_Terminal_Ileum.ENSG00000161265.10.wgt.RDat	U2AF1L4	19	36233365	36235882	0.6966	rs2733737	4.21	rs2871921	0.42503	7.45	-1.363	436	1	top1	0.43	3.3e-16	-1.363	0.17288	600	0.81196
Small_Intestine_Terminal_Ileum	./WEIGHTS//Small_Intestine_Terminal_Ileum/Small_Intestine_Terminal_Ileum.ENSG00000214049.6.wgt.RDat	UCA1	19	15939771	15947130	0.4268	rs10854145	2.21	rs7255437	0.43346	7.29	1.363	547	1	top1	0.43	1.4e-16	1.363	0.17288	601	0.810609
Small_Intestine_Terminal_Ileum	./WEIGHTS//Small_Intestine_Terminal_Ileum/Small_Intestine_Terminal_Ileum.ENSG00000185808.9.wgt.RDat	PIGP	21	38431470	38445470	0.293	rs933144	3.34	rs2032088	0.30862	6.29	-1.363	435	1	top1	0.31	2.3e-11	-1.363	0.172883	602	0.809276
Small_Intestine_Terminal_Ileum	./WEIGHTS//Small_Intestine_Terminal_Ileum/Small_Intestine_Terminal_Ileum.ENSG00000270127.1.wgt.RDat	RP11-526I2.5	15	101087972	101090358	0.8909	rs7498060	2.65	rs12460	0.58998	-8.48	-1.136	590	25	enet	0.63	1.2e-27	1.3621	0.17318	603	0.809322
Small_Intestine_Terminal_Ileum	./WEIGHTS//Small_Intestine_Terminal_Ileum/Small_Intestine_Terminal_Ileum.ENSG00000228989.1.wgt.RDat	AC133528.2	2	242629829	242633704	0.435	rs4675971	-2.54	rs4675794	0.16	-4.76	-1.36	244	1	top1	0.16	3.3e-06	1.36	0.17383	604	0.811015
Small_Intestine_Terminal_Ileum	./WEIGHTS//Small_Intestine_Terminal_Ileum/Small_Intestine_Terminal_Ileum.ENSG00000203666.8.wgt.RDat	EFCAB2	1	245165423	245290466	0.5563	rs10803259	-3.2	rs651773	0.453759	7.49	-1.543	474	11	lasso	0.47	3.2e-18	-1.35945	0.174	605	0.810466
Small_Intestine_Terminal_Ileum	./WEIGHTS//Small_Intestine_Terminal_Ileum/Small_Intestine_Terminal_Ileum.ENSG00000131484.3.wgt.RDat	RP11-798G7.5	17	43580626	43612076	0.2674	rs4986173	-2.17	rs173365	0.070697	-3.87	-1.667	157	157	blup	0.12	7.9e-05	1.3591	0.17413	606	0.809733
Small_Intestine_Terminal_Ileum	./WEIGHTS//Small_Intestine_Terminal_Ileum/Small_Intestine_Terminal_Ileum.ENSG00000231170.1.wgt.RDat	AC002451.3	7	95225994	95243031	0.216	rs1873036	-2.79	rs2078888	0.181722	5.27	-1.246	508	3	lasso	0.19	3e-07	-1.35649	0.17494	607	0.81216
Small_Intestine_Terminal_Ileum	./WEIGHTS//Small_Intestine_Terminal_Ileum/Small_Intestine_Terminal_Ileum.ENSG00000233884.1.wgt.RDat	XXyac-YM21GA2.3	9	90463028	90468357	0.418	rs11793717	3.31	rs3818707	0.013911	-3.9	1.888	577	9	lasso	0.089	0.00051	-1.3559	0.17512	608	0.811658
Small_Intestine_Terminal_Ileum	./WEIGHTS//Small_Intestine_Terminal_Ileum/Small_Intestine_Terminal_Ileum.ENSG00000132517.10.wgt.RDat	SLC52A1	17	4935895	4955304	0.323	rs4597375	3.09	rs452825	0.158646	-4.83	0.656	437	437	blup	0.16	2.4e-06	-1.3552	0.175341	609	0.811348
Small_Intestine_Terminal_Ileum	./WEIGHTS//Small_Intestine_Terminal_Ileum/Small_Intestine_Terminal_Ileum.ENSG00000101197.8.wgt.RDat	BIRC7	20	61867235	61871859	0.294	rs6062927	-2.84	rs6062830	0.01732	-3.86	-0.376	492	492	blup	0.054	0.0058	1.3519	0.1764	610	0.81491
Small_Intestine_Terminal_Ileum	./WEIGHTS//Small_Intestine_Terminal_Ileum/Small_Intestine_Terminal_Ileum.ENSG00000167525.9.wgt.RDat	PROCA1	17	27030215	27038872	0.3889	rs8070486	3.69	rs2302205	0.10067	-5.46	1.706	314	3	lasso	0.17	1.1e-06	-1.3503	0.176904	611	0.815901
Small_Intestine_Terminal_Ileum	./WEIGHTS//Small_Intestine_Terminal_Ileum/Small_Intestine_Terminal_Ileum.ENSG00000272275.1.wgt.RDat	RP11-791G15.2	2	10908001	10910184	0.302	rs7559979	-2.98	rs1734344	0.0522	-4.28	1.349	595	1	top1	0.052	0.0067	-1.349	0.17734	612	0.816575
Small_Intestine_Terminal_Ileum	./WEIGHTS//Small_Intestine_Terminal_Ileum/Small_Intestine_Terminal_Ileum.ENSG00000174194.11.wgt.RDat	AGAP8	10	51224681	51252947	0.7869	rs11101182	3.09	rs17720205	0.360413	6.64	-1.951	187	10	lasso	0.42	3.4e-16	-1.3471	0.178	613	0.818277
Small_Intestine_Terminal_Ileum	./WEIGHTS//Small_Intestine_Terminal_Ileum/Small_Intestine_Terminal_Ileum.ENSG00000227124.4.wgt.RDat	ZNF717	3	75758794	75834734	0.8398	rs9868043	2.72	rs7624584	0.576718	8.35	-1.851	165	25	enet	0.7	7.5e-33	-1.3453	0.17854	614	0.819423
Small_Intestine_Terminal_Ileum	./WEIGHTS//Small_Intestine_Terminal_Ileum/Small_Intestine_Terminal_Ileum.ENSG00000263432.1.wgt.RDat	RN7SL689P	5	122358184	122358478	0.267	rs337092	2.79	rs10455038	0.115369	4.22	1.345	440	1	top1	0.12	8.2e-05	1.345	0.17863	615	0.818503
Small_Intestine_Terminal_Ileum	./WEIGHTS//Small_Intestine_Terminal_Ileum/Small_Intestine_Terminal_Ileum.ENSG00000114544.11.wgt.RDat	SLC41A3	3	125725198	125820404	0.2211	rs2276724	2.77	rs6771703	0.054338	4.33	-0.914	456	456	blup	0.096	0.00031	-1.3408	0.17997	616	0.823304
Small_Intestine_Terminal_Ileum	./WEIGHTS//Small_Intestine_Terminal_Ileum/Small_Intestine_Terminal_Ileum.ENSG00000196655.5.wgt.RDat	TRAPPC4	11	118889401	118896164	0.382	rs483598	3.48	rs11006	0.260991	5.88	-1.339	386	1	top1	0.26	1.3e-09	-1.339	0.180571	617	0.824715
Small_Intestine_Terminal_Ileum	./WEIGHTS//Small_Intestine_Terminal_Ileum/Small_Intestine_Terminal_Ileum.ENSG00000183150.3.wgt.RDat	GPR19	12	12813825	12849141	0.501	rs4763862	3.2	rs10492237	0.0643	4.59	0.944	477	11	lasso	0.071	0.0018	1.3367	0.18133	618	0.826841
Small_Intestine_Terminal_Ileum	./WEIGHTS//Small_Intestine_Terminal_Ileum/Small_Intestine_Terminal_Ileum.ENSG00000258053.1.wgt.RDat	CTD-2021H9.3	12	71441182	71512027	0.391	rs7485828	-2.75	rs2270588	0.0901	4.95	1.48	498	498	blup	0.16	2.9e-06	1.3355	0.181698	619	0.827181
Small_Intestine_Terminal_Ileum	./WEIGHTS//Small_Intestine_Terminal_Ileum/Small_Intestine_Terminal_Ileum.ENSG00000214941.3.wgt.RDat	ZSWIM7	17	15879874	15897144	0.3351	rs12453841	3.19	rs178831	0.338307	-6.7	1.335	277	1	top1	0.34	1.6e-12	-1.335	0.181876	620	0.826656
Small_Intestine_Terminal_Ileum	./WEIGHTS//Small_Intestine_Terminal_Ileum/Small_Intestine_Terminal_Ileum.ENSG00000223350.2.wgt.RDat	IGLV9-49	22	22697539	22698084	0.341	rs5750465	3.31	rs762470	0.02212	3.82	-2.821	347	6	lasso	0.1	0.00019	-1.3344	0.1821	621	0.826341
Small_Intestine_Terminal_Ileum	./WEIGHTS//Small_Intestine_Terminal_Ileum/Small_Intestine_Terminal_Ileum.ENSG00000237517.4.wgt.RDat	DGCR5	22	18958027	19018755	0.205	rs390495	3.29	rs16983371	0.04663	-3.72	-0.083	441	441	blup	0.11	0.00014	1.33193	0.1829	622	0.828637
Small_Intestine_Terminal_Ileum	./WEIGHTS//Small_Intestine_Terminal_Ileum/Small_Intestine_Terminal_Ileum.ENSG00000264442.1.wgt.RDat	RN7SL119P	11	62584302	62584561	0.213	rs3018618	2.92	rs10792363	-0.0044	-3.24	-0.094	330	330	blup	0.0097	0.14	-1.33149	0.183027	623	0.827881
Small_Intestine_Terminal_Ileum	./WEIGHTS//Small_Intestine_Terminal_Ileum/Small_Intestine_Terminal_Ileum.ENSG00000272911.1.wgt.RDat	RP11-74E22.6	17	2591767	2592254	0.4283	rs17762380	3.13	rs1109451	0.228318	-5.46	-1.328	439	1	top1	0.23	1.8e-08	1.328	0.184178	624	0.831753
Small_Intestine_Terminal_Ileum	./WEIGHTS//Small_Intestine_Terminal_Ileum/Small_Intestine_Terminal_Ileum.ENSG00000188707.4.wgt.RDat	ZBED6CL	7	150026938	150029808	0.37	rs6464035	2.21	rs11769348	0.141618	-5.37	-0.828	353	353	blup	0.16	2.6e-06	1.32557	0.18498	625	0.834038
Small_Intestine_Terminal_Ileum	./WEIGHTS//Small_Intestine_Terminal_Ileum/Small_Intestine_Terminal_Ileum.ENSG00000109576.9.wgt.RDat	AADAT	4	170981373	171012850	0.442	rs2054555	-2.4	rs11728468	0.10763	-5.13	-1.998	353	353	blup	0.12	6.8e-05	1.32523	0.18509	626	0.833201
Small_Intestine_Terminal_Ileum	./WEIGHTS//Small_Intestine_Terminal_Ileum/Small_Intestine_Terminal_Ileum.ENSG00000232063.1.wgt.RDat	RP11-307E17.8	9	97094758	97123230	0.429	rs9299416	-3.06	rs7036474	0.141889	-5.51	-1.325	417	8	lasso	0.16	4.6e-06	1.3246	0.18529	627	0.832771
Small_Intestine_Terminal_Ileum	./WEIGHTS//Small_Intestine_Terminal_Ileum/Small_Intestine_Terminal_Ileum.ENSG00000105519.8.wgt.RDat	CAPS	19	5911780	5915888	0.3391	rs7254965	3.38	rs12972385	0.1922	-5.39	1.171	384	6	lasso	0.22	2.6e-08	-1.32448	0.18534	628	0.831669
Small_Intestine_Terminal_Ileum	./WEIGHTS//Small_Intestine_Terminal_Ileum/Small_Intestine_Terminal_Ileum.ENSG00000118217.5.wgt.RDat	ATF6	1	161736084	161933860	0.2021	rs2340725	-3.36	rs1136046	0.090349	4.52	-1.322	487	1	top1	0.09	0.00047	-1.322	0.18617	629	0.834065
Small_Intestine_Terminal_Ileum	./WEIGHTS//Small_Intestine_Terminal_Ileum/Small_Intestine_Terminal_Ileum.ENSG00000180855.11.wgt.RDat	ZNF443	19	12540521	12551926	0.2099	rs12972734	3.07	rs6511789	-0.00803	3.61	-0.295	279	279	blup	0.1	0.00021	1.32163	0.18629	630	0.833278
Small_Intestine_Terminal_Ileum	./WEIGHTS//Small_Intestine_Terminal_Ileum/Small_Intestine_Terminal_Ileum.ENSG00000259205.2.wgt.RDat	PRKXP1	15	101093734	101099159	0.8808	rs7498060	2.65	rs12460	0.53576	-8.05	-1.136	592	25	lasso	0.57	1e-23	1.3216	0.1863	631	0.832002
Small_Intestine_Terminal_Ileum	./WEIGHTS//Small_Intestine_Terminal_Ileum/Small_Intestine_Terminal_Ileum.ENSG00000185332.2.wgt.RDat	TMEM105	17	79285074	79304474	0.339	rs11871837	3.67	rs11868440	0.085401	4.71	-1.239	387	2	lasso	0.14	1.6e-05	-1.3212	0.186426	632	0.831248
Small_Intestine_Terminal_Ileum	./WEIGHTS//Small_Intestine_Terminal_Ileum/Small_Intestine_Terminal_Ileum.ENSG00000149743.9.wgt.RDat	TRPT1	11	63991355	63993342	0.2	rs11600990	2.23	rs11603384	0.089428	3.71	1.321	344	1	top1	0.089	0.00051	1.321	0.186501	633	0.830268
Small_Intestine_Terminal_Ileum	./WEIGHTS//Small_Intestine_Terminal_Ileum/Small_Intestine_Terminal_Ileum.ENSG00000182362.9.wgt.RDat	YBEY	21	47706251	47717665	0.667	rs914247	-2.34	rs4819221	0.40703	-7.06	-0.817	464	12	lasso	0.44	4.9e-17	1.32047	0.186679	634	0.82975
Small_Intestine_Terminal_Ileum	./WEIGHTS//Small_Intestine_Terminal_Ileum/Small_Intestine_Terminal_Ileum.ENSG00000214087.4.wgt.RDat	ARL16	17	79648204	79650954	0.784	rs11871837	3.67	rs8071084	0.498554	-8.46	-1.534	327	14	lasso	0.57	5.6e-24	1.3187	0.187264	635	0.831039
Small_Intestine_Terminal_Ileum	./WEIGHTS//Small_Intestine_Terminal_Ileum/Small_Intestine_Terminal_Ileum.ENSG00000173209.18.wgt.RDat	AHSA2	2	61404553	61418338	0.358	rs17538113	3.63	rs778160	0.0784	-4.69	2.193	306	306	blup	0.092	0.00043	-1.31709	0.18781	636	0.832152
Small_Intestine_Terminal_Ileum	./WEIGHTS//Small_Intestine_Terminal_Ileum/Small_Intestine_Terminal_Ileum.ENSG00000229759.1.wgt.RDat	MRPS18AP1	3	48297840	48298076	0.4434	rs7633840	2.36	rs6787500	0.304959	6.52	-1.052	251	7	lasso	0.36	2.1e-13	-1.3167	0.18795	637	0.831465
Small_Intestine_Terminal_Ileum	./WEIGHTS//Small_Intestine_Terminal_Ileum/Small_Intestine_Terminal_Ileum.ENSG00000246575.2.wgt.RDat	AC093162.5	2	85542164	85543652	0.33	rs4832183	-2.62	rs1053560	0.0605	-4.4	0.951	446	8	enet	0.063	0.0031	-1.31509	0.18848	638	0.832503
Small_Intestine_Terminal_Ileum	./WEIGHTS//Small_Intestine_Terminal_Ileum/Small_Intestine_Terminal_Ileum.ENSG00000233885.3.wgt.RDat	YEATS2-AS1	3	183524245	183528262	0.2634	rs6443886	-2.85	rs263021	0.183882	5.05	-1.315	475	1	top1	0.18	5.5e-07	-1.315	0.18851	639	0.831332
Small_Intestine_Terminal_Ileum	./WEIGHTS//Small_Intestine_Terminal_Ileum/Small_Intestine_Terminal_Ileum.ENSG00000196683.6.wgt.RDat	TOMM7	7	22852251	22862470	0.461	rs12539947	3.12	rs2270105	0.304763	-6.31	-1.314	502	1	top1	0.3	3.2e-11	1.314	0.18885	640	0.83153
Small_Intestine_Terminal_Ileum	./WEIGHTS//Small_Intestine_Terminal_Ileum/Small_Intestine_Terminal_Ileum.ENSG00000135097.2.wgt.RDat	MSI1	12	120779133	120806983	0.201	rs541619	2.76	rs9204	1.21e-05	-3.43	0.075	385	385	blup	0.014	0.1	-1.3134	0.189033	641	0.831037
Small_Intestine_Terminal_Ileum	./WEIGHTS//Small_Intestine_Terminal_Ileum/Small_Intestine_Terminal_Ileum.ENSG00000255103.1.wgt.RDat	KIAA0754	1	39876151	39882154	0.2822	rs11590717	3.28	rs661316	0.004294	-3.43	0.855	370	40	enet	0.057	0.0049	1.31337	0.18906	642	0.829861
Small_Intestine_Terminal_Ileum	./WEIGHTS//Small_Intestine_Terminal_Ileum/Small_Intestine_Terminal_Ileum.ENSG00000171103.6.wgt.RDat	TRMT61B	2	29072687	29093167	0.211	rs6744522	-3.07	rs4611608	0.162	5.04	-1.313	584	1	top1	0.16	2.8e-06	-1.313	0.18918	643	0.829097
Small_Intestine_Terminal_Ileum	./WEIGHTS//Small_Intestine_Terminal_Ileum/Small_Intestine_Terminal_Ileum.ENSG00000264755.1.wgt.RDat	MIR3131	2	219923410	219923472	0.395	rs1567932	-2.67	rs2272019	0.242	-5.67	1.312	404	1	top1	0.24	6.1e-09	-1.312	0.18952	644	0.829297
Small_Intestine_Terminal_Ileum	./WEIGHTS//Small_Intestine_Terminal_Ileum/Small_Intestine_Terminal_Ileum.ENSG00000272512.1.wgt.RDat	RP11-54O7.17	1	931346	933431	0.5384	rs2465126	3.3	rs3128117	0.324385	-6.55	-1.695	190	6	lasso	0.36	1.5e-13	1.31183	0.18958	645	0.828274
Small_Intestine_Terminal_Ileum	./WEIGHTS//Small_Intestine_Terminal_Ileum/Small_Intestine_Terminal_Ileum.ENSG00000273142.1.wgt.RDat	RP11-458F8.4	7	66367844	66371284	0.4	rs13230948	-2.44	rs35876551	0.241877	-6.17	-2.158	230	7	lasso	0.32	8.2e-12	1.31081	0.18992	646	0.828475
Small_Intestine_Terminal_Ileum	./WEIGHTS//Small_Intestine_Terminal_Ileum/Small_Intestine_Terminal_Ileum.ENSG00000213514.2.wgt.RDat	RP11-428P16.2	10	79490524	79494527	0.1947	rs2670118	2.49	rs1248679	-0.008395	-4.02	-0.022	527	527	blup	0.015	0.097	1.3116	0.19	647	0.827543
Small_Intestine_Terminal_Ileum	./WEIGHTS//Small_Intestine_Terminal_Ileum/Small_Intestine_Terminal_Ileum.ENSG00000183323.8.wgt.RDat	CCDC125	5	68576002	68628636	0.223	rs7712318	-2.4	rs11745591	0.220057	5.53	1.174	235	4	lasso	0.22	2.7e-08	1.3103	0.19011	648	0.826744
Small_Intestine_Terminal_Ileum	./WEIGHTS//Small_Intestine_Terminal_Ileum/Small_Intestine_Terminal_Ileum.ENSG00000144455.9.wgt.RDat	SUMF1	3	3742498	4508965	0.3466	rs317605	3.22	rs4685744	0.129065	4.46	-1.308	646	1	top1	0.13	3.1e-05	-1.308	0.19087	649	0.82877
Small_Intestine_Terminal_Ileum	./WEIGHTS//Small_Intestine_Terminal_Ileum/Small_Intestine_Terminal_Ileum.ENSG00000119414.7.wgt.RDat	PPP6C	9	127908852	127952218	0.196	rs16928181	2.31	rs2810467	0.004588	-3.32	-0.749	322	21	enet	0.023	0.052	1.3052	0.19184	650	0.8317
Small_Intestine_Terminal_Ileum	./WEIGHTS//Small_Intestine_Terminal_Ileum/Small_Intestine_Terminal_Ileum.ENSG00000272030.1.wgt.RDat	RP1-178F15.4	1	153603914	153606873	0.1935	rs12142130	3.13	rs3795396	0.104325	4.24	1.305	405	1	top1	0.1	0.00018	1.305	0.19189	651	0.830639
Small_Intestine_Terminal_Ileum	./WEIGHTS//Small_Intestine_Terminal_Ileum/Small_Intestine_Terminal_Ileum.ENSG00000248988.1.wgt.RDat	RP11-815N9.2	4	159928271	159928987	0.232	rs10050099	2.11	rs2014078	0.18833	-4.86	1.305	292	1	top1	0.19	3.9e-07	-1.305	0.19189	652	0.829365
Small_Intestine_Terminal_Ileum	./WEIGHTS//Small_Intestine_Terminal_Ileum/Small_Intestine_Terminal_Ileum.ENSG00000164707.11.wgt.RDat	SLC13A4	7	135365985	135414006	0.274	rs3110800	-2.75	rs7810260	0.065005	4.66	2.173	470	470	blup	0.074	0.0015	1.30487	0.19194	653	0.828311
Small_Intestine_Terminal_Ileum	./WEIGHTS//Small_Intestine_Terminal_Ileum/Small_Intestine_Terminal_Ileum.ENSG00000135587.4.wgt.RDat	SMPD2	6	109762560	109765122	0.244	rs351728	3.5	rs2275650	0.05821	4.2	-1.791	386	386	blup	0.084	0.00073	-1.3035	0.192	654	0.827303
Small_Intestine_Terminal_Ileum	./WEIGHTS//Small_Intestine_Terminal_Ileum/Small_Intestine_Terminal_Ileum.ENSG00000249306.1.wgt.RDat	RP11-267A15.1	5	173763298	173959460	0.429	rs2964037	-3	rs241872	0.265224	5.96	1.302	575	1	top1	0.27	9.1e-10	1.302	0.19292	655	0.829998
Small_Intestine_Terminal_Ileum	./WEIGHTS//Small_Intestine_Terminal_Ileum/Small_Intestine_Terminal_Ileum.ENSG00000225234.1.wgt.RDat	TRAPPC12-AS1	2	3485013	3486180	0.37	rs4849996	-3.52	rs4641971	0.0254	-4.6	1.378	566	5	lasso	0.043	0.013	-1.29939	0.19381	656	0.832556
Small_Intestine_Terminal_Ileum	./WEIGHTS//Small_Intestine_Terminal_Ileum/Small_Intestine_Terminal_Ileum.ENSG00000228113.3.wgt.RDat	AC003991.3	7	87848674	87921781	0.304	rs10267815	-2.47	rs43111	0.03905	-3.54	-0.823	351	351	blup	0.06	0.004	1.29925	0.19386	657	0.831503
Small_Intestine_Terminal_Ileum	./WEIGHTS//Small_Intestine_Terminal_Ileum/Small_Intestine_Terminal_Ileum.ENSG00000145242.9.wgt.RDat	EPHA5	4	66185281	66535678	0.26	rs13117147	2.54	rs13102215	0.14624	4.34	1.299	413	1	top1	0.15	8.9e-06	1.299	0.19394	658	0.830582
Small_Intestine_Terminal_Ileum	./WEIGHTS//Small_Intestine_Terminal_Ileum/Small_Intestine_Terminal_Ileum.ENSG00000087191.8.wgt.RDat	PSMC5	17	61905032	61909379	0.1368	rs4305	2.8	rs2137144	0.088998	-4.08	-1.299	328	1	top1	0.089	0.00052	1.299	0.193944	659	0.829339
Small_Intestine_Terminal_Ileum	./WEIGHTS//Small_Intestine_Terminal_Ileum/Small_Intestine_Terminal_Ileum.ENSG00000183605.12.wgt.RDat	SFXN4	10	120900425	120925179	0.7365	rs2296546	-2.45	rs10749291	0.600066	8.52	-1.185	487	9	lasso	0.61	4.2e-26	-1.2979	0.194	660	0.828321
Small_Intestine_Terminal_Ileum	./WEIGHTS//Small_Intestine_Terminal_Ileum/Small_Intestine_Terminal_Ileum.ENSG00000251600.1.wgt.RDat	RP11-673E1.1	4	144833484	144903607	0.366	rs4130880	2.81	rs4835278	0.15845	-4.95	1.736	260	7	lasso	0.23	1.8e-08	-1.29835	0.19417	661	0.827793
Small_Intestine_Terminal_Ileum	./WEIGHTS//Small_Intestine_Terminal_Ileum/Small_Intestine_Terminal_Ileum.ENSG00000211553.1.wgt.RDat	AC118278.1	4	130242	130349	0.39	rs10002733	2.39	rs6842197	0.16359	-5.51	1.77	155	155	blup	0.25	3.4e-09	-1.29822	0.19421	662	0.826713
Small_Intestine_Terminal_Ileum	./WEIGHTS//Small_Intestine_Terminal_Ileum/Small_Intestine_Terminal_Ileum.ENSG00000263235.1.wgt.RDat	RP11-461A8.4	16	3700637	3701317	0.308	rs437115	-2.99	rs1124285	0.0283	-3.75	1.301	374	32	enet	0.036	0.021	-1.29668	0.19474	663	0.827718
Small_Intestine_Terminal_Ileum	./WEIGHTS//Small_Intestine_Terminal_Ileum/Small_Intestine_Terminal_Ileum.ENSG00000105732.9.wgt.RDat	ZNF574	19	42572629	42585701	0.2004	rs3752172	-3.47	rs3764577	0.03418	-3.46	-1.295	230	1	top1	0.034	0.024	1.295	0.19532	664	0.828933
Small_Intestine_Terminal_Ileum	./WEIGHTS//Small_Intestine_Terminal_Ileum/Small_Intestine_Terminal_Ileum.ENSG00000125734.9.wgt.RDat	GPR108	19	6729925	6737614	0.5549	rs2250656	-3.06	rs340141	0.30304	-6.12	-1.295	475	1	top1	0.3	3.7e-11	1.295	0.19532	665	0.827687
Small_Intestine_Terminal_Ileum	./WEIGHTS//Small_Intestine_Terminal_Ileum/Small_Intestine_Terminal_Ileum.ENSG00000256885.1.wgt.RDat	AP001877.1	11	95556681	95557336	0.44	rs4409785	3.77	rs17207890	0.144013	4.84	-0.571	626	10	enet	0.19	3.2e-07	-1.29485	0.195373	666	0.826668
Small_Intestine_Terminal_Ileum	./WEIGHTS//Small_Intestine_Terminal_Ileum/Small_Intestine_Terminal_Ileum.ENSG00000008516.12.wgt.RDat	MMP25	16	3096682	3110727	0.195	rs11862306	-2.9	rs1859376	0.0982	4.53	0.957	371	371	blup	0.12	7.9e-05	1.29445	0.19551	667	0.826008
Small_Intestine_Terminal_Ileum	./WEIGHTS//Small_Intestine_Terminal_Ileum/Small_Intestine_Terminal_Ileum.ENSG00000119411.10.wgt.RDat	BSPRY	9	116111821	116133513	0.219	rs35654915	2.48	rs1998503	0.108925	-4.76	-1.62	600	14	enet	0.18	7.2e-07	1.294	0.19567	668	0.825446
Small_Intestine_Terminal_Ileum	./WEIGHTS//Small_Intestine_Terminal_Ileum/Small_Intestine_Terminal_Ileum.ENSG00000119977.16.wgt.RDat	TCTN3	10	97423158	97453900	0.1861	rs7088584	-2.82	rs7908691	0.045222	-4.1	-1.292	520	1	top1	0.045	0.011	1.292	0.196	669	0.825602
Small_Intestine_Terminal_Ileum	./WEIGHTS//Small_Intestine_Terminal_Ileum/Small_Intestine_Terminal_Ileum.ENSG00000254419.1.wgt.RDat	RP11-261P9.4	20	57285851	57286689	0.387	rs2246228	2.6	rs6026478	0.07328	5.02	1.311	551	551	blup	0.17	2.1e-06	1.293	0.196	670	0.82437
Small_Intestine_Terminal_Ileum	./WEIGHTS//Small_Intestine_Terminal_Ileum/Small_Intestine_Terminal_Ileum.ENSG00000170634.8.wgt.RDat	ACYP2	2	54197978	54532437	0.265	rs6545368	3.35	rs805330	0.114	-5.71	1.868	458	18	enet	0.2	2.4e-07	-1.29055	0.19686	671	0.826753
Small_Intestine_Terminal_Ileum	./WEIGHTS//Small_Intestine_Terminal_Ileum/Small_Intestine_Terminal_Ileum.ENSG00000116750.9.wgt.RDat	UCHL5	1	192981380	193029003	0.1199	rs2760524	-3.82	rs3820417	0.015837	4.16	1.037	377	377	blup	0.047	0.0096	1.29013	0.19701	672	0.826152
Small_Intestine_Terminal_Ileum	./WEIGHTS//Small_Intestine_Terminal_Ileum/Small_Intestine_Terminal_Ileum.ENSG00000258734.2.wgt.RDat	RP11-112J1.3	14	59294397	59294894	0.2245	rs1365796	2.99	rs12587308	0.01742	-3.69	-2.035	535	535	blup	0.049	0.0085	1.2885	0.19757	673	0.827269
Small_Intestine_Terminal_Ileum	./WEIGHTS//Small_Intestine_Terminal_Ileum/Small_Intestine_Terminal_Ileum.ENSG00000272109.1.wgt.RDat	CTD-2260A17.3	5	96140056	96141808	0.346	rs17086512	3.4	rs27039	0.171472	4.72	1.286	501	1	top1	0.17	1.4e-06	1.286	0.19844	674	0.829679
Small_Intestine_Terminal_Ileum	./WEIGHTS//Small_Intestine_Terminal_Ileum/Small_Intestine_Terminal_Ileum.ENSG00000197782.10.wgt.RDat	ZNF780A	19	40575059	40596660	0.53	rs268691	4.51	rs337799	0.18313	5.8	0.691	386	5	lasso	0.27	4.3e-10	1.28539	0.19866	675	0.829369
Small_Intestine_Terminal_Ileum	./WEIGHTS//Small_Intestine_Terminal_Ileum/Small_Intestine_Terminal_Ileum.ENSG00000133433.6.wgt.RDat	GSTT2B	22	24299601	24303373	0.611	rs738807	-2.84	rs5760102	0.32841	6.72	1.129	406	11	lasso	0.38	4.3e-14	1.28432	0.199	676	0.829559
Small_Intestine_Terminal_Ileum	./WEIGHTS//Small_Intestine_Terminal_Ileum/Small_Intestine_Terminal_Ileum.ENSG00000229757.2.wgt.RDat	RP4-738P11.4	1	168547891	168548677	0.2651	rs2984601	2.74	rs16828155	-0.003177	-3.53	-2.309	544	544	blup	0.064	0.003	1.28328	0.19939	677	0.829957
Small_Intestine_Terminal_Ileum	./WEIGHTS//Small_Intestine_Terminal_Ileum/Small_Intestine_Terminal_Ileum.ENSG00000108786.6.wgt.RDat	HSD17B1	17	40701232	40707231	0.1665	rs36023314	-2.18	rs3760384	0.085626	4.13	1.283	252	1	top1	0.086	0.00066	1.283	0.199492	678	0.829157
Small_Intestine_Terminal_Ileum	./WEIGHTS//Small_Intestine_Terminal_Ileum/Small_Intestine_Terminal_Ileum.ENSG00000228421.2.wgt.RDat	AC005013.5	7	28998566	28998961	0.351	rs1034839	3.6	rs2286219	0.122497	-4.65	-1.282	687	1	top1	0.12	4.9e-05	1.282	0.19984	679	0.82938
Small_Intestine_Terminal_Ileum	./WEIGHTS//Small_Intestine_Terminal_Ileum/Small_Intestine_Terminal_Ileum.ENSG00000272732.1.wgt.RDat	RP5-1159O4.2	7	7589735	7592071	0.36	rs7801961	-2.96	rs3757532	0.000193	-3.84	-1.025	714	7	lasso	0.0026	0.25	1.27661	0.20174	680	0.836034
Small_Intestine_Terminal_Ileum	./WEIGHTS//Small_Intestine_Terminal_Ileum/Small_Intestine_Terminal_Ileum.ENSG00000165948.6.wgt.RDat	IFI27L1	14	94547628	94570192	0.2948	rs7140158	3.2	rs1077948	0.01477	3.69	0.298	707	707	blup	0.025	0.045	-1.2762	0.20188	681	0.835386
Small_Intestine_Terminal_Ileum	./WEIGHTS//Small_Intestine_Terminal_Ileum/Small_Intestine_Terminal_Ileum.ENSG00000137968.12.wgt.RDat	SLC44A5	1	75667816	76076801	0.6884	rs11162707	2.42	rs1249813	0.217873	-6	-1.276	422	1	top1	0.22	4.1e-08	1.276	0.20196	682	0.834492
Small_Intestine_Terminal_Ileum	./WEIGHTS//Small_Intestine_Terminal_Ileum/Small_Intestine_Terminal_Ileum.ENSG00000166452.7.wgt.RDat	AKIP1	11	8932686	8941622	0.261	rs1883097	3.79	rs1123936	-0.008316	3.68	-1.549	370	370	blup	0.049	0.0085	-1.27524	0.202224	683	0.834359
Small_Intestine_Terminal_Ileum	./WEIGHTS//Small_Intestine_Terminal_Ileum/Small_Intestine_Terminal_Ileum.ENSG00000196295.7.wgt.RDat	AC005154.6	7	30555925	30625588	0.709	rs9692492	2.53	rs38487	0.385931	7.43	0.883	468	9	lasso	0.45	1.7e-17	1.27474	0.2024	684	0.833864
Small_Intestine_Terminal_Ileum	./WEIGHTS//Small_Intestine_Terminal_Ileum/Small_Intestine_Terminal_Ileum.ENSG00000179428.2.wgt.RDat	AC073072.5	7	22765014	22766324	0.297	rs12539947	3.12	rs1800797	0.187895	5.33	1.402	516	4	lasso	0.2	1.5e-07	1.27182	0.20344	685	0.836925
Small_Intestine_Terminal_Ileum	./WEIGHTS//Small_Intestine_Terminal_Ileum/Small_Intestine_Terminal_Ileum.ENSG00000234769.4.wgt.RDat	WASH4P	16	64094	69452	0.229	rs13226	3.46	rs12719809	0.00837	-3.79	-0.295	224	224	blup	0.034	0.025	1.27002	0.20408	686	0.838334
Small_Intestine_Terminal_Ileum	./WEIGHTS//Small_Intestine_Terminal_Ileum/Small_Intestine_Terminal_Ileum.ENSG00000010379.11.wgt.RDat	SLC6A13	12	329789	372039	0.227	rs6489683	2.84	rs7967868	-0.00816	-3.32	0.924	342	342	blup	0.057	0.0049	-1.27	0.204093	687	0.837168
Small_Intestine_Terminal_Ileum	./WEIGHTS//Small_Intestine_Terminal_Ileum/Small_Intestine_Terminal_Ileum.ENSG00000267107.2.wgt.RDat	AC011526.1	19	41960074	42006559	0.2263	rs3752172	-3.47	rs887391	0.04187	-4.46	1.268	343	1	top1	0.042	0.014	-1.268	0.2048	688	0.838847
Small_Intestine_Terminal_Ileum	./WEIGHTS//Small_Intestine_Terminal_Ileum/Small_Intestine_Terminal_Ileum.ENSG00000112130.12.wgt.RDat	RNF8	6	37321748	37362514	0.351	rs804820	2.65	rs2284923	-0.00156	-3.77	0.042	566	566	blup	0.05	0.0081	-1.26746	0.205	689	0.838447
Small_Intestine_Terminal_Ileum	./WEIGHTS//Small_Intestine_Terminal_Ileum/Small_Intestine_Terminal_Ileum.ENSG00000099290.11.wgt.RDat	FAM21A	10	51827648	51893269	0.8578	rs920136	-2.47	rs2338050	0.399738	-7.07	-0.715	262	22	enet	0.41	1.2e-15	1.2663	0.205	690	0.837232
Small_Intestine_Terminal_Ileum	./WEIGHTS//Small_Intestine_Terminal_Ileum/Small_Intestine_Terminal_Ileum.ENSG00000152253.4.wgt.RDat	SPC25	2	169690642	169769881	0.315	rs7591129	2.97	rs581363	0.219	5.28	-1.266	568	1	top1	0.22	3.6e-08	-1.266	0.20551	691	0.8381
Small_Intestine_Terminal_Ileum	./WEIGHTS//Small_Intestine_Terminal_Ileum/Small_Intestine_Terminal_Ileum.ENSG00000234389.1.wgt.RDat	AC007278.3	2	103055173	103056935	0.388	rs10181783	-2.96	rs2058659	0.291	-6.38	1.266	563	1	top1	0.29	1e-10	-1.266	0.20551	692	0.836889
Small_Intestine_Terminal_Ileum	./WEIGHTS//Small_Intestine_Terminal_Ileum/Small_Intestine_Terminal_Ileum.ENSG00000231259.3.wgt.RDat	AC125232.1	2	87257800	87303536	0.837	rs308922	-1.99	rs17041053	0.331	-6.95	-1.156	107	10	lasso	0.34	1.9e-12	1.26595	0.20553	693	0.835763
Small_Intestine_Terminal_Ileum	./WEIGHTS//Small_Intestine_Terminal_Ileum/Small_Intestine_Terminal_Ileum.ENSG00000160401.10.wgt.RDat	C9orf117	9	130469268	130477713	0.42	rs12378797	2.97	rs550045	0.020746	4.27	1.124	365	16	enet	0.085	0.00069	1.2651	0.20583	694	0.835777
Small_Intestine_Terminal_Ileum	./WEIGHTS//Small_Intestine_Terminal_Ileum/Small_Intestine_Terminal_Ileum.ENSG00000273234.1.wgt.RDat	OR2A13P	7	143839102	143840031	0.222	rs10952582	-2.28	rs7789218	0.00248	3.3	0.476	275	8	lasso	0.0028	0.25	1.26342	0.20644	695	0.837047
Small_Intestine_Terminal_Ileum	./WEIGHTS//Small_Intestine_Terminal_Ileum/Small_Intestine_Terminal_Ileum.ENSG00000228561.2.wgt.RDat	RP11-114M1.1	3	177401415	177409038	0.2625	rs9873211	3.3	rs1500047	0.105722	-4.58	0.737	397	4	lasso	0.18	5.5e-07	-1.2628	0.20668	696	0.836816
Small_Intestine_Terminal_Ileum	./WEIGHTS//Small_Intestine_Terminal_Ileum/Small_Intestine_Terminal_Ileum.ENSG00000160294.6.wgt.RDat	MCM3AP	21	47656743	47706211	0.338	rs914247	-2.34	rs2839186	-0.00461	3.92	-0.775	464	24	enet	0.072	0.0017	-1.26169	0.207059	697	0.837148
Small_Intestine_Terminal_Ileum	./WEIGHTS//Small_Intestine_Terminal_Ileum/Small_Intestine_Terminal_Ileum.ENSG00000212125.2.wgt.RDat	TAS2R15	12	11117024	11117951	0.22	rs17809746	2.16	rs10772398	0.132	4.52	1.26	384	1	top1	0.13	2.6e-05	1.26	0.207669	698	0.838412
Small_Intestine_Terminal_Ileum	./WEIGHTS//Small_Intestine_Terminal_Ileum/Small_Intestine_Terminal_Ileum.ENSG00000173218.10.wgt.RDat	VANGL1	1	116184574	116240845	0.5324	rs1286231	2.35	rs10801913	0.196566	4.94	-1.26	531	1	top1	0.2	2.1e-07	-1.26	0.20767	699	0.837216
Small_Intestine_Terminal_Ileum	./WEIGHTS//Small_Intestine_Terminal_Ileum/Small_Intestine_Terminal_Ileum.ENSG00000225434.2.wgt.RDat	RP11-63P12.6	9	74920346	74958126	0.86	rs11787649	1.73	rs4745183	0.510132	7.88	1.26	371	1	top1	0.51	2.2e-20	1.26	0.20767	700	0.83602
Small_Intestine_Terminal_Ileum	./WEIGHTS//Small_Intestine_Terminal_Ileum/Small_Intestine_Terminal_Ileum.ENSG00000079999.9.wgt.RDat	KEAP1	19	10596796	10614417	0.2957	rs10416653	2.68	rs1048287	0.00346	3.87	-0.939	374	374	blup	0.033	0.026	1.25978	0.20775	701	0.835149
Small_Intestine_Terminal_Ileum	./WEIGHTS//Small_Intestine_Terminal_Ileum/Small_Intestine_Terminal_Ileum.ENSG00000138085.12.wgt.RDat	ATRAID	2	27435155	27440046	0.355	rs1627854	2.87	rs6709602	0.0391	4.71	-0.864	313	7	lasso	0.15	7.1e-06	-1.25941	0.20788	702	0.834481
Small_Intestine_Terminal_Ileum	./WEIGHTS//Small_Intestine_Terminal_Ileum/Small_Intestine_Terminal_Ileum.ENSG00000157214.9.wgt.RDat	STEAP2	7	89796904	89867451	0.121	rs6979944	-2.98	rs2158747	0.097562	-4.12	-1.259	494	1	top1	0.098	0.00029	1.259	0.20803	703	0.833896
Small_Intestine_Terminal_Ileum	./WEIGHTS//Small_Intestine_Terminal_Ileum/Small_Intestine_Terminal_Ileum.ENSG00000174886.8.wgt.RDat	NDUFA11	19	5891287	5904017	0.2977	rs7254965	3.38	rs1674154	0.06016	-4.12	1.258	382	1	top1	0.06	0.0039	-1.258	0.20839	704	0.834152
Small_Intestine_Terminal_Ileum	./WEIGHTS//Small_Intestine_Terminal_Ileum/Small_Intestine_Terminal_Ileum.ENSG00000239445.1.wgt.RDat	ST3GAL6-AS1	3	98433174	98451495	0.228	rs4857097	-2.69	rs4857414	0.135647	-4.62	1.257	398	1	top1	0.14	1.9e-05	-1.257	0.20875	705	0.834408
Small_Intestine_Terminal_Ileum	./WEIGHTS//Small_Intestine_Terminal_Ileum/Small_Intestine_Terminal_Ileum.ENSG00000168038.6.wgt.RDat	ULK4	3	41288090	42003922	0.2326	rs7610820	2.52	rs17218264	0.169727	5.42	1.256	383	1	top1	0.17	1.6e-06	1.256	0.20912	706	0.834703
Small_Intestine_Terminal_Ileum	./WEIGHTS//Small_Intestine_Terminal_Ileum/Small_Intestine_Terminal_Ileum.ENSG00000224183.1.wgt.RDat	SDHDP6	1	25620655	25621134	0.4142	rs12058910	2.3	rs2375279	0.023415	3.73	-0.929	372	9	lasso	0.18	9e-07	-1.25574	0.20921	707	0.833881
Small_Intestine_Terminal_Ileum	./WEIGHTS//Small_Intestine_Terminal_Ileum/Small_Intestine_Terminal_Ileum.ENSG00000034239.6.wgt.RDat	EFCAB1	8	49623348	49647870	0.347	rs17720203	1.98	rs12548278	0.02364	3.93	0.796	292	23	enet	0.034	0.024	1.2554	0.2093	708	0.833061
Small_Intestine_Terminal_Ileum	./WEIGHTS//Small_Intestine_Terminal_Ileum/Small_Intestine_Terminal_Ileum.ENSG00000103269.9.wgt.RDat	RHBDL1	16	725666	728268	0.274	rs13226	3.46	rs4984672	0.034	3.69	-1.67	452	5	lasso	0.058	0.0045	-1.25368	0.20996	709	0.83451
Small_Intestine_Terminal_Ileum	./WEIGHTS//Small_Intestine_Terminal_Ileum/Small_Intestine_Terminal_Ileum.ENSG00000198756.6.wgt.RDat	COLGALT2	1	183898796	184006863	0.3262	rs16823145	2.81	rs10797924	0.045494	-4.2	-2.025	510	510	blup	0.061	0.0037	1.25359	0.20999	710	0.833453
Small_Intestine_Terminal_Ileum	./WEIGHTS//Small_Intestine_Terminal_Ileum/Small_Intestine_Terminal_Ileum.ENSG00000173124.10.wgt.RDat	C10orf129	10	96953957	96988685	0.4705	rs11188246	-2.48	rs9332092	0.279739	6.52	-1.18	533	11	lasso	0.31	2.2e-11	-1.2522	0.21	711	0.832321
Small_Intestine_Terminal_Ileum	./WEIGHTS//Small_Intestine_Terminal_Ileum/Small_Intestine_Terminal_Ileum.ENSG00000259845.1.wgt.RDat	HERC2P10	15	31107474	31136356	0.3528	rs7178899	2.81	rs1524878	0.21005	-5.66	1.253	284	1	top1	0.21	7.5e-08	-1.253	0.21021	712	0.831983
Small_Intestine_Terminal_Ileum	./WEIGHTS//Small_Intestine_Terminal_Ileum/Small_Intestine_Terminal_Ileum.ENSG00000134291.7.wgt.RDat	TMEM106C	12	48357352	48362661	0.159	rs11608831	3.48	rs1859445	0.0789	4.59	1.632	510	7	enet	0.092	0.00043	1.2522	0.210492	713	0.831931
Small_Intestine_Terminal_Ileum	./WEIGHTS//Small_Intestine_Terminal_Ileum/Small_Intestine_Terminal_Ileum.ENSG00000196912.8.wgt.RDat	ANKRD36B	2	98108978	98206428	0.519	rs6760008	-3.5	rs6718109	0.467	7.97	0.624	124	12	enet	0.54	9.8e-22	1.25197	0.21058	714	0.831113
Small_Intestine_Terminal_Ileum	./WEIGHTS//Small_Intestine_Terminal_Ileum/Small_Intestine_Terminal_Ileum.ENSG00000127364.2.wgt.RDat	TAS2R4	7	141478242	141479235	0.171	rs4593441	2.59	rs722727	0.139502	5.06	1.202	488	12	enet	0.14	1.1e-05	1.25164	0.2107	715	0.830423
Small_Intestine_Terminal_Ileum	./WEIGHTS//Small_Intestine_Terminal_Ileum/Small_Intestine_Terminal_Ileum.ENSG00000260123.1.wgt.RDat	RP11-326A19.4	15	89584454	89626050	0.3993	rs2074885	2.71	rs3825991	-0.00829	3.34	0.296	450	450	blup	0.089	0.00053	1.2515	0.21077	716	0.829539
Small_Intestine_Terminal_Ileum	./WEIGHTS//Small_Intestine_Terminal_Ileum/Small_Intestine_Terminal_Ileum.ENSG00000146243.9.wgt.RDat	IRAK1BP1	6	79577189	79656157	0.271	rs9361491	2.46	rs9352668	0.1312	-5.58	-0.906	376	12	enet	0.2	1.4e-07	1.25038	0.211	717	0.829286
Small_Intestine_Terminal_Ileum	./WEIGHTS//Small_Intestine_Terminal_Ileum/Small_Intestine_Terminal_Ileum.ENSG00000122678.10.wgt.RDat	POLM	7	44111846	44122139	0.425	rs4642534	-3.11	rs28745596	0.31973	6.52	1.073	352	6	lasso	0.37	6.7e-14	1.25008	0.21127	718	0.829191
Small_Intestine_Terminal_Ileum	./WEIGHTS//Small_Intestine_Terminal_Ileum/Small_Intestine_Terminal_Ileum.ENSG00000168955.3.wgt.RDat	TM4SF20	2	228226872	228246711	0.207	rs13382950	3.5	rs6753666	0.146	-4.62	-1.25	534	1	top1	0.15	8.8e-06	1.25	0.2113	719	0.828155
Small_Intestine_Terminal_Ileum	./WEIGHTS//Small_Intestine_Terminal_Ileum/Small_Intestine_Terminal_Ileum.ENSG00000184903.5.wgt.RDat	IMMP2L	7	110303110	111202573	0.322	rs7782005	2.42	rs38751	0.14692	-4.96	0.7	317	17	enet	0.16	3e-06	-1.24976	0.21139	720	0.827357
Small_Intestine_Terminal_Ileum	./WEIGHTS//Small_Intestine_Terminal_Ileum/Small_Intestine_Terminal_Ileum.ENSG00000260586.1.wgt.RDat	RP11-592N21.2	15	71634663	71640810	0.1932	rs16955499	-2.48	rs11856837	-0.00425	-3.04	1.379	506	506	blup	0.048	0.009	-1.2484	0.21188	721	0.828125
Small_Intestine_Terminal_Ileum	./WEIGHTS//Small_Intestine_Terminal_Ileum/Small_Intestine_Terminal_Ileum.ENSG00000038532.10.wgt.RDat	CLEC16A	16	11038345	11276046	0.302	rs11646904	3.02	rs3743976	0.0128	3.93	1.903	560	560	blup	0.053	0.0062	1.24551	0.21294	722	0.831115
Small_Intestine_Terminal_Ileum	./WEIGHTS//Small_Intestine_Terminal_Ileum/Small_Intestine_Terminal_Ileum.ENSG00000198203.5.wgt.RDat	SULT1C2	2	108905095	108926371	0.455	rs2123693	-2.87	rs2305485	0.0896	4.74	2.336	326	10	lasso	0.18	6.9e-07	1.24451	0.21331	723	0.831407
Small_Intestine_Terminal_Ileum	./WEIGHTS//Small_Intestine_Terminal_Ileum/Small_Intestine_Terminal_Ileum.ENSG00000081665.9.wgt.RDat	ZNF506	19	19896648	19932560	0.3003	rs2304097	3.54	rs12610295	0.00323	3.28	0.472	300	300	blup	0.043	0.012	-1.24406	0.21348	724	0.830921
Small_Intestine_Terminal_Ileum	./WEIGHTS//Small_Intestine_Terminal_Ileum/Small_Intestine_Terminal_Ileum.ENSG00000066405.8.wgt.RDat	CLDN18	3	137717577	137752494	0.2775	rs12636521	-2.79	rs9846722	-0.002248	3.35	0.557	359	359	blup	0.034	0.024	-1.2435	0.21369	725	0.830591
Small_Intestine_Terminal_Ileum	./WEIGHTS//Small_Intestine_Terminal_Ileum/Small_Intestine_Terminal_Ileum.ENSG00000115474.6.wgt.RDat	KCNJ13	2	233631174	233641278	0.277	rs6437062	-2.66	rs13013142	0.22	-5.32	-1.241	457	1	top1	0.22	3.4e-08	1.241	0.21461	726	0.833018
Small_Intestine_Terminal_Ileum	./WEIGHTS//Small_Intestine_Terminal_Ileum/Small_Intestine_Terminal_Ileum.ENSG00000101489.14.wgt.RDat	CELF4	18	34823010	35146000	0.338	rs1539844	2.42	rs1786070	0.00968	-3.97	0.795	432	432	blup	0.091	0.00044	-1.2394	0.2152	727	0.834159
Small_Intestine_Terminal_Ileum	./WEIGHTS//Small_Intestine_Terminal_Ileum/Small_Intestine_Terminal_Ileum.ENSG00000170113.11.wgt.RDat	NIPA1	15	23043277	23099780	0.3147	rs8033142	2.4	rs8027341	0.09868	-4.59	-0.702	175	5	lasso	0.11	8.6e-05	1.2389	0.21537	728	0.833671
Small_Intestine_Terminal_Ileum	./WEIGHTS//Small_Intestine_Terminal_Ileum/Small_Intestine_Terminal_Ileum.ENSG00000255893.1.wgt.RDat	RP11-685N10.1	11	94206074	94206736	0.64	rs2949855	3.14	rs535801	0.533879	8.06	1.238	439	1	top1	0.53	1.1e-21	1.238	0.215716	729	0.833865
Small_Intestine_Terminal_Ileum	./WEIGHTS//Small_Intestine_Terminal_Ileum/Small_Intestine_Terminal_Ileum.ENSG00000180113.11.wgt.RDat	TDRD6	6	46655612	46671937	0.41	rs3799865	2.51	rs2270450	0.25126	-6.12	1.576	523	5	lasso	0.32	6.6e-12	-1.23649	0.216	730	0.833819
Small_Intestine_Terminal_Ileum	./WEIGHTS//Small_Intestine_Terminal_Ileum/Small_Intestine_Terminal_Ileum.ENSG00000128191.9.wgt.RDat	DGCR8	22	20067755	20099311	0.355	rs17744842	2.38	rs4646310	0.03293	3.86	1.113	446	446	blup	0.082	0.00085	1.2306	0.2185	731	0.842316
Small_Intestine_Terminal_Ileum	./WEIGHTS//Small_Intestine_Terminal_Ileum/Small_Intestine_Terminal_Ileum.ENSG00000089876.7.wgt.RDat	DHX32	10	127525123	127585005	0.2449	rs9422812	-3.12	rs7358157	0.141389	-4.65	1.23	602	1	top1	0.14	1.3e-05	-1.23	0.219	732	0.84309
Small_Intestine_Terminal_Ileum	./WEIGHTS//Small_Intestine_Terminal_Ileum/Small_Intestine_Terminal_Ileum.ENSG00000164669.8.wgt.RDat	INTS4L1	7	64601603	64694600	0.311	rs41474947	1.86	rs673957	0.16058	-4.67	1.229	214	1	top1	0.16	3.1e-06	-1.229	0.21907	733	0.842209
Small_Intestine_Terminal_Ileum	./WEIGHTS//Small_Intestine_Terminal_Ileum/Small_Intestine_Terminal_Ileum.ENSG00000268119.1.wgt.RDat	CTD-2561J22.5	19	21627043	21646710	0.284	rs10854058	3.36	rs8112960	0.15877	-4.59	1.227	299	1	top1	0.16	3.6e-06	-1.227	0.21982	734	0.843941
Small_Intestine_Terminal_Ileum	./WEIGHTS//Small_Intestine_Terminal_Ileum/Small_Intestine_Terminal_Ileum.ENSG00000268433.1.wgt.RDat	RP11-420K14.2	19	21860352	21861023	0.2783	rs10854058	3.36	rs8112960	0.25181	-5.7	1.227	307	1	top1	0.25	2.7e-09	-1.227	0.21982	735	0.842793
Small_Intestine_Terminal_Ileum	./WEIGHTS//Small_Intestine_Terminal_Ileum/Small_Intestine_Terminal_Ileum.ENSG00000268658.1.wgt.RDat	LINC00664	19	21666176	21686040	0.3324	rs10854058	3.36	rs8112960	0.11362	-4.07	1.227	295	1	top1	0.11	9.2e-05	-1.227	0.21982	736	0.841648
Small_Intestine_Terminal_Ileum	./WEIGHTS//Small_Intestine_Terminal_Ileum/Small_Intestine_Terminal_Ileum.ENSG00000148719.10.wgt.RDat	DNAJB12	10	74092588	74114988	0.0915	rs11000413	-4.11	rs915432	0.027992	3.8	-1.361	362	362	blup	0.053	0.0064	-1.2271	0.22	737	0.841194
Small_Intestine_Terminal_Ileum	./WEIGHTS//Small_Intestine_Terminal_Ileum/Small_Intestine_Terminal_Ileum.ENSG00000163945.11.wgt.RDat	UVSSA	4	1341054	1381837	0.506	rs4865468	-2.69	rs4974609	0.13898	-5.64	-1.435	376	376	blup	0.23	1.9e-08	1.22371	0.22106	738	0.844102
Small_Intestine_Terminal_Ileum	./WEIGHTS//Small_Intestine_Terminal_Ileum/Small_Intestine_Terminal_Ileum.ENSG00000170954.7.wgt.RDat	ZNF415	19	53611132	53636330	0.2945	rs11670859	-2.96	rs2870444	0.00703	-3.57	1.341	490	490	blup	0.041	0.014	-1.22358	0.22111	739	0.84315
Small_Intestine_Terminal_Ileum	./WEIGHTS//Small_Intestine_Terminal_Ileum/Small_Intestine_Terminal_Ileum.ENSG00000259954.1.wgt.RDat	IL21R-AS1	16	27458990	27464714	0.332	rs11648096	2.56	rs12597568	-0.00088	-3.29	-0.751	520	520	blup	0.045	0.011	1.22248	0.22153	740	0.84361
Small_Intestine_Terminal_Ileum	./WEIGHTS//Small_Intestine_Terminal_Ileum/Small_Intestine_Terminal_Ileum.ENSG00000151006.7.wgt.RDat	PRSS53	16	31095518	31100284	0.275	rs2454907	2.6	rs2303222	0.264	-6.1	-1.222	239	1	top1	0.26	9.7e-10	1.222	0.22171	741	0.843156
Small_Intestine_Terminal_Ileum	./WEIGHTS//Small_Intestine_Terminal_Ileum/Small_Intestine_Terminal_Ileum.ENSG00000184389.8.wgt.RDat	A3GALT2	1	33772367	33786699	0.3308	rs4578181	3.29	rs11554674	0.195159	5.38	1.221	434	1	top1	0.2	2.3e-07	1.221	0.22209	742	0.843463
Small_Intestine_Terminal_Ileum	./WEIGHTS//Small_Intestine_Terminal_Ileum/Small_Intestine_Terminal_Ileum.ENSG00000184669.6.wgt.RDat	OR7E14P	11	17035594	17074583	0.329	rs12785711	2.56	rs1330	0.09395	-4.51	1.029	440	7	lasso	0.098	0.00027	-1.21903	0.222831	743	0.845138
Small_Intestine_Terminal_Ileum	./WEIGHTS//Small_Intestine_Terminal_Ileum/Small_Intestine_Terminal_Ileum.ENSG00000123552.13.wgt.RDat	USP45	6	99880190	99969604	0.186	rs4840097	-2.82	rs499624	-0.00827	-3.76	0.018	466	466	blup	0.067	0.0024	-1.21832	0.223	744	0.844642
Small_Intestine_Terminal_Ileum	./WEIGHTS//Small_Intestine_Terminal_Ileum/Small_Intestine_Terminal_Ileum.ENSG00000141639.7.wgt.RDat	MAPK4	18	48086448	48258194	0.214	rs9964613	-2.47	rs2847541	-0.00488	3.3	-0.051	504	26	enet	0.047	0.01	1.2186	0.223	745	0.843509
Small_Intestine_Terminal_Ileum	./WEIGHTS//Small_Intestine_Terminal_Ileum/Small_Intestine_Terminal_Ileum.ENSG00000227113.2.wgt.RDat	RP11-460N20.4	7	64535401	64539158	0.219	rs41474947	1.86	rs1812771	0.172445	5.44	1.011	233	15	enet	0.2	1.8e-07	1.21813	0.22318	746	0.843058
Small_Intestine_Terminal_Ileum	./WEIGHTS//Small_Intestine_Terminal_Ileum/Small_Intestine_Terminal_Ileum.ENSG00000115935.12.wgt.RDat	WIPF1	2	175424300	175547644	0.269	rs2080408	-2.46	rs1010028	0.0197	3.3	1.156	331	331	blup	0.049	0.0086	1.21758	0.22338	747	0.842684
Small_Intestine_Terminal_Ileum	./WEIGHTS//Small_Intestine_Terminal_Ileum/Small_Intestine_Terminal_Ileum.ENSG00000183397.5.wgt.RDat	C19orf71	19	3539152	3544028	0.3058	rs3760895	2.64	rs10424296	0.00633	-4.14	-0.344	385	14	enet	0.1	0.00019	1.21673	0.22371	748	0.842801
Small_Intestine_Terminal_Ileum	./WEIGHTS//Small_Intestine_Terminal_Ileum/Small_Intestine_Terminal_Ileum.ENSG00000166167.13.wgt.RDat	BTRC	10	103113820	103317078	0.2123	rs7081112	2.35	rs7090670	0.082605	4.23	-1.215	365	1	top1	0.083	0.00081	-1.215	0.224	749	0.842766
Small_Intestine_Terminal_Ileum	./WEIGHTS//Small_Intestine_Terminal_Ileum/Small_Intestine_Terminal_Ileum.ENSG00000158863.17.wgt.RDat	FAM160B2	8	21946695	21962409	0.372	rs13278159	3.02	rs7812435	0.24195	-5.62	1.213	439	1	top1	0.24	6e-09	-1.213	0.2251	750	0.845776
Small_Intestine_Terminal_Ileum	./WEIGHTS//Small_Intestine_Terminal_Ileum/Small_Intestine_Terminal_Ileum.ENSG00000146707.10.wgt.RDat	POMZP3	7	76239303	76255000	0.668	rs2908182	-2.7	rs2527935	0.396365	7.18	-0.349	161	11	lasso	0.51	1.4e-20	-1.21261	0.22528	751	0.845325
Small_Intestine_Terminal_Ileum	./WEIGHTS//Small_Intestine_Terminal_Ileum/Small_Intestine_Terminal_Ileum.ENSG00000183346.6.wgt.RDat	C10orf107	10	63422719	63526524	0.4118	rs7912580	2.47	rs12781756	0.237125	5.46	1.21	427	1	top1	0.24	8.9e-09	1.21	0.226	752	0.846899
Small_Intestine_Terminal_Ileum	./WEIGHTS//Small_Intestine_Terminal_Ileum/Small_Intestine_Terminal_Ileum.ENSG00000168614.13.wgt.RDat	NBPF9	1	144811744	144830413	0.1408	rs12124527	1.21	rs12124527	0.124407	-4.13	1.209	4	1	top1	0.12	4.3e-05	-1.209	0.22666	753	0.848244
Small_Intestine_Terminal_Ileum	./WEIGHTS//Small_Intestine_Terminal_Ileum/Small_Intestine_Terminal_Ileum.ENSG00000169203.12.wgt.RDat	RP11-231C14.4	16	29495010	29517320	0.112	rs252321	2.57	rs4788204	0.00929	3.68	-0.663	171	171	blup	0.043	0.013	-1.20819	0.22698	754	0.848315
Small_Intestine_Terminal_Ileum	./WEIGHTS//Small_Intestine_Terminal_Ileum/Small_Intestine_Terminal_Ileum.ENSG00000166165.8.wgt.RDat	CKB	14	103985996	103989448	0.157	rs8004470	2.41	rs4906321	0.06408	4.12	-1.208	355	1	top1	0.064	0.0029	-1.208	0.22705	755	0.847453
Small_Intestine_Terminal_Ileum	./WEIGHTS//Small_Intestine_Terminal_Ileum/Small_Intestine_Terminal_Ileum.ENSG00000242866.5.wgt.RDat	STRC	15	43891732	44010458	0.4181	rs12907002	2.19	rs8038068	0.27149	5.91	1.208	262	1	top1	0.27	5.4e-10	1.2078	0.22713	756	0.84663
Small_Intestine_Terminal_Ileum	./WEIGHTS//Small_Intestine_Terminal_Ileum/Small_Intestine_Terminal_Ileum.ENSG00000233016.2.wgt.RDat	SNHG7	9	139616481	139622636	0.344	rs13301342	-3.69	rs6874	0.227142	-5.31	1.207	385	1	top1	0.23	2e-08	-1.207	0.22743	757	0.846628
Small_Intestine_Terminal_Ileum	./WEIGHTS//Small_Intestine_Terminal_Ileum/Small_Intestine_Terminal_Ileum.ENSG00000226874.1.wgt.RDat	AC005154.8	7	30583669	30584047	0.411	rs9692492	2.53	rs38488	0.269156	5.85	1.204	462	1	top1	0.27	6.5e-10	1.204	0.22859	758	0.849824
Small_Intestine_Terminal_Ileum	./WEIGHTS//Small_Intestine_Terminal_Ileum/Small_Intestine_Terminal_Ileum.ENSG00000271738.1.wgt.RDat	RP11-137H2.6	10	82194765	82196869	0.2177	rs7073839	2.77	rs1870145	0.082819	-4.47	-0.907	551	551	blup	0.085	0.00068	1.2024	0.229	759	0.850227
Small_Intestine_Terminal_Ileum	./WEIGHTS//Small_Intestine_Terminal_Ileum/Small_Intestine_Terminal_Ileum.ENSG00000228317.1.wgt.RDat	RP11-235C23.5	9	108316316	108320310	0.3	rs7029500	-2.9	rs2812310	-0.005248	3.1	0.821	415	415	blup	-5.8e-05	0.32	-1.2021	0.22931	760	0.850257
Small_Intestine_Terminal_Ileum	./WEIGHTS//Small_Intestine_Terminal_Ileum/Small_Intestine_Terminal_Ileum.ENSG00000225138.3.wgt.RDat	CTD-2228K2.7	5	473351	480780	0.895	rs4956936	-2.22	rs768479	0.118984	4.97	1.264	325	46	enet	0.44	8.2e-17	1.2016	0.2295	761	0.849844
Small_Intestine_Terminal_Ileum	./WEIGHTS//Small_Intestine_Terminal_Ileum/Small_Intestine_Terminal_Ileum.ENSG00000238286.1.wgt.RDat	SLC35E1P1	13	21181407	21182270	0.329	rs1822365	-3.13	rs4770056	0.22682	5.96	-1.127	515	5	lasso	0.26	1.1e-09	-1.2013	0.2296	762	0.849098
Small_Intestine_Terminal_Ileum	./WEIGHTS//Small_Intestine_Terminal_Ileum/Small_Intestine_Terminal_Ileum.ENSG00000196839.8.wgt.RDat	ADA	20	43248163	43280874	0.446	rs6073418	-3.17	rs2007720	0.10732	4.61	1.201	433	1	top1	0.11	0.00014	1.201	0.2298	763	0.848724
Small_Intestine_Terminal_Ileum	./WEIGHTS//Small_Intestine_Terminal_Ileum/Small_Intestine_Terminal_Ileum.ENSG00000182957.11.wgt.RDat	SPATA13	13	24553944	24881212	0.268	rs8001002	-2.79	rs9578700	0.096616	-4.16	1.2	736	1	top1	0.097	0.00031	-1.2	0.2301	764	0.84872
Small_Intestine_Terminal_Ileum	./WEIGHTS//Small_Intestine_Terminal_Ileum/Small_Intestine_Terminal_Ileum.ENSG00000259982.1.wgt.RDat	CDC37P1	16	28711615	28712861	0.304	rs252321	2.57	rs4451951	0.201	6.36	-0.932	202	202	blup	0.34	1.3e-12	-1.19444	0.2323	765	0.855714
Small_Intestine_Terminal_Ileum	./WEIGHTS//Small_Intestine_Terminal_Ileum/Small_Intestine_Terminal_Ileum.ENSG00000136197.8.wgt.RDat	C7orf25	7	42948325	42951904	0.233	rs8180689	-3.29	rs653881	0.091426	4.56	-1.692	463	11	lasso	0.1	0.00019	-1.19443	0.23231	766	0.854634
Small_Intestine_Terminal_Ileum	./WEIGHTS//Small_Intestine_Terminal_Ileum/Small_Intestine_Terminal_Ileum.ENSG00000105852.6.wgt.RDat	PON3	7	94989256	95025675	0.172	rs6465484	2.64	rs10953143	0.0004	3.89	-1.13	456	4	lasso	0.013	0.11	-1.19431	0.23236	767	0.853703
Small_Intestine_Terminal_Ileum	./WEIGHTS//Small_Intestine_Terminal_Ileum/Small_Intestine_Terminal_Ileum.ENSG00000260075.1.wgt.RDat	NSFP1	17	44450221	44564507	0.7004	rs2023861	1.8	rs35732828	0.340462	6.39	0.666	65	7	lasso	0.42	5.6e-16	1.1932	0.232774	768	0.854111
Small_Intestine_Terminal_Ileum	./WEIGHTS//Small_Intestine_Terminal_Ileum/Small_Intestine_Terminal_Ileum.ENSG00000141698.12.wgt.RDat	NT5C3B	17	39981335	39992523	0.4536	rs768027	2.76	rs7212972	0.345494	7.1	1.057	408	3	lasso	0.39	7.3e-15	1.1932	0.232791	769	0.853062
Small_Intestine_Terminal_Ileum	./WEIGHTS//Small_Intestine_Terminal_Ileum/Small_Intestine_Terminal_Ileum.ENSG00000212283.1.wgt.RDat	SNORD89	2	101889399	101889511	0.421	rs11686264	-2.71	rs1554777	0.154	5.28	1.204	408	8	enet	0.17	1.2e-06	1.19259	0.23303	770	0.852829
Small_Intestine_Terminal_Ileum	./WEIGHTS//Small_Intestine_Terminal_Ileum/Small_Intestine_Terminal_Ileum.ENSG00000140471.12.wgt.RDat	LINS	15	101104897	101143419	0.5418	rs4965623	2.5	rs8451	0.36483	-6.68	1.19	590	1	top1	0.36	1.3e-13	-1.19	0.23405	771	0.855451
Small_Intestine_Terminal_Ileum	./WEIGHTS//Small_Intestine_Terminal_Ileum/Small_Intestine_Terminal_Ileum.ENSG00000136874.6.wgt.RDat	STX17	9	102668915	102732618	0.176	rs11791985	-2.22	rs10739795	0.148921	-4.82	0.551	270	270	blup	0.18	1e-06	-1.1899	0.23408	772	0.854453
Small_Intestine_Terminal_Ileum	./WEIGHTS//Small_Intestine_Terminal_Ileum/Small_Intestine_Terminal_Ileum.ENSG00000099984.6.wgt.RDat	GSTT2	22	24322339	24326106	0.731	rs738807	-2.84	rs2739338	0.47058	7.57	1.351	401	8	lasso	0.52	1e-20	1.18853	0.2346	773	0.855243
Small_Intestine_Terminal_Ileum	./WEIGHTS//Small_Intestine_Terminal_Ileum/Small_Intestine_Terminal_Ileum.ENSG00000251417.1.wgt.RDat	RP11-1348G14.4	16	28814097	28829149	0.216	rs252321	2.57	rs8049439	0.179	-5.76	-0.848	185	185	blup	0.2	1.2e-07	1.18804	0.23482	774	0.854939
Small_Intestine_Terminal_Ileum	./WEIGHTS//Small_Intestine_Terminal_Ileum/Small_Intestine_Terminal_Ileum.ENSG00000006744.14.wgt.RDat	ELAC2	17	12895708	12921504	0.3002	rs17560643	3.8	rs2523	0.032323	-4.54	0.864	570	5	lasso	0.048	0.0092	-1.1864	0.235473	775	0.85621
Small_Intestine_Terminal_Ileum	./WEIGHTS//Small_Intestine_Terminal_Ileum/Small_Intestine_Terminal_Ileum.ENSG00000165929.8.wgt.RDat	TC2N	14	92246095	92333880	0.1646	rs12434284	2.84	rs2474030	0.01734	3.81	0.213	456	9	enet	0.071	0.0019	-1.1861	0.23559	776	0.855532
Small_Intestine_Terminal_Ileum	./WEIGHTS//Small_Intestine_Terminal_Ileum/Small_Intestine_Terminal_Ileum.ENSG00000152056.12.wgt.RDat	AP1S3	2	224616403	224702744	0.187	rs3795877	-2.75	rs4674821	0.0903	4.23	-1.184	450	1	top1	0.09	0.00048	-1.184	0.23641	777	0.857405
Small_Intestine_Terminal_Ileum	./WEIGHTS//Small_Intestine_Terminal_Ileum/Small_Intestine_Terminal_Ileum.ENSG00000235138.1.wgt.RDat	RP11-374P20.4	9	136919412	136923927	0.464	rs10785872	-3.11	rs11998869	0.009886	3.63	-0.205	557	557	blup	0.032	0.028	1.1839	0.23644	778	0.856411
Small_Intestine_Terminal_Ileum	./WEIGHTS//Small_Intestine_Terminal_Ileum/Small_Intestine_Terminal_Ileum.ENSG00000259065.1.wgt.RDat	RP5-1021I20.1	14	74254063	74269973	0.5785	rs758773	-3.22	rs17182607	0.4922	7.71	1.183	393	1	top1	0.49	1.9e-19	1.183	0.23681	779	0.85665
Small_Intestine_Terminal_Ileum	./WEIGHTS//Small_Intestine_Terminal_Ileum/Small_Intestine_Terminal_Ileum.ENSG00000135480.10.wgt.RDat	KRT7	12	52626304	52645970	0.485	rs7962469	-3.06	rs3809173	0.296	6.08	1.181	728	1	top1	0.3	6.5e-11	1.181	0.237603	780	0.858417
Small_Intestine_Terminal_Ileum	./WEIGHTS//Small_Intestine_Terminal_Ileum/Small_Intestine_Terminal_Ileum.ENSG00000251819.1.wgt.RDat	RNU6-322P	15	101092025	101092127	0.4753	rs7498060	2.65	rs12460	0.3087	-6.57	-1.136	593	3	lasso	0.34	1.9e-12	1.1791	0.23836	781	0.860049
Small_Intestine_Terminal_Ileum	./WEIGHTS//Small_Intestine_Terminal_Ileum/Small_Intestine_Terminal_Ileum.ENSG00000196756.7.wgt.RDat	SNHG17	20	37049235	37063996	0.805	rs6022123	-2.6	rs752775	0.49019	7.94	-1.178	477	1	top1	0.49	2.4e-19	-1.178	0.2388	782	0.860535
Small_Intestine_Terminal_Ileum	./WEIGHTS//Small_Intestine_Terminal_Ileum/Small_Intestine_Terminal_Ileum.ENSG00000115423.14.wgt.RDat	DNAH6	2	84743579	85046713	0.492	rs17708884	2.25	rs7581224	0.301	-6.22	-1.166	344	17	enet	0.3	3.6e-11	1.1779	0.23884	783	0.85958
Small_Intestine_Terminal_Ileum	./WEIGHTS//Small_Intestine_Terminal_Ileum/Small_Intestine_Terminal_Ileum.ENSG00000170899.6.wgt.RDat	GSTA4	6	52842751	52860176	0.322	rs6904769	-2.91	rs4715307	0.02981	-3.66	1.018	530	7	lasso	0.044	0.012	-1.17822	0.239	784	0.859059
Small_Intestine_Terminal_Ileum	./WEIGHTS//Small_Intestine_Terminal_Ileum/Small_Intestine_Terminal_Ileum.ENSG00000245498.2.wgt.RDat	RP11-677M14.7	11	124670570	124704383	0.386	rs11219924	-2.72	rs3867247	0.001732	3.56	-0.872	499	499	blup	0.043	0.013	-1.17522	0.239906	785	0.861217
Small_Intestine_Terminal_Ileum	./WEIGHTS//Small_Intestine_Terminal_Ileum/Small_Intestine_Terminal_Ileum.ENSG00000261305.1.wgt.RDat	RP4-584D14.7	7	150038860	150039696	0.36	rs6464035	2.21	rs3735167	0.254908	5.61	-1.175	353	1	top1	0.25	2.1e-09	-1.175	0.23999	786	0.860422
Small_Intestine_Terminal_Ileum	./WEIGHTS//Small_Intestine_Terminal_Ileum/Small_Intestine_Terminal_Ileum.ENSG00000181744.4.wgt.RDat	C3orf58	3	143690640	143767561	0.2426	rs11915876	-2.49	rs10513235	0.010257	-3.93	1.193	438	4	lasso	0.026	0.042	-1.1748	0.24009	787	0.859687
Small_Intestine_Terminal_Ileum	./WEIGHTS//Small_Intestine_Terminal_Ileum/Small_Intestine_Terminal_Ileum.ENSG00000162782.11.wgt.RDat	TDRD5	1	179560748	179660407	0.3192	rs1329276	2.92	rs3765547	0.134417	5.27	-0.776	475	18	enet	0.19	2.7e-07	-1.17471	0.24011	788	0.858667
Small_Intestine_Terminal_Ileum	./WEIGHTS//Small_Intestine_Terminal_Ileum/Small_Intestine_Terminal_Ileum.ENSG00000186453.8.wgt.RDat	FAM228A	2	24397938	24423718	0.268	rs925229	2.48	rs2288072	0.141	5.48	-0.442	283	4	lasso	0.28	3.9e-10	-1.17455	0.24018	789	0.857829
Small_Intestine_Terminal_Ileum	./WEIGHTS//Small_Intestine_Terminal_Ileum/Small_Intestine_Terminal_Ileum.ENSG00000138801.4.wgt.RDat	PAPSS1	4	108511433	108641608	0.331	rs2880543	-2.64	rs16780	0.10796	-4.63	-0.982	340	340	blup	0.12	5.5e-05	1.17425	0.2403	790	0.857171
Small_Intestine_Terminal_Ileum	./WEIGHTS//Small_Intestine_Terminal_Ileum/Small_Intestine_Terminal_Ileum.ENSG00000160766.10.wgt.RDat	GBAP1	1	155183616	155197214	0.4624	rs4971100	-2.87	rs2990245	0.352133	6.74	1.174	327	1	top1	0.35	4.4e-13	1.174	0.2404	791	0.856444
Small_Intestine_Terminal_Ileum	./WEIGHTS//Small_Intestine_Terminal_Ileum/Small_Intestine_Terminal_Ileum.ENSG00000172238.3.wgt.RDat	ATOH1	4	94750042	94751221	0.378	rs10034781	2.64	rs2033782	0.00864	3.92	1.145	398	9	lasso	0.019	0.072	1.1726	0.24096	792	0.857355
Small_Intestine_Terminal_Ileum	./WEIGHTS//Small_Intestine_Terminal_Ileum/Small_Intestine_Terminal_Ileum.ENSG00000116830.7.wgt.RDat	TTF2	1	117602925	117650075	0.3945	rs958434	-3.35	rs12029623	0.067975	4.76	-0.4	422	21	enet	0.16	3.8e-06	-1.17104	0.24158	793	0.858477
Small_Intestine_Terminal_Ileum	./WEIGHTS//Small_Intestine_Terminal_Ileum/Small_Intestine_Terminal_Ileum.ENSG00000198089.10.wgt.RDat	SFI1	22	31884732	32014476	0.2	rs11704616	-4.14	rs5749306	0.02307	3.86	3.648	357	357	blup	0.047	0.0096	1.17083	0.2417	794	0.857822
Small_Intestine_Terminal_Ileum	./WEIGHTS//Small_Intestine_Terminal_Ileum/Small_Intestine_Terminal_Ileum.ENSG00000228221.1.wgt.RDat	LINC00578	3	177159709	177470093	0.2569	rs10936921	3.85	rs2047564	0.072509	-4.37	1.073	405	5	lasso	0.084	0.00074	-1.1705	0.24181	795	0.857133
Small_Intestine_Terminal_Ileum	./WEIGHTS//Small_Intestine_Terminal_Ileum/Small_Intestine_Terminal_Ileum.ENSG00000165730.10.wgt.RDat	STOX1	10	70587298	70655188	0.2346	rs7918950	3.59	rs3740593	0.035308	4.09	1.17	398	1	top1	0.035	0.022	1.17	0.242	796	0.856729
Small_Intestine_Terminal_Ileum	./WEIGHTS//Small_Intestine_Terminal_Ileum/Small_Intestine_Terminal_Ileum.ENSG00000260136.1.wgt.RDat	CTD-2270L9.4	16	23464079	23468927	0.166	rs9922316	2.64	rs9927961	0.0246	3.45	-2.102	438	438	blup	0.053	0.0066	-1.1691	0.24236	797	0.856927
Small_Intestine_Terminal_Ileum	./WEIGHTS//Small_Intestine_Terminal_Ileum/Small_Intestine_Terminal_Ileum.ENSG00000188846.9.wgt.RDat	RPL14	3	40498783	40503861	0.1272	rs4530464	-3.29	rs7648992	0.039932	3.74	-1.169	344	1	top1	0.04	0.016	-1.169	0.2424	798	0.855994
Small_Intestine_Terminal_Ileum	./WEIGHTS//Small_Intestine_Terminal_Ileum/Small_Intestine_Terminal_Ileum.ENSG00000109917.6.wgt.RDat	ZNF259	11	116648436	116658766	0.181	rs12365322	4.36	rs7120706	0.079633	3.92	1.169	553	1	top1	0.08	0.001	1.169	0.242404	799	0.854937
Small_Intestine_Terminal_Ileum	./WEIGHTS//Small_Intestine_Terminal_Ileum/Small_Intestine_Terminal_Ileum.ENSG00000218537.1.wgt.RDat	AP000350.4	22	24236770	24241117	0.783	rs738807	-2.84	rs5760102	0.55426	-8.6	1.129	420	66	enet	0.59	5e-25	-1.16703	0.2432	800	0.856672
Small_Intestine_Terminal_Ileum	./WEIGHTS//Small_Intestine_Terminal_Ileum/Small_Intestine_Terminal_Ileum.ENSG00000248213.2.wgt.RDat	CICP16	4	119557056	119559937	0.235	rs4833601	-2.72	rs6811485	-0.00827	3.49	0.1	351	351	blup	0.069	0.0021	1.16644	0.24344	801	0.856447
Small_Intestine_Terminal_Ileum	./WEIGHTS//Small_Intestine_Terminal_Ileum/Small_Intestine_Terminal_Ileum.ENSG00000100226.11.wgt.RDat	GTPBP1	22	39101728	39134304	0.214	rs6001258	-2.03	rs763121	0.00319	3.81	-0.227	374	374	blup	0.063	0.0031	1.16605	0.2436	802	0.855941
Small_Intestine_Terminal_Ileum	./WEIGHTS//Small_Intestine_Terminal_Ileum/Small_Intestine_Terminal_Ileum.ENSG00000198492.10.wgt.RDat	YTHDF2	1	29063133	29096287	0.1428	rs12117693	2.72	rs7523070	0.011068	-3.3	2.053	295	295	blup	0.053	0.0062	-1.16417	0.24435	803	0.857507
Small_Intestine_Terminal_Ileum	./WEIGHTS//Small_Intestine_Terminal_Ileum/Small_Intestine_Terminal_Ileum.ENSG00000166436.11.wgt.RDat	TRIM66	11	8633584	8693413	0.733	rs1883097	3.79	rs10840112	0.387444	7.15	1.164	503	1	top1	0.39	1.5e-14	1.164	0.244424	804	0.8567
Small_Intestine_Terminal_Ileum	./WEIGHTS//Small_Intestine_Terminal_Ileum/Small_Intestine_Terminal_Ileum.ENSG00000228914.1.wgt.RDat	OR1H1P	9	125370315	125371079	0.523	rs10985563	-2.81	rs10306194	0.195236	4.95	-0.619	477	8	lasso	0.26	1.2e-09	-1.1634	0.24465	805	0.856427
Small_Intestine_Terminal_Ileum	./WEIGHTS//Small_Intestine_Terminal_Ileum/Small_Intestine_Terminal_Ileum.ENSG00000168803.10.wgt.RDat	ADAL	15	43622872	43646096	0.4796	rs11070383	2.13	rs3742970	0.2759	-6.44	-0.873	265	4	lasso	0.42	4.7e-16	1.1604	0.24588	806	0.859665
Small_Intestine_Terminal_Ileum	./WEIGHTS//Small_Intestine_Terminal_Ileum/Small_Intestine_Terminal_Ileum.ENSG00000263096.1.wgt.RDat	RP11-515O17.2	17	53348865	53351014	0.455	rs9904768	3	rs7223165	0.160444	5.79	-0.875	536	6	lasso	0.18	8.3e-07	-1.1603	0.24591	807	0.858704
Small_Intestine_Terminal_Ileum	./WEIGHTS//Small_Intestine_Terminal_Ileum/Small_Intestine_Terminal_Ileum.ENSG00000096433.6.wgt.RDat	ITPR3	6	33588142	33664351	0.182	rs35404844	15.42	rs626156	-0.00835	3.73	-3.023	523	523	blup	0.042	0.013	-1.15895	0.246	808	0.857955
Small_Intestine_Terminal_Ileum	./WEIGHTS//Small_Intestine_Terminal_Ileum/Small_Intestine_Terminal_Ileum.ENSG00000006114.11.wgt.RDat	SYNRG	17	35874900	35969544	0.2161	rs718960	-2.85	rs2158235	0.224081	5.23	1.16	306	1	top1	0.22	2.5e-08	1.16	0.246049	809	0.857066
Small_Intestine_Terminal_Ileum	./WEIGHTS//Small_Intestine_Terminal_Ileum/Small_Intestine_Terminal_Ileum.ENSG00000184470.15.wgt.RDat	TXNRD2	22	19863040	19921049	0.272	rs17744842	2.38	rs12158214	0.05428	-4.9	-0.644	522	5	lasso	0.14	1.4e-05	1.15924	0.2464	810	0.857229
Small_Intestine_Terminal_Ileum	./WEIGHTS//Small_Intestine_Terminal_Ileum/Small_Intestine_Terminal_Ileum.ENSG00000167671.7.wgt.RDat	UBXN6	19	4445016	4457819	0.3456	rs16992471	3.13	rs34080966	0.16209	-5.42	1.172	394	3	lasso	0.16	2.3e-06	-1.15873	0.24657	811	0.856762
Small_Intestine_Terminal_Ileum	./WEIGHTS//Small_Intestine_Terminal_Ileum/Small_Intestine_Terminal_Ileum.ENSG00000235021.1.wgt.RDat	RP11-439E19.7	1	246853349	246855123	0.3461	rs2642963	3.07	rs7366357	0.028933	4.23	0.52	453	12	enet	0.069	0.0021	1.15774	0.24697	812	0.857095
Small_Intestine_Terminal_Ileum	./WEIGHTS//Small_Intestine_Terminal_Ileum/Small_Intestine_Terminal_Ileum.ENSG00000256574.2.wgt.RDat	OR13A1	10	45798102	45811056	0.2611	rs3780901	3.89	rs11239480	0.146537	-4.93	-1.158	370	1	top1	0.15	8.7e-06	1.158	0.247	813	0.856145
Small_Intestine_Terminal_Ileum	./WEIGHTS//Small_Intestine_Terminal_Ileum/Small_Intestine_Terminal_Ileum.ENSG00000094916.9.wgt.RDat	CBX5	12	54624724	54673886	0.317	rs979013	3.14	rs4512901	0.0261	-3.79	1.214	436	436	blup	0.093	0.00038	-1.1567	0.24741	814	0.856513
Small_Intestine_Terminal_Ileum	./WEIGHTS//Small_Intestine_Terminal_Ileum/Small_Intestine_Terminal_Ileum.ENSG00000164296.6.wgt.RDat	TIGD6	5	149372681	149379883	0.298	rs216132	3.63	rs6579772	-0.006171	3.04	-1.223	571	571	blup	0.033	0.026	-1.1561	0.24765	815	0.856292
Small_Intestine_Terminal_Ileum	./WEIGHTS//Small_Intestine_Terminal_Ileum/Small_Intestine_Terminal_Ileum.ENSG00000235231.3.wgt.RDat	AP000351.10	22	24373117	24374043	0.605	rs738807	-2.84	rs5760176	0.30371	-6.79	1.581	380	43	enet	0.44	4.6e-17	-1.15533	0.248	816	0.856451
Small_Intestine_Terminal_Ileum	./WEIGHTS//Small_Intestine_Terminal_Ileum/Small_Intestine_Terminal_Ileum.ENSG00000129277.9.wgt.RDat	CCL4	17	34430983	34433014	0.2492	rs2075746	-2.52	rs1634507	0.214244	5.18	1.155	276	1	top1	0.21	5.4e-08	1.155	0.24809	817	0.855713
Small_Intestine_Terminal_Ileum	./WEIGHTS//Small_Intestine_Terminal_Ileum/Small_Intestine_Terminal_Ileum.ENSG00000268362.1.wgt.RDat	CTD-2017D11.1	19	24216247	24249711	0.483	rs9305005	-3.49	rs35713415	0.51419	8.09	0.809	168	14	lasso	0.56	5e-23	1.15171	0.24944	818	0.859318
Small_Intestine_Terminal_Ileum	./WEIGHTS//Small_Intestine_Terminal_Ileum/Small_Intestine_Terminal_Ileum.ENSG00000227135.1.wgt.RDat	GCSAML-AS1	1	247687981	247690054	0.2733	rs1176029	-3.04	rs10737808	0.0316	4.13	1.536	469	20	enet	0.043	0.013	1.15025	0.25004	819	0.860333
Small_Intestine_Terminal_Ileum	./WEIGHTS//Small_Intestine_Terminal_Ileum/Small_Intestine_Terminal_Ileum.ENSG00000020922.8.wgt.RDat	MRE11A	11	94152895	94226072	0.567	rs1518561	3.13	rs535801	0.635691	8.81	1.238	439	2	lasso	0.64	2.5e-28	1.14911	0.25051	820	0.860899
Small_Intestine_Terminal_Ileum	./WEIGHTS//Small_Intestine_Terminal_Ileum/Small_Intestine_Terminal_Ileum.ENSG00000049247.9.wgt.RDat	UTS2	1	7906752	7913572	0.394	rs7545284	-2.69	rs863171	-0.008363	-3.15	0.489	445	4	enet	0.0052	0.21	-1.14901	0.25055	821	0.859988
Small_Intestine_Terminal_Ileum	./WEIGHTS//Small_Intestine_Terminal_Ileum/Small_Intestine_Terminal_Ileum.ENSG00000260735.1.wgt.RDat	RP11-72I8.1	16	15188268	15203054	0.455	rs153000	3.01	rs9923527	0.189	4.88	0.381	102	21	enet	0.22	3e-08	1.14855	0.25074	822	0.859593
Small_Intestine_Terminal_Ileum	./WEIGHTS//Small_Intestine_Terminal_Ileum/Small_Intestine_Terminal_Ileum.ENSG00000171045.10.wgt.RDat	TSNARE1	8	143293441	143484601	0.29	rs6986353	3.07	rs12679140	0.14085	4.66	1.494	444	4	lasso	0.19	3.4e-07	1.1477	0.2511	823	0.859781
Small_Intestine_Terminal_Ileum	./WEIGHTS//Small_Intestine_Terminal_Ileum/Small_Intestine_Terminal_Ileum.ENSG00000227603.1.wgt.RDat	RP11-165J3.6	9	96197614	96199403	0.577	rs7048527	-2.41	rs7025805	0.403092	7.01	0.874	493	4	lasso	0.44	7.3e-17	1.1439	0.25267	824	0.864107
Small_Intestine_Terminal_Ileum	./WEIGHTS//Small_Intestine_Terminal_Ileum/Small_Intestine_Terminal_Ileum.ENSG00000132906.13.wgt.RDat	CASP9	1	15817327	15853029	0.3322	rs848197	-2.46	rs4233532	0.324902	-6.36	1.143	504	1	top1	0.32	5.3e-12	-1.143	0.25304	825	0.864323
Small_Intestine_Terminal_Ileum	./WEIGHTS//Small_Intestine_Terminal_Ileum/Small_Intestine_Terminal_Ileum.ENSG00000182552.10.wgt.RDat	RWDD4	4	184560788	184580378	0.313	rs4862210	-3	rs11940756	-0.0077	-3.53	1.164	442	442	blup	0.047	0.0096	-1.14252	0.25324	826	0.863959
Small_Intestine_Terminal_Ileum	./WEIGHTS//Small_Intestine_Terminal_Ileum/Small_Intestine_Terminal_Ileum.ENSG00000143436.6.wgt.RDat	MRPL9	1	151732388	151735859	0.1977	rs2879130	2.77	rs6685067	-0.007842	3.09	-2.11	342	342	blup	0.033	0.026	-1.14126	0.25376	827	0.864686
Small_Intestine_Terminal_Ileum	./WEIGHTS//Small_Intestine_Terminal_Ileum/Small_Intestine_Terminal_Ileum.ENSG00000174844.10.wgt.RDat	DNAH12	3	57327727	57530071	0.2047	rs11130567	2.13	rs9850535	0.10706	-4.5	-0.958	361	4	lasso	0.14	1.3e-05	1.1391	0.25467	828	0.866739
Small_Intestine_Terminal_Ileum	./WEIGHTS//Small_Intestine_Terminal_Ileum/Small_Intestine_Terminal_Ileum.ENSG00000173930.8.wgt.RDat	SLCO4C1	5	101569690	101632253	0.323	rs4569847	2.41	rs11746217	0.193637	5.55	1.139	335	1	top1	0.19	2.6e-07	1.139	0.2547	829	0.865796
Small_Intestine_Terminal_Ileum	./WEIGHTS//Small_Intestine_Terminal_Ileum/Small_Intestine_Terminal_Ileum.ENSG00000215914.3.wgt.RDat	MMP23A	1	1631369	1633249	0.4343	rs9442619	-2.85	rs4074196	0.136429	-5.15	1.061	304	5	lasso	0.19	3.6e-07	-1.13609	0.25592	830	0.868895
Small_Intestine_Terminal_Ileum	./WEIGHTS//Small_Intestine_Terminal_Ileum/Small_Intestine_Terminal_Ileum.ENSG00000115073.6.wgt.RDat	ACTR1B	2	98272431	98280570	0.246	rs6760008	-3.5	rs11692435	0.263	5.88	1.135	145	1	top1	0.26	1.1e-09	1.135	0.25638	831	0.869409
Small_Intestine_Terminal_Ileum	./WEIGHTS//Small_Intestine_Terminal_Ileum/Small_Intestine_Terminal_Ileum.ENSG00000188659.5.wgt.RDat	FAM154B	15	82555151	82577271	0.7151	rs8023253	3.1	rs9972386	0.30208	6.58	1.086	243	9	lasso	0.33	4e-12	1.1338	0.25689	832	0.870091
Small_Intestine_Terminal_Ileum	./WEIGHTS//Small_Intestine_Terminal_Ileum/Small_Intestine_Terminal_Ileum.ENSG00000121454.4.wgt.RDat	LHX4	1	180199421	180249380	0.3536	rs3843276	-3.27	rs10753215	0.045532	4.39	0.153	465	74	enet	0.12	8.3e-05	1.133	0.25721	833	0.870129
Small_Intestine_Terminal_Ileum	./WEIGHTS//Small_Intestine_Terminal_Ileum/Small_Intestine_Terminal_Ileum.ENSG00000223797.1.wgt.RDat	ENTPD3-AS1	3	40355293	40494820	0.3748	rs4530464	-3.29	rs6801859	0.174417	5.47	-1.133	344	1	top1	0.17	1.1e-06	-1.133	0.25721	834	0.869086
Small_Intestine_Terminal_Ileum	./WEIGHTS//Small_Intestine_Terminal_Ileum/Small_Intestine_Terminal_Ileum.ENSG00000160305.13.wgt.RDat	DIP2A	21	47878812	47989926	0.284	rs914247	-2.34	rs2070432	0.12963	5.01	1.344	370	4	lasso	0.14	1.9e-05	1.12686	0.259801	835	0.876789
Small_Intestine_Terminal_Ileum	./WEIGHTS//Small_Intestine_Terminal_Ileum/Small_Intestine_Terminal_Ileum.ENSG00000120322.2.wgt.RDat	PCDHB8	5	140557371	140560081	0.316	rs3763120	-2.82	rs2907302	0.056922	-4.39	-0.737	442	6	lasso	0.069	0.0021	1.126	0.26017	836	0.876985
Small_Intestine_Terminal_Ileum	./WEIGHTS//Small_Intestine_Terminal_Ileum/Small_Intestine_Terminal_Ileum.ENSG00000092036.12.wgt.RDat	HAUS4	14	23415437	23426370	0.5599	rs11621360	-2.7	rs1043209	0.18199	5.56	1.454	572	9	lasso	0.23	2.2e-08	1.1256	0.26032	837	0.876442
Small_Intestine_Terminal_Ileum	./WEIGHTS//Small_Intestine_Terminal_Ileum/Small_Intestine_Terminal_Ileum.ENSG00000182150.11.wgt.RDat	ERCC6L2	9	98638260	98776842	0.286	rs17373603	2.74	rs10512243	0.050417	4.37	-0.309	529	529	blup	0.059	0.0043	1.1245	0.2608	838	0.87701
Small_Intestine_Terminal_Ileum	./WEIGHTS//Small_Intestine_Terminal_Ileum/Small_Intestine_Terminal_Ileum.ENSG00000185619.13.wgt.RDat	PCGF3	4	699537	764428	0.912	rs10002733	2.39	rs10452329	0.30939	-7.07	1.573	384	47	enet	0.57	4.6e-24	-1.12432	0.26088	839	0.876233
Small_Intestine_Terminal_Ileum	./WEIGHTS//Small_Intestine_Terminal_Ileum/Small_Intestine_Terminal_Ileum.ENSG00000244926.2.wgt.RDat	ALKBH3-AS1	11	43930842	43942494	0.246	rs2863081	2.48	rs11037774	-0.008338	-3.68	-1.057	528	528	blup	0.1	0.00021	1.12418	0.260937	840	0.875382
Small_Intestine_Terminal_Ileum	./WEIGHTS//Small_Intestine_Terminal_Ileum/Small_Intestine_Terminal_Ileum.ENSG00000196981.2.wgt.RDat	WDR5B	3	122131182	122134882	0.1705	rs11922983	-2.95	rs6438731	0.047524	-3.85	0.448	463	7	lasso	0.12	6.7e-05	1.1222	0.26177	841	0.877132
Small_Intestine_Terminal_Ileum	./WEIGHTS//Small_Intestine_Terminal_Ileum/Small_Intestine_Terminal_Ileum.ENSG00000005421.4.wgt.RDat	PON1	7	94926988	94954019	0.487	rs10259688	-2.52	rs854571	0.257708	5.66	-1.122	442	1	top1	0.26	1.7e-09	-1.122	0.26186	842	0.876391
Small_Intestine_Terminal_Ileum	./WEIGHTS//Small_Intestine_Terminal_Ileum/Small_Intestine_Terminal_Ileum.ENSG00000188234.9.wgt.RDat	AGAP4	10	46321042	46349323	0.2767	rs3780901	3.89	rs10751383	0.147961	-4.66	1.552	123	5	lasso	0.2	1.9e-07	-1.1207	0.262	843	0.87582
Small_Intestine_Terminal_Ileum	./WEIGHTS//Small_Intestine_Terminal_Ileum/Small_Intestine_Terminal_Ileum.ENSG00000196553.9.wgt.RDat	LINC00238	14	66953072	66965271	0.1524	rs17182773	-2.73	rs8009108	0.06852	-4.07	-2.067	361	7	lasso	0.073	0.0015	1.1193	0.26303	844	0.878221
Small_Intestine_Terminal_Ileum	./WEIGHTS//Small_Intestine_Terminal_Ileum/Small_Intestine_Terminal_Ileum.ENSG00000037042.8.wgt.RDat	TUBG2	17	40811323	40819024	0.1452	rs36023314	-2.18	rs12603358	0.062832	3.64	1.119	259	1	top1	0.063	0.0032	1.119	0.26314	845	0.877549
Small_Intestine_Terminal_Ileum	./WEIGHTS//Small_Intestine_Terminal_Ileum/Small_Intestine_Terminal_Ileum.ENSG00000258289.3.wgt.RDat	CHURC1	14	65381079	65411309	0.7054	rs7148864	-2.99	rs10151701	0.51096	7.95	-0.83	493	31	enet	0.52	1.2e-20	-1.1165	0.2642	846	0.880042
Small_Intestine_Terminal_Ileum	./WEIGHTS//Small_Intestine_Terminal_Ileum/Small_Intestine_Terminal_Ileum.ENSG00000171806.7.wgt.RDat	METTL18	1	169761670	169764107	0.4326	rs17524608	-3.76	rs4987363	0.450362	-7.89	1.19	559	5	lasso	0.48	9.7e-19	-1.11591	0.26446	847	0.879868
Small_Intestine_Terminal_Ileum	./WEIGHTS//Small_Intestine_Terminal_Ileum/Small_Intestine_Terminal_Ileum.ENSG00000239556.2.wgt.RDat	AC004951.5	7	44024593	44029806	0.273	rs4642534	-3.11	rs10229021	0.099162	4.55	1.115	362	1	top1	0.099	0.00026	1.115	0.26485	848	0.880127
Small_Intestine_Terminal_Ileum	./WEIGHTS//Small_Intestine_Terminal_Ileum/Small_Intestine_Terminal_Ileum.ENSG00000247934.3.wgt.RDat	RP11-967K21.1	12	28316231	28343299	0.196	rs956679	3.4	rs1841962	0.0197	-3.5	0.857	443	443	blup	0.031	0.029	-1.1146	0.265041	849	0.879724
Small_Intestine_Terminal_Ileum	./WEIGHTS//Small_Intestine_Terminal_Ileum/Small_Intestine_Terminal_Ileum.ENSG00000166793.6.wgt.RDat	YPEL4	11	57412560	57417417	0.127	rs685149	2.54	rs10792118	0.119318	-4.01	-1.114	393	1	top1	0.12	6.2e-05	1.114	0.265279	850	0.879478
Small_Intestine_Terminal_Ileum	./WEIGHTS//Small_Intestine_Terminal_Ileum/Small_Intestine_Terminal_Ileum.ENSG00000236297.1.wgt.RDat	RP11-175P19.2	3	193296601	193297254	0.2164	rs1873407	-2.52	rs9831563	0.043209	4.17	-0.186	465	465	blup	0.092	0.00043	1.1135	0.26548	851	0.87911
Small_Intestine_Terminal_Ileum	./WEIGHTS//Small_Intestine_Terminal_Ileum/Small_Intestine_Terminal_Ileum.ENSG00000169085.7.wgt.RDat	C8orf46	8	67372238	67430759	0.392	rs6999780	-2.19	rs1060242	0.26453	5.86	-1.101	299	9	enet	0.29	1.1e-10	-1.1127	0.2658	852	0.879137
Small_Intestine_Terminal_Ileum	./WEIGHTS//Small_Intestine_Terminal_Ileum/Small_Intestine_Terminal_Ileum.ENSG00000152760.5.wgt.RDat	TCTEX1D1	1	67218143	67244470	0.4492	rs6656890	-2.28	rs2274987	0.074027	-4.24	-0.49	562	562	blup	0.13	3.3e-05	-1.11245	0.26595	853	0.878602
Small_Intestine_Terminal_Ileum	./WEIGHTS//Small_Intestine_Terminal_Ileum/Small_Intestine_Terminal_Ileum.ENSG00000272361.1.wgt.RDat	GS1-166A23.2	7	16633253	16633849	0.304	rs10487585	3.4	rs543387	0.06657	3.96	-0.663	640	5	lasso	0.071	0.0018	-1.11245	0.26595	854	0.877573
Small_Intestine_Terminal_Ileum	./WEIGHTS//Small_Intestine_Terminal_Ileum/Small_Intestine_Terminal_Ileum.ENSG00000234073.1.wgt.RDat	AC011816.1	3	36921675	36922220	0.2307	rs936154	2.67	rs4404400	0.129621	-4.49	1.112	397	1	top1	0.13	3e-05	-1.112	0.26614	855	0.877173
Small_Intestine_Terminal_Ileum	./WEIGHTS//Small_Intestine_Terminal_Ileum/Small_Intestine_Terminal_Ileum.ENSG00000116198.8.wgt.RDat	CEP104	1	3728645	3773778	0.3058	rs4654510	2.5	rs1539649	0.043031	4.71	-1.285	452	9	enet	0.067	0.0025	-1.11122	0.26647	856	0.877234
Small_Intestine_Terminal_Ileum	./WEIGHTS//Small_Intestine_Terminal_Ileum/Small_Intestine_Terminal_Ileum.ENSG00000100483.9.wgt.RDat	VCPKMT	14	50575351	50583318	0.1622	rs12879091	2.72	rs3742467	-0.00657	3.24	2.387	353	353	blup	0.044	0.012	1.1109	0.26661	857	0.876671
Small_Intestine_Terminal_Ileum	./WEIGHTS//Small_Intestine_Terminal_Ileum/Small_Intestine_Terminal_Ileum.ENSG00000170290.3.wgt.RDat	SLN	11	107578104	107590419	0.251	rs17669207	-2.75	rs2355251	0.039968	3.87	0.657	445	445	blup	0.073	0.0015	-1.10998	0.267006	858	0.87695
Small_Intestine_Terminal_Ileum	./WEIGHTS//Small_Intestine_Terminal_Ileum/Small_Intestine_Terminal_Ileum.ENSG00000053770.7.wgt.RDat	AP5M1	14	57735727	57756797	0.1788	rs12586157	3.4	rs1189800	0.00287	-3.63	-1.231	430	14	enet	0.027	0.038	1.1096	0.26716	859	0.876434
Small_Intestine_Terminal_Ileum	./WEIGHTS//Small_Intestine_Terminal_Ileum/Small_Intestine_Terminal_Ileum.ENSG00000205629.7.wgt.RDat	LCMT1	16	25123050	25189552	0.228	rs6497772	3.1	rs277918	0.0464	-4.33	-0.852	399	399	blup	0.072	0.0017	1.10688	0.26835	860	0.879314
Small_Intestine_Terminal_Ileum	./WEIGHTS//Small_Intestine_Terminal_Ileum/Small_Intestine_Terminal_Ileum.ENSG00000236493.1.wgt.RDat	EIF2S2P3	10	94428502	94429500	0.3171	rs9420592	-3.06	rs10882101	0.058896	4.76	-0.816	392	12	enet	0.067	0.0023	-1.1059	0.269	861	0.88042
Small_Intestine_Terminal_Ileum	./WEIGHTS//Small_Intestine_Terminal_Ileum/Small_Intestine_Terminal_Ileum.ENSG00000226686.3.wgt.RDat	AC012309.5	19	37742814	37756437	0.4213	rs256733	-2.6	rs256744	0.2919	6.55	-1.665	280	21	enet	0.34	1.1e-12	-1.10502	0.26915	862	0.879889
Small_Intestine_Terminal_Ileum	./WEIGHTS//Small_Intestine_Terminal_Ileum/Small_Intestine_Terminal_Ileum.ENSG00000272556.1.wgt.RDat	RP11-638I8.1	7	45854201	45854862	0.29	rs6962288	-3.38	rs9993	0.203486	-5.22	-1.208	407	4	lasso	0.21	9.2e-08	1.10434	0.26944	863	0.879817
Small_Intestine_Terminal_Ileum	./WEIGHTS//Small_Intestine_Terminal_Ileum/Small_Intestine_Terminal_Ileum.ENSG00000184898.6.wgt.RDat	RBM43	2	152104454	152118393	0.293	rs4664779	2.3	rs6433327	-0.0079	-3.62	-1.222	454	454	blup	-0.00091	0.35	1.1036	0.26977	864	0.879875
Small_Intestine_Terminal_Ileum	./WEIGHTS//Small_Intestine_Terminal_Ileum/Small_Intestine_Terminal_Ileum.ENSG00000129625.8.wgt.RDat	REEP5	5	112212084	112258236	0.202	rs12655440	-2.77	rs1625623	0.154696	5.06	1.103	494	1	top1	0.15	4.8e-06	1.103	0.27003	865	0.879705
Small_Intestine_Terminal_Ileum	./WEIGHTS//Small_Intestine_Terminal_Ileum/Small_Intestine_Terminal_Ileum.ENSG00000113303.7.wgt.RDat	BTNL8	5	180326077	180377906	0.564	rs6601175	-2.4	rs17704291	0.242396	-6.08	1.264	331	10	lasso	0.29	1.3e-10	-1.1028	0.27011	866	0.878949
Small_Intestine_Terminal_Ileum	./WEIGHTS//Small_Intestine_Terminal_Ileum/Small_Intestine_Terminal_Ileum.ENSG00000213640.3.wgt.RDat	RP11-797H7.3	7	64323377	64324748	0.594	rs626805	2.81	rs13236784	0.476789	7.92	-0.775	265	13	enet	0.53	1e-21	-1.10066	0.27104	867	0.880958
Small_Intestine_Terminal_Ileum	./WEIGHTS//Small_Intestine_Terminal_Ileum/Small_Intestine_Terminal_Ileum.ENSG00000140104.9.wgt.RDat	C14orf79	14	105452112	105465864	0.434	rs4983579	-2.44	rs2033932	0.12707	5.35	-0.557	317	12	enet	0.21	9.8e-08	-1.1006	0.27109	868	0.880106
Small_Intestine_Terminal_Ileum	./WEIGHTS//Small_Intestine_Terminal_Ileum/Small_Intestine_Terminal_Ileum.ENSG00000168028.9.wgt.RDat	RPSA	3	39448180	39454033	0.2947	rs562545	-3.42	rs3772143	0.126529	-4.77	1.099	427	1	top1	0.13	3.7e-05	-1.099	0.27177	869	0.881298
Small_Intestine_Terminal_Ileum	./WEIGHTS//Small_Intestine_Terminal_Ileum/Small_Intestine_Terminal_Ileum.ENSG00000152348.11.wgt.RDat	ATG10	5	81267844	81572676	0.495	rs4703851	3.24	rs11740648	0.17788	-5.88	0.027	393	8	lasso	0.4	6.8e-15	-1.099	0.27177	870	0.880285
Small_Intestine_Terminal_Ileum	./WEIGHTS//Small_Intestine_Terminal_Ileum/Small_Intestine_Terminal_Ileum.ENSG00000211699.2.wgt.RDat	TRGV3	7	38398113	38398763	0.448	rs11976947	2.91	rs3735091	0.11872	-5.4	1.241	632	60	enet	0.23	1.4e-08	-1.09649	0.27286	871	0.882801
Small_Intestine_Terminal_Ileum	./WEIGHTS//Small_Intestine_Terminal_Ileum/Small_Intestine_Terminal_Ileum.ENSG00000090316.11.wgt.RDat	MAEA	4	1283639	1333925	0.419	rs4865468	-2.69	rs3856982	0.15538	-5.57	0.902	384	24	enet	0.26	1.2e-09	-1.09642	0.27289	872	0.881885
Small_Intestine_Terminal_Ileum	./WEIGHTS//Small_Intestine_Terminal_Ileum/Small_Intestine_Terminal_Ileum.ENSG00000177082.8.wgt.RDat	WDR73	15	85185999	85197574	0.1578	rs7175477	2.55	rs2292462	0.0489	-3.95	1.096	376	1	top1	0.049	0.0085	-1.096	0.27308	873	0.881488
Small_Intestine_Terminal_Ileum	./WEIGHTS//Small_Intestine_Terminal_Ileum/Small_Intestine_Terminal_Ileum.ENSG00000150433.5.wgt.RDat	TMEM218	11	124966398	124981659	0.4	rs12273605	2.75	rs10750294	0.083454	-4.21	1.088	494	494	blup	0.12	6.2e-05	1.09315	0.27433	874	0.88451
Small_Intestine_Terminal_Ileum	./WEIGHTS//Small_Intestine_Terminal_Ileum/Small_Intestine_Terminal_Ileum.ENSG00000157315.4.wgt.RDat	TMED6	16	69377151	69385712	0.633	rs9930810	2.58	rs153060	0.364	-7.31	1.641	297	9	lasso	0.46	5.4e-18	-1.09249	0.27462	875	0.884433
Small_Intestine_Terminal_Ileum	./WEIGHTS//Small_Intestine_Terminal_Ileum/Small_Intestine_Terminal_Ileum.ENSG00000005156.7.wgt.RDat	LIG3	17	33307513	33332083	0.3439	rs986819	-3	rs10853174	0.060733	-4.53	-0.157	491	7	lasso	0.094	0.00036	-1.0923	0.274721	876	0.883749
Small_Intestine_Terminal_Ileum	./WEIGHTS//Small_Intestine_Terminal_Ileum/Small_Intestine_Terminal_Ileum.ENSG00000176490.4.wgt.RDat	DIRAS1	19	2714565	2721416	0.4244	rs3936139	2.35	rs8105695	0.11903	4.19	-1.092	441	1	top1	0.12	6.3e-05	-1.092	0.27483	877	0.883091
Small_Intestine_Terminal_Ileum	./WEIGHTS//Small_Intestine_Terminal_Ileum/Small_Intestine_Terminal_Ileum.ENSG00000130770.13.wgt.RDat	ATPIF1	1	28562620	28573417	0.199	rs12117693	2.72	rs507238	0.052793	-3.46	-0.753	252	57	enet	0.071	0.0019	1.09146	0.27507	878	0.882856
Small_Intestine_Terminal_Ileum	./WEIGHTS//Small_Intestine_Terminal_Ileum/Small_Intestine_Terminal_Ileum.ENSG00000145390.7.wgt.RDat	USP53	4	120133800	120216672	0.322	rs4452412	3.24	rs35646004	0.1881	4.83	-0.857	451	14	lasso	0.22	3.9e-08	-1.09096	0.27529	879	0.882557
Small_Intestine_Terminal_Ileum	./WEIGHTS//Small_Intestine_Terminal_Ileum/Small_Intestine_Terminal_Ileum.ENSG00000255513.1.wgt.RDat	AC005363.9	16	2013841	2014096	0.853	rs1657133	-2.45	rs2302178	0.282	6.54	-1.09	450	1	top1	0.28	2.2e-10	-1.09	0.27571	880	0.882899
Small_Intestine_Terminal_Ileum	./WEIGHTS//Small_Intestine_Terminal_Ileum/Small_Intestine_Terminal_Ileum.ENSG00000103148.11.wgt.RDat	NPRL3	16	135385	188859	0.468	rs13226	3.46	rs2562189	0.272	-6.14	1.187	276	9	enet	0.29	1.1e-10	-1.08953	0.27592	881	0.882568
Small_Intestine_Terminal_Ileum	./WEIGHTS//Small_Intestine_Terminal_Ileum/Small_Intestine_Terminal_Ileum.ENSG00000160781.11.wgt.RDat	PAQR6	1	156213206	156217881	0.2139	rs12759184	-2.24	rs933489	0.161911	-5.07	1.089	388	1	top1	0.16	2.8e-06	-1.089	0.27615	882	0.882302
Small_Intestine_Terminal_Ileum	./WEIGHTS//Small_Intestine_Terminal_Ileum/Small_Intestine_Terminal_Ileum.ENSG00000226516.3.wgt.RDat	FAM138B	2	114334959	114336429	0.207	rs12623865	-2.92	rs11677881	0.0135	3.94	0.25	375	4	lasso	0.027	0.04	1.08897	0.27617	883	0.881367
Small_Intestine_Terminal_Ileum	./WEIGHTS//Small_Intestine_Terminal_Ileum/Small_Intestine_Terminal_Ileum.ENSG00000197020.6.wgt.RDat	ZNF100	19	21905568	21950430	0.8801	rs10854058	3.36	rs6511286	0.39389	6.94	-1.315	298	18	lasso	0.5	4.3e-20	-1.08808	0.27656	884	0.881613
Small_Intestine_Terminal_Ileum	./WEIGHTS//Small_Intestine_Terminal_Ileum/Small_Intestine_Terminal_Ileum.ENSG00000177406.4.wgt.RDat	RP11-218M22.1	12	740057	772493	0.605	rs6489683	2.84	rs2075032	0.344	6.67	-1.176	457	11	lasso	0.36	1.4e-13	-1.0862	0.277377	885	0.883219
Small_Intestine_Terminal_Ileum	./WEIGHTS//Small_Intestine_Terminal_Ileum/Small_Intestine_Terminal_Ileum.ENSG00000179979.7.wgt.RDat	CRIPAK	4	1385340	1389780	0.514	rs4865468	-2.69	rs4130791	0.18613	6.07	1.392	349	11	lasso	0.36	2.9e-13	1.0861	0.27743	886	0.88239
Small_Intestine_Terminal_Ileum	./WEIGHTS//Small_Intestine_Terminal_Ileum/Small_Intestine_Terminal_Ileum.ENSG00000265752.2.wgt.RDat	RP11-403A21.1	18	21537718	21562520	0.237	rs8098360	3.5	rs10502441	0.16056	-5.2	1.086	412	1	top1	0.16	3.1e-06	-1.086	0.2775	887	0.881618
Small_Intestine_Terminal_Ileum	./WEIGHTS//Small_Intestine_Terminal_Ileum/Small_Intestine_Terminal_Ileum.ENSG00000227403.1.wgt.RDat	AC009299.3	2	162101250	162105561	0.159	rs9287807	-2.02	rs6727917	0.072	4.33	-0.213	384	384	blup	0.089	0.00052	-1.08549	0.27771	888	0.881291
Small_Intestine_Terminal_Ileum	./WEIGHTS//Small_Intestine_Terminal_Ileum/Small_Intestine_Terminal_Ileum.ENSG00000134265.8.wgt.RDat	NAPG	18	10525902	10552757	0.58	rs532241	-3.47	rs2290279	0.35984	-7.05	-0.774	676	9	lasso	0.39	7.7e-15	1.084	0.2784	889	0.882487
Small_Intestine_Terminal_Ileum	./WEIGHTS//Small_Intestine_Terminal_Ileum/Small_Intestine_Terminal_Ileum.ENSG00000204164.6.wgt.RDat	BMS1P5	10	48901102	48950972	0.2989	rs11204227	1.9	rs11204276	0.000751	-3.62	-0.589	144	144	blup	0.055	0.0056	1.0829	0.279	890	0.883396
Small_Intestine_Terminal_Ileum	./WEIGHTS//Small_Intestine_Terminal_Ileum/Small_Intestine_Terminal_Ileum.ENSG00000055147.13.wgt.RDat	FAM114A2	5	153369688	153418465	0.231	rs7732182	2.78	rs1093167	-0.00428	3.28	0.913	550	550	blup	0.013	0.11	1.0815	0.27949	891	0.883954
Small_Intestine_Terminal_Ileum	./WEIGHTS//Small_Intestine_Terminal_Ileum/Small_Intestine_Terminal_Ileum.ENSG00000227450.2.wgt.RDat	CTB-58E17.5	17	36905613	36906969	0.3679	rs4334342	-3.58	rs626657	-0.001805	-3.38	-0.085	349	349	blup	0.014	0.11	1.0813	0.279578	892	0.883241
Small_Intestine_Terminal_Ileum	./WEIGHTS//Small_Intestine_Terminal_Ileum/Small_Intestine_Terminal_Ileum.ENSG00000147576.11.wgt.RDat	ADHFE1	8	67344718	67383675	0.427	rs6999780	-2.19	rs2162420	0.18197	5.79	0.429	304	7	lasso	0.21	7.3e-08	1.081	0.2797	893	0.882637
Small_Intestine_Terminal_Ileum	./WEIGHTS//Small_Intestine_Terminal_Ileum/Small_Intestine_Terminal_Ileum.ENSG00000187123.10.wgt.RDat	LYPD6	2	150186499	150330662	0.135	rs10497052	-2.75	rs10186954	0.0223	-4.19	-1.206	356	13	enet	0.034	0.023	1.08066	0.27985	894	0.882122
Small_Intestine_Terminal_Ileum	./WEIGHTS//Small_Intestine_Terminal_Ileum/Small_Intestine_Terminal_Ileum.ENSG00000227373.1.wgt.RDat	RP11-160H22.5	1	174084438	174129142	0.3836	rs7525325	2.67	rs10912737	0.162862	5.53	-0.942	277	23	enet	0.26	1.4e-09	-1.07955	0.28034	895	0.882679
Small_Intestine_Terminal_Ileum	./WEIGHTS//Small_Intestine_Terminal_Ileum/Small_Intestine_Terminal_Ileum.ENSG00000175395.11.wgt.RDat	ZNF25	10	38238500	38265561	0.1344	rs2754369	-2.46	rs1208660	0.040662	3.73	-0.062	279	279	blup	0.075	0.0014	-1.0787	0.281	896	0.88377
Small_Intestine_Terminal_Ileum	./WEIGHTS//Small_Intestine_Terminal_Ileum/Small_Intestine_Terminal_Ileum.ENSG00000196268.7.wgt.RDat	ZNF493	19	21579921	21610375	0.1544	rs10854058	3.36	rs7254018	0.04334	-4.26	1.282	286	6	enet	0.083	0.00081	-1.07796	0.28105	897	0.882942
Small_Intestine_Terminal_Ileum	./WEIGHTS//Small_Intestine_Terminal_Ileum/Small_Intestine_Terminal_Ileum.ENSG00000123870.9.wgt.RDat	ZNF137P	19	53091758	53100660	0.5725	rs41497444	3.07	rs10417895	0.084	-3.95	-1.037	450	450	blup	0.11	0.00014	1.07786	0.2811	898	0.882116
Small_Intestine_Terminal_Ileum	./WEIGHTS//Small_Intestine_Terminal_Ileum/Small_Intestine_Terminal_Ileum.ENSG00000234378.1.wgt.RDat	AC098828.2	2	20263617	20306590	0.387	rs10184446	2.3	rs7578149	0.147	-4.43	-1.077	602	1	top1	0.15	8.7e-06	1.077	0.28148	899	0.882326
Small_Intestine_Terminal_Ileum	./WEIGHTS//Small_Intestine_Terminal_Ileum/Small_Intestine_Terminal_Ileum.ENSG00000135124.10.wgt.RDat	P2RX4	12	121647660	121671909	0.222	rs3751143	3.57	rs662739	0.0112	-3.76	-0.472	417	417	blup	0.014	0.099	1.0761	0.281894	900	0.882641
Small_Intestine_Terminal_Ileum	./WEIGHTS//Small_Intestine_Terminal_Ileum/Small_Intestine_Terminal_Ileum.ENSG00000261556.4.wgt.RDat	RP11-296I10.6	16	70253477	70279519	0.433	rs7192865	2.66	rs2070203	0.278	6.11	-1.076	199	1	top1	0.28	3e-10	-1.076	0.28193	901	0.881774
Small_Intestine_Terminal_Ileum	./WEIGHTS//Small_Intestine_Terminal_Ileum/Small_Intestine_Terminal_Ileum.ENSG00000185880.8.wgt.RDat	TRIM69	15	45021186	45060027	0.2	rs16977681	2.96	rs3759880	0.09473	-4.17	1.054	250	250	blup	0.14	1.4e-05	-1.0759	0.28198	902	0.880953
Small_Intestine_Terminal_Ileum	./WEIGHTS//Small_Intestine_Terminal_Ileum/Small_Intestine_Terminal_Ileum.ENSG00000197535.10.wgt.RDat	MYO5A	15	52599480	52821247	0.2176	rs17614255	2.65	rs2440350	-0.00839	3.08	0.045	440	440	blup	0.036	0.02	1.0746	0.28254	903	0.881725
Small_Intestine_Terminal_Ileum	./WEIGHTS//Small_Intestine_Terminal_Ileum/Small_Intestine_Terminal_Ileum.ENSG00000185904.7.wgt.RDat	LINC00839	10	42970991	42990784	0.31	rs3004255	3.32	rs2801951	0.185686	5.5	1.249	243	7	lasso	0.25	4.4e-09	1.0713	0.284	904	0.885301
Small_Intestine_Terminal_Ileum	./WEIGHTS//Small_Intestine_Terminal_Ileum/Small_Intestine_Terminal_Ileum.ENSG00000135968.15.wgt.RDat	GCC2	2	109065017	109125854	0.274	rs2123693	-2.87	rs2577599	0.207	-5.58	1.071	356	1	top1	0.21	9.8e-08	-1.071	0.28417	905	0.884852
Small_Intestine_Terminal_Ileum	./WEIGHTS//Small_Intestine_Terminal_Ileum/Small_Intestine_Terminal_Ileum.ENSG00000084072.12.wgt.RDat	PPIE	1	40157854	40229586	0.8105	rs11590717	3.28	rs10888958	0.542394	8.37	-1.093	388	38	enet	0.58	2.2e-24	-1.0699	0.28466	906	0.885399
Small_Intestine_Terminal_Ileum	./WEIGHTS//Small_Intestine_Terminal_Ileum/Small_Intestine_Terminal_Ileum.ENSG00000250508.1.wgt.RDat	RP11-757G1.6	11	68638132	68642010	0.3	rs12282656	-2.52	rs629426	0.023694	-3.74	-0.94	416	416	blup	0.13	2.9e-05	1.06813	0.285462	907	0.886915
Small_Intestine_Terminal_Ileum	./WEIGHTS//Small_Intestine_Terminal_Ileum/Small_Intestine_Terminal_Ileum.ENSG00000168903.8.wgt.RDat	BTNL3	5	180415845	180433727	0.397	rs6601175	-2.4	rs11249756	0.263779	-6.04	1.067	300	1	top1	0.26	1e-09	-1.067	0.28597	908	0.887515
Small_Intestine_Terminal_Ileum	./WEIGHTS//Small_Intestine_Terminal_Ileum/Small_Intestine_Terminal_Ileum.ENSG00000272115.1.wgt.RDat	GS1-393G12.14	8	145634876	145635360	0.314	rs13264654	1.39	rs35817095	0.0737	-4.17	-1.067	184	1	top1	0.074	0.0015	1.067	0.286	909	0.886631
Small_Intestine_Terminal_Ileum	./WEIGHTS//Small_Intestine_Terminal_Ileum/Small_Intestine_Terminal_Ileum.ENSG00000187951.6.wgt.RDat	ARHGAP11B	15	30916697	31065196	0.1783	rs11070619	-2.08	rs6493352	0.04313	-3.7	-1.066	191	1	top1	0.043	0.013	1.066	0.28642	910	0.886958
Small_Intestine_Terminal_Ileum	./WEIGHTS//Small_Intestine_Terminal_Ileum/Small_Intestine_Terminal_Ileum.ENSG00000152926.10.wgt.RDat	ZNF117	7	64432154	64451186	0.228	rs6964136	1.94	rs6956537	0.084272	4.63	-1.392	257	3	lasso	0.14	1.8e-05	-1.06599	0.28643	911	0.886015
Small_Intestine_Terminal_Ileum	./WEIGHTS//Small_Intestine_Terminal_Ileum/Small_Intestine_Terminal_Ileum.ENSG00000234719.4.wgt.RDat	RP11-166B2.1	16	12021230	12070500	0.742	rs12599288	3.39	rs2869492	0.574	8.34	1.065	454	1	top1	0.57	5.2e-24	1.065	0.28688	912	0.886434
Small_Intestine_Terminal_Ileum	./WEIGHTS//Small_Intestine_Terminal_Ileum/Small_Intestine_Terminal_Ileum.ENSG00000246174.3.wgt.RDat	KCTD21-AS1	11	77850817	77886369	0.717	rs12786047	2.42	rs1144764	0.562936	-8.34	1.211	342	8	lasso	0.59	3e-25	-1.06426	0.287213	913	0.886491
Small_Intestine_Terminal_Ileum	./WEIGHTS//Small_Intestine_Terminal_Ileum/Small_Intestine_Terminal_Ileum.ENSG00000104722.9.wgt.RDat	NEFM	8	24772231	24776607	0.247	rs2271111	3.1	rs2976446	0.04352	4.25	1.064	486	1	top1	0.044	0.012	1.064	0.2873	914	0.885789
Small_Intestine_Terminal_Ileum	./WEIGHTS//Small_Intestine_Terminal_Ileum/Small_Intestine_Terminal_Ileum.ENSG00000244219.2.wgt.RDat	GS1-259H13.2	7	99195689	99208439	0.322	rs12537233	2.64	rs10235235	0.011936	-4.02	1.109	311	4	lasso	0.06	0.0039	-1.06332	0.28764	915	0.885868
Small_Intestine_Terminal_Ileum	./WEIGHTS//Small_Intestine_Terminal_Ileum/Small_Intestine_Terminal_Ileum.ENSG00000204677.6.wgt.RDat	FAM153C	5	177433406	177482560	0.411	rs890802	-3.47	rs6600989	0.209496	5.22	1.061	365	1	top1	0.21	7.8e-08	1.061	0.28869	916	0.888131
Small_Intestine_Terminal_Ileum	./WEIGHTS//Small_Intestine_Terminal_Ileum/Small_Intestine_Terminal_Ileum.ENSG00000152782.12.wgt.RDat	PANK1	10	91342745	91405038	0.3202	rs303208	-2.11	rs7098233	0.161312	4.69	1.06	504	1	top1	0.16	3e-06	1.06	0.289	917	0.888116
Small_Intestine_Terminal_Ileum	./WEIGHTS//Small_Intestine_Terminal_Ileum/Small_Intestine_Terminal_Ileum.ENSG00000156795.2.wgt.RDat	WDYHV1	8	124428965	124479470	0.365	rs16898043	-3.46	rs6470153	0.16454	4.71	1.059	540	1	top1	0.16	2.3e-06	1.059	0.2896	918	0.88899
Small_Intestine_Terminal_Ileum	./WEIGHTS//Small_Intestine_Terminal_Ileum/Small_Intestine_Terminal_Ileum.ENSG00000163072.10.wgt.RDat	NOSTRIN	2	169643049	169722024	0.179	rs7591129	2.97	rs488621	-0.00359	4.13	0.627	574	23	enet	0.062	0.0034	-1.05727	0.29039	919	0.890445
Small_Intestine_Terminal_Ileum	./WEIGHTS//Small_Intestine_Terminal_Ileum/Small_Intestine_Terminal_Ileum.ENSG00000099330.4.wgt.RDat	OCEL1	19	17337013	17340028	0.4852	rs3745335	-2.57	rs3745164	0.16093	-4.75	1.057	413	1	top1	0.16	3.1e-06	-1.057	0.29051	920	0.889845
Small_Intestine_Terminal_Ileum	./WEIGHTS//Small_Intestine_Terminal_Ileum/Small_Intestine_Terminal_Ileum.ENSG00000125637.11.wgt.RDat	PSD4	2	113914902	113966973	0.601	rs908547	2.3	rs12711765	0.358	6.6	-1.056	453	1	top1	0.36	2.6e-13	-1.056	0.29097	921	0.890286
Small_Intestine_Terminal_Ileum	./WEIGHTS//Small_Intestine_Terminal_Ileum/Small_Intestine_Terminal_Ileum.ENSG00000131142.9.wgt.RDat	CCL25	19	8117651	8127534	0.5026	rs11881424	-3.17	rs882951	0.26471	-5.91	-1.056	433	1	top1	0.26	9.5e-10	1.056	0.29097	922	0.88932
Small_Intestine_Terminal_Ileum	./WEIGHTS//Small_Intestine_Terminal_Ileum/Small_Intestine_Terminal_Ileum.ENSG00000259138.1.wgt.RDat	RP11-950C14.7	14	75594048	75603633	0.1416	rs12431615	-3.26	rs2286914	0.0376	-4.11	0.621	416	416	blup	0.078	0.0011	1.056	0.29098	923	0.888387
Small_Intestine_Terminal_Ileum	./WEIGHTS//Small_Intestine_Terminal_Ileum/Small_Intestine_Terminal_Ileum.ENSG00000168243.6.wgt.RDat	GNG4	1	235710987	235814054	0.269	rs11810173	3.19	rs7554426	0.079117	4.07	0.242	393	41	enet	0.094	0.00037	1.05517	0.29135	924	0.888554
Small_Intestine_Terminal_Ileum	./WEIGHTS//Small_Intestine_Terminal_Ileum/Small_Intestine_Terminal_Ileum.ENSG00000172113.4.wgt.RDat	NME6	3	48334754	48343175	0.3325	rs7633840	2.36	rs745116	0.113505	-4.57	-1.053	258	1	top1	0.11	9.3e-05	1.053	0.29234	925	0.89061
Small_Intestine_Terminal_Ileum	./WEIGHTS//Small_Intestine_Terminal_Ileum/Small_Intestine_Terminal_Ileum.ENSG00000185290.3.wgt.RDat	NUPR1L	7	56182374	56184093	0.425	rs10243009	-1.93	rs1605029	0.132751	5.02	1.213	275	275	blup	0.15	9.4e-06	1.05222	0.2927	926	0.890744
Small_Intestine_Terminal_Ileum	./WEIGHTS//Small_Intestine_Terminal_Ileum/Small_Intestine_Terminal_Ileum.ENSG00000226469.1.wgt.RDat	ADAM1B	12	112364822	112366821	0.127	rs3184504	3.26	rs3741998	0.0374	3.55	-1.178	187	21	enet	0.057	0.005	-1.052	0.292807	927	0.890108
Small_Intestine_Terminal_Ileum	./WEIGHTS//Small_Intestine_Terminal_Ileum/Small_Intestine_Terminal_Ileum.ENSG00000122390.13.wgt.RDat	NAA60	16	3493611	3536963	0.313	rs11862306	-2.9	rs13740	0.205	-5.92	1.168	348	3	lasso	0.21	6e-08	-1.05074	0.29338	928	0.890889
Small_Intestine_Terminal_Ileum	./WEIGHTS//Small_Intestine_Terminal_Ileum/Small_Intestine_Terminal_Ileum.ENSG00000142233.7.wgt.RDat	NTN5	19	49164664	49176338	0.2609	rs275841	-2.99	rs281377	0.12446	-4.14	1.05	457	1	top1	0.12	4.3e-05	-1.05	0.29372	929	0.890961
Small_Intestine_Terminal_Ileum	./WEIGHTS//Small_Intestine_Terminal_Ileum/Small_Intestine_Terminal_Ileum.ENSG00000245532.4.wgt.RDat	NEAT1	11	65190245	65213011	0.567	rs575085	-2.33	rs694243	0.313492	6.24	-1.048	364	1	top1	0.31	1.5e-11	-1.048	0.294639	930	0.892788
Small_Intestine_Terminal_Ileum	./WEIGHTS//Small_Intestine_Terminal_Ileum/Small_Intestine_Terminal_Ileum.ENSG00000164081.8.wgt.RDat	TEX264	3	51705191	51738339	0.2398	rs6445959	-1.75	rs751075	0.126484	4.3	-1.047	237	1	top1	0.13	3.7e-05	-1.047	0.2951	931	0.893224
Small_Intestine_Terminal_Ileum	./WEIGHTS//Small_Intestine_Terminal_Ileum/Small_Intestine_Terminal_Ileum.ENSG00000130312.2.wgt.RDat	MRPL34	19	17403641	17417652	0.4878	rs3745335	-2.57	rs3826700	0.25805	5.93	-1.047	424	1	top1	0.26	1.6e-09	-1.047	0.2951	932	0.892266
Small_Intestine_Terminal_Ileum	./WEIGHTS//Small_Intestine_Terminal_Ileum/Small_Intestine_Terminal_Ileum.ENSG00000180988.2.wgt.RDat	OR52N2	11	5841544	5842578	0.528	rs12221568	2.96	rs10838648	0.368542	7.02	1.024	831	5	lasso	0.4	6.8e-15	1.04538	0.295847	933	0.893566
Small_Intestine_Terminal_Ileum	./WEIGHTS//Small_Intestine_Terminal_Ileum/Small_Intestine_Terminal_Ileum.ENSG00000145882.6.wgt.RDat	PCYOX1L	5	148737570	148749216	0.278	rs17571484	3.01	rs10055393	0.030237	3.98	-1.244	578	578	blup	0.036	0.02	-1.0444	0.29629	934	0.893946
Small_Intestine_Terminal_Ileum	./WEIGHTS//Small_Intestine_Terminal_Ileum/Small_Intestine_Terminal_Ileum.ENSG00000158623.10.wgt.RDat	COPG2	7	130146134	130353487	0.53	rs13229221	2.71	rs10863	0.349966	-6.67	-1.069	420	6	lasso	0.37	1e-13	1.04432	0.29634	935	0.89314
Small_Intestine_Terminal_Ileum	./WEIGHTS//Small_Intestine_Terminal_Ileum/Small_Intestine_Terminal_Ileum.ENSG00000154309.7.wgt.RDat	DISP1	1	223045613	223179337	0.3089	rs4846764	4.54	rs17534774	0.0101	-3.75	-0.102	362	362	blup	0.06	0.0039	1.04415	0.29642	936	0.892427
Small_Intestine_Terminal_Ileum	./WEIGHTS//Small_Intestine_Terminal_Ileum/Small_Intestine_Terminal_Ileum.ENSG00000256269.2.wgt.RDat	HMBS	11	118955576	118964259	0.354	rs483598	3.48	rs1799993	0.173893	5.31	1.283	379	30	enet	0.23	1.4e-08	1.04215	0.297344	937	0.894253
Small_Intestine_Terminal_Ileum	./WEIGHTS//Small_Intestine_Terminal_Ileum/Small_Intestine_Terminal_Ileum.ENSG00000131558.10.wgt.RDat	EXOC4	7	132937829	133751342	0.458	rs6947533	-2.45	rs1149560	0.038637	-4.11	0.515	292	292	blup	0.11	0.00012	1.04206	0.29738	938	0.893408
Small_Intestine_Terminal_Ileum	./WEIGHTS//Small_Intestine_Terminal_Ileum/Small_Intestine_Terminal_Ileum.ENSG00000254837.1.wgt.RDat	AP001372.2	11	74204779	74209578	0.238	rs2302509	-2.67	rs3819114	-0.006861	3.69	0.381	414	413	blup	0.03	0.032	1.04135	0.297715	939	0.893462
Small_Intestine_Terminal_Ileum	./WEIGHTS//Small_Intestine_Terminal_Ileum/Small_Intestine_Terminal_Ileum.ENSG00000127589.4.wgt.RDat	TUBBP1	8	30209389	30211034	0.228	rs11985437	2.67	rs7009669	0.04553	3.99	-1.176	355	14	enet	0.087	0.00059	-1.0403	0.2982	940	0.893966
Small_Intestine_Terminal_Ileum	./WEIGHTS//Small_Intestine_Terminal_Ileum/Small_Intestine_Terminal_Ileum.ENSG00000125046.10.wgt.RDat	SSUH2	3	8661086	8786726	0.5089	rs9869998	-3.18	rs926147	0.268027	-5.89	0.802	736	9	lasso	0.28	2.1e-10	-1.0402	0.29826	941	0.893195
Small_Intestine_Terminal_Ileum	./WEIGHTS//Small_Intestine_Terminal_Ileum/Small_Intestine_Terminal_Ileum.ENSG00000137491.10.wgt.RDat	SLCO2B1	11	74811608	74917594	0.192	rs606452	2.92	rs11236356	0.088774	4.14	1.039	457	1	top1	0.089	0.00053	1.039	0.298805	942	0.893877
Small_Intestine_Terminal_Ileum	./WEIGHTS//Small_Intestine_Terminal_Ileum/Small_Intestine_Terminal_Ileum.ENSG00000037757.9.wgt.RDat	MRI1	19	13875346	13884981	0.2993	rs414530	-3.08	rs517323	0.25493	-5.81	-1.037	329	1	top1	0.25	2.1e-09	1.037	0.29974	943	0.895724
Small_Intestine_Terminal_Ileum	./WEIGHTS//Small_Intestine_Terminal_Ileum/Small_Intestine_Terminal_Ileum.ENSG00000133710.11.wgt.RDat	SPINK5	5	147405246	147516852	0.417	rs17563332	-3.59	rs4472254	0.181459	5.89	-1.016	446	9	enet	0.2	1.6e-07	-1.0366	0.29993	944	0.895342
Small_Intestine_Terminal_Ileum	./WEIGHTS//Small_Intestine_Terminal_Ileum/Small_Intestine_Terminal_Ileum.ENSG00000183273.2.wgt.RDat	CCDC60	12	119772517	119978852	0.328	rs2393550	-2.97	rs10849646	-0.00828	-3.96	0.067	551	551	blup	0.064	0.0029	1.0357	0.300341	945	0.89562
Small_Intestine_Terminal_Ileum	./WEIGHTS//Small_Intestine_Terminal_Ileum/Small_Intestine_Terminal_Ileum.ENSG00000178150.4.wgt.RDat	ZNF114	19	48675575	48790865	0.329	rs275841	-2.99	rs12052135	-0.00829	3.42	-1.473	513	513	blup	0.042	0.014	-1.03528	0.30054	946	0.895266
Small_Intestine_Terminal_Ileum	./WEIGHTS//Small_Intestine_Terminal_Ileum/Small_Intestine_Terminal_Ileum.ENSG00000197915.5.wgt.RDat	HRNR	1	152184558	152196669	0.4972	rs2879130	2.77	rs1552991	0.112271	-4.57	-0.415	386	11	lasso	0.17	2.2e-06	1.03465	0.30083	947	0.895184
Small_Intestine_Terminal_Ileum	./WEIGHTS//Small_Intestine_Terminal_Ileum/Small_Intestine_Terminal_Ileum.ENSG00000249664.1.wgt.RDat	CTD-2227C6.2	5	82308104	82308928	0.446	rs7735781	2.91	rs6452501	0.385049	7.08	1.007	405	2	lasso	0.39	1.5e-14	1.0346	0.30085	948	0.894299
Small_Intestine_Terminal_Ileum	./WEIGHTS//Small_Intestine_Terminal_Ileum/Small_Intestine_Terminal_Ileum.ENSG00000244300.2.wgt.RDat	RP11-475N22.4	3	128208055	128221191	0.1764	rs12493061	1.89	rs13325747	-0.008222	3.69	-0.732	366	366	blup	0.032	0.028	-1.0336	0.30132	949	0.894752
Small_Intestine_Terminal_Ileum	./WEIGHTS//Small_Intestine_Terminal_Ileum/Small_Intestine_Terminal_Ileum.ENSG00000232229.1.wgt.RDat	LINC00865	10	91589267	91600618	0.6173	rs2104483	-3.55	rs3740040	0.342586	7.25	0.758	496	26	enet	0.37	1.3e-13	1.0326	0.302	950	0.895827
Small_Intestine_Terminal_Ileum	./WEIGHTS//Small_Intestine_Terminal_Ileum/Small_Intestine_Terminal_Ileum.ENSG00000198952.7.wgt.RDat	SMG5	1	156219015	156252620	0.2499	rs1412310	-2.35	rs7542798	0.156852	-4.82	1.032	394	1	top1	0.16	4.1e-06	-1.032	0.30207	951	0.895093
Small_Intestine_Terminal_Ileum	./WEIGHTS//Small_Intestine_Terminal_Ileum/Small_Intestine_Terminal_Ileum.ENSG00000242349.1.wgt.RDat	NPPA-AS1	1	11903761	11908136	0.4849	rs17376426	3.17	rs198405	0.228314	-5.85	0.12	478	13	lasso	0.33	3.4e-12	-1.03155	0.30228	952	0.894774
Small_Intestine_Terminal_Ileum	./WEIGHTS//Small_Intestine_Terminal_Ileum/Small_Intestine_Terminal_Ileum.ENSG00000170949.13.wgt.RDat	ZNF160	19	53569859	53606689	0.3482	rs11670859	-2.96	rs329701	0.00708	-4.42	-1.22	485	33	enet	0.11	0.00012	1.03066	0.3027	953	0.895077
Small_Intestine_Terminal_Ileum	./WEIGHTS//Small_Intestine_Terminal_Ileum/Small_Intestine_Terminal_Ileum.ENSG00000196151.6.wgt.RDat	WDSUB1	2	160092304	160143310	0.289	rs11681557	-3.65	rs10174247	0.11	-4.97	1.03	427	1	top1	0.11	0.00012	-1.03	0.30301	954	0.895055
Small_Intestine_Terminal_Ileum	./WEIGHTS//Small_Intestine_Terminal_Ileum/Small_Intestine_Terminal_Ileum.ENSG00000164535.10.wgt.RDat	DAGLB	7	6448760	6487643	0.575	rs12657	-2.39	rs9374	0.350415	6.97	-0.555	305	17	enet	0.44	5.1e-17	-1.02949	0.30325	955	0.894826
Small_Intestine_Terminal_Ileum	./WEIGHTS//Small_Intestine_Terminal_Ileum/Small_Intestine_Terminal_Ileum.ENSG00000133731.5.wgt.RDat	IMPA1	8	82570196	82598928	0.349	rs13251888	2.6	rs2303581	0.26381	-5.93	-1.029	346	1	top1	0.26	1e-09	1.029	0.3035	956	0.894627
Small_Intestine_Terminal_Ileum	./WEIGHTS//Small_Intestine_Terminal_Ileum/Small_Intestine_Terminal_Ileum.ENSG00000171714.10.wgt.RDat	ANO5	11	22214722	22304903	0.174	rs340973	-2.94	rs7936722	0.019242	3.46	0.451	374	374	blup	0.036	0.021	-1.02758	0.304146	957	0.895594
Small_Intestine_Terminal_Ileum	./WEIGHTS//Small_Intestine_Terminal_Ileum/Small_Intestine_Terminal_Ileum.ENSG00000133519.8.wgt.RDat	ZDHHC8P1	22	23732793	23744913	0.337	rs13055979	-3.02	rs4822392	0.00778	-3.6	1.027	516	1	top1	0.0078	0.17	-1.027	0.3044	958	0.895406
Small_Intestine_Terminal_Ileum	./WEIGHTS//Small_Intestine_Terminal_Ileum/Small_Intestine_Terminal_Ileum.ENSG00000103342.8.wgt.RDat	GSPT1	16	11961985	12009939	0.227	rs12599288	3.39	rs7202234	0.0762	-4.01	-1.027	463	1	top1	0.076	0.0013	1.027	0.30442	959	0.894531
Small_Intestine_Terminal_Ileum	./WEIGHTS//Small_Intestine_Terminal_Ileum/Small_Intestine_Terminal_Ileum.ENSG00000151725.7.wgt.RDat	MLF1IP	4	185616118	185655287	0.717	rs4862491	-2.97	rs2130392	0.33563	-6.63	0.618	526	43	enet	0.42	6.4e-16	-1.02647	0.30467	960	0.894333
Small_Intestine_Terminal_Ileum	./WEIGHTS//Small_Intestine_Terminal_Ileum/Small_Intestine_Terminal_Ileum.ENSG00000100577.14.wgt.RDat	GSTZ1	14	77787228	77797940	0.2434	rs2364603	-3.44	rs2287395	0.09648	4.26	-1.025	548	1	top1	0.096	0.00031	-1.025	0.30536	961	0.895426
Small_Intestine_Terminal_Ileum	./WEIGHTS//Small_Intestine_Terminal_Ileum/Small_Intestine_Terminal_Ileum.ENSG00000142794.14.wgt.RDat	NBPF3	1	21766621	21811498	0.6978	rs904927	2.53	rs4654947	0.414627	7.13	-1.367	380	31	enet	0.48	1.3e-18	-1.02288	0.30637	962	0.897454
Small_Intestine_Terminal_Ileum	./WEIGHTS//Small_Intestine_Terminal_Ileum/Small_Intestine_Terminal_Ileum.ENSG00000260103.2.wgt.RDat	RP11-10O17.1	15	74770411	74782627	0.2883	rs435293	2.74	rs12441817	0.00737	-4.16	-0.435	356	356	blup	0.019	0.069	-1.0226	0.30651	963	0.896932
Small_Intestine_Terminal_Ileum	./WEIGHTS//Small_Intestine_Terminal_Ileum/Small_Intestine_Terminal_Ileum.ENSG00000134824.9.wgt.RDat	FADS2	11	61583728	61634826	0.645	rs2513039	-2.61	rs968567	0.477504	7.57	-1.021	425	1	top1	0.48	1.1e-18	-1.021	0.307254	964	0.898176
Small_Intestine_Terminal_Ileum	./WEIGHTS//Small_Intestine_Terminal_Ileum/Small_Intestine_Terminal_Ileum.ENSG00000211972.2.wgt.RDat	IGHV3-66	14	107131033	107131560	0.3546	rs17112863	1.51	rs7143784	0.18914	5.02	-0.898	58	5	lasso	0.23	2.3e-08	-1.02	0.30775	965	0.898694
Small_Intestine_Terminal_Ileum	./WEIGHTS//Small_Intestine_Terminal_Ileum/Small_Intestine_Terminal_Ileum.ENSG00000271529.1.wgt.RDat	CICP14	7	128296016	128298845	0.76	rs3750035	-3.21	rs2402923	0.55855	8.22	0.823	366	11	lasso	0.61	2.8e-26	1.0181	0.30863	966	0.900331
Small_Intestine_Terminal_Ileum	./WEIGHTS//Small_Intestine_Terminal_Ileum/Small_Intestine_Terminal_Ileum.ENSG00000151470.8.wgt.RDat	C4orf33	4	130014765	130037795	0.32	rs7682145	2.77	rs4975266	0.03877	4.31	-1.894	373	4	lasso	0.081	0.00092	-1.01779	0.30878	967	0.899837
Small_Intestine_Terminal_Ileum	./WEIGHTS//Small_Intestine_Terminal_Ileum/Small_Intestine_Terminal_Ileum.ENSG00000232303.2.wgt.RDat	RP11-205M20.7	9	32566146	32566388	0.32	rs7037573	3.54	rs12348918	0.0711	-4.69	-1.757	515	36	enet	0.12	4.7e-05	1.0176	0.30889	968	0.899227
Small_Intestine_Terminal_Ileum	./WEIGHTS//Small_Intestine_Terminal_Ileum/Small_Intestine_Terminal_Ileum.ENSG00000228852.2.wgt.RDat	RP11-57H12.5	1	95708781	95729610	0.3177	rs12024757	-2.65	rs3753872	0.028104	4.13	0.348	488	488	blup	0.081	0.00092	1.01695	0.30918	969	0.899143
Small_Intestine_Terminal_Ileum	./WEIGHTS//Small_Intestine_Terminal_Ileum/Small_Intestine_Terminal_Ileum.ENSG00000255455.2.wgt.RDat	RP11-890B15.3	11	130736149	130740142	0.495	rs11222463	3.04	rs12418278	0.172079	5.63	1.845	644	5	lasso	0.27	8.6e-10	1.01252	0.31129	970	0.904346
Small_Intestine_Terminal_Ileum	./WEIGHTS//Small_Intestine_Terminal_Ileum/Small_Intestine_Terminal_Ileum.ENSG00000071894.10.wgt.RDat	CPSF1	8	145618458	145634753	0.824	rs13264654	1.39	rs2977834	0.59352	-8.49	-0.92	184	19	enet	0.61	3.9e-26	1.0116	0.3117	971	0.904604
Small_Intestine_Terminal_Ileum	./WEIGHTS//Small_Intestine_Terminal_Ileum/Small_Intestine_Terminal_Ileum.ENSG00000109794.9.wgt.RDat	FAM149A	4	187025573	187093821	0.368	rs10013543	-2.82	rs11725687	0.06549	-4.61	0.221	591	591	blup	0.11	0.00015	-1.01153	0.31176	972	0.903847
Small_Intestine_Terminal_Ileum	./WEIGHTS//Small_Intestine_Terminal_Ileum/Small_Intestine_Terminal_Ileum.ENSG00000106070.13.wgt.RDat	GRB10	7	50657760	50861159	0.447	rs17133991	3.5	rs7458084	0.004457	3.15	-1.295	523	523	blup	0.048	0.0092	-1.01114	0.31195	973	0.903469
Small_Intestine_Terminal_Ileum	./WEIGHTS//Small_Intestine_Terminal_Ileum/Small_Intestine_Terminal_Ileum.ENSG00000177990.7.wgt.RDat	DPY19L2	12	63952693	64062629	0.349	rs810872	2.27	rs11175134	0.141	-5.06	0.793	324	6	lasso	0.16	3e-06	-1.0108	0.312123	974	0.903042
Small_Intestine_Terminal_Ileum	./WEIGHTS//Small_Intestine_Terminal_Ileum/Small_Intestine_Terminal_Ileum.ENSG00000184983.5.wgt.RDat	NDUFA6	22	42481529	42486934	0.4	rs739129	2.95	rs2142695	0.27442	5.88	1.01	351	1	top1	0.27	4.2e-10	1.01	0.3125	975	0.903205
Small_Intestine_Terminal_Ileum	./WEIGHTS//Small_Intestine_Terminal_Ileum/Small_Intestine_Terminal_Ileum.ENSG00000109991.4.wgt.RDat	P2RX3	11	57105848	57138073	0.238	rs1783819	-2.3	rs3781902	0.02571	-4.08	-0.927	410	21	enet	0.078	0.0011	1.00934	0.312811	976	0.903178
Small_Intestine_Terminal_Ileum	./WEIGHTS//Small_Intestine_Terminal_Ileum/Small_Intestine_Terminal_Ileum.ENSG00000183527.7.wgt.RDat	PSMG1	21	40546695	40555777	0.394	rs17285812	-3.51	rs6517523	0.32293	-6.77	-1.009	640	1	top1	0.32	6.4e-12	1.009	0.312975	977	0.902726
Small_Intestine_Terminal_Ileum	./WEIGHTS//Small_Intestine_Terminal_Ileum/Small_Intestine_Terminal_Ileum.ENSG00000144824.15.wgt.RDat	PHLDB2	3	111451344	111695364	0.2256	rs6785777	2.32	rs13074817	0.025584	3.54	1.008	528	1	top1	0.026	0.044	1.008	0.31345	978	0.903172
Small_Intestine_Terminal_Ileum	./WEIGHTS//Small_Intestine_Terminal_Ileum/Small_Intestine_Terminal_Ileum.ENSG00000122674.8.wgt.RDat	CCZ1	7	5938365	5964445	0.319	rs11760396	-3.15	rs6975026	0.192175	4.95	1.008	342	1	top1	0.19	2.9e-07	1.008	0.31345	979	0.902249
Small_Intestine_Terminal_Ileum	./WEIGHTS//Small_Intestine_Terminal_Ileum/Small_Intestine_Terminal_Ileum.ENSG00000167555.9.wgt.RDat	ZNF528	19	52901102	52921657	0.5296	rs41497444	3.07	rs2245620	0.22236	-5.47	-1.008	464	1	top1	0.22	2.9e-08	1.008	0.31345	980	0.901329
Small_Intestine_Terminal_Ileum	./WEIGHTS//Small_Intestine_Terminal_Ileum/Small_Intestine_Terminal_Ileum.ENSG00000146147.10.wgt.RDat	MLIP	6	53794780	54131078	0.206	rs9474647	-3.16	rs9296736	0.00066	-3.5	1.46	559	559	blup	0.073	0.0015	-1.007	0.314	981	0.90199
Small_Intestine_Terminal_Ileum	./WEIGHTS//Small_Intestine_Terminal_Ileum/Small_Intestine_Terminal_Ileum.ENSG00000187688.10.wgt.RDat	TRPV2	17	16320876	16340317	0.208	rs12453841	3.19	rs4791665	-0.0067	-3.52	1.641	309	309	blup	0.0063	0.19	-1.0062	0.314334	982	0.90203
Small_Intestine_Terminal_Ileum	./WEIGHTS//Small_Intestine_Terminal_Ileum/Small_Intestine_Terminal_Ileum.ENSG00000129467.9.wgt.RDat	ADCY4	14	24787555	24804277	0.3176	rs2025258	2.51	rs2295300	0.10712	4.97	-0.853	523	8	enet	0.11	0.00011	-1.0057	0.31458	983	0.901817
Small_Intestine_Terminal_Ileum	./WEIGHTS//Small_Intestine_Terminal_Ileum/Small_Intestine_Terminal_Ileum.ENSG00000172009.10.wgt.RDat	THOP1	19	2785458	2813599	0.6834	rs3936139	2.35	rs941408	0.00391	3.79	0.034	438	438	blup	0.074	0.0015	1.00547	0.31467	984	0.901159
Small_Intestine_Terminal_Ileum	./WEIGHTS//Small_Intestine_Terminal_Ileum/Small_Intestine_Terminal_Ileum.ENSG00000176182.5.wgt.RDat	MYPOP	19	46393278	46405862	0.1908	rs1010693	-2.87	rs16980051	0.13912	4.49	1.005	410	1	top1	0.14	1.5e-05	1.005	0.3149	985	0.900902
Small_Intestine_Terminal_Ileum	./WEIGHTS//Small_Intestine_Terminal_Ileum/Small_Intestine_Terminal_Ileum.ENSG00000183423.7.wgt.RDat	LRIT3	4	110769358	110793471	0.213	rs3733625	2.27	rs4610335	0.04796	-4.53	-0.489	406	12	enet	0.1	0.00017	1.00456	0.31511	986	0.900588
Small_Intestine_Terminal_Ileum	./WEIGHTS//Small_Intestine_Terminal_Ileum/Small_Intestine_Terminal_Ileum.ENSG00000007129.13.wgt.RDat	CEACAM21	19	42055886	42093197	0.4742	rs3752172	-3.47	rs11882144	0.12121	-4.91	1.684	318	8	lasso	0.18	7.6e-07	-1.00425	0.31526	987	0.900104
Small_Intestine_Terminal_Ileum	./WEIGHTS//Small_Intestine_Terminal_Ileum/Small_Intestine_Terminal_Ileum.ENSG00000167723.10.wgt.RDat	TRPV3	17	3413796	3461289	0.4987	rs9135	2.73	rs224546	0.324072	-6.42	-0.585	522	5	lasso	0.43	2.9e-16	1.0029	0.315907	988	0.901038
Small_Intestine_Terminal_Ileum	./WEIGHTS//Small_Intestine_Terminal_Ileum/Small_Intestine_Terminal_Ileum.ENSG00000236624.4.wgt.RDat	CCDC163P	1	45959538	45965724	0.7692	rs11582058	-1.75	rs1494813	0.577206	8.6	-0.76	283	6	lasso	0.6	1.2e-25	-1.0029	0.31591	989	0.900136
Small_Intestine_Terminal_Ileum	./WEIGHTS//Small_Intestine_Terminal_Ileum/Small_Intestine_Terminal_Ileum.ENSG00000211967.2.wgt.RDat	IGHV3-53	14	107048672	107049341	0.2743	rs17112863	1.51	rs17112970	-0.00693	-3.65	-0.392	58	10	enet	0.082	0.00086	1.0025	0.31609	990	0.899739
Small_Intestine_Terminal_Ileum	./WEIGHTS//Small_Intestine_Terminal_Ileum/Small_Intestine_Terminal_Ileum.ENSG00000136878.8.wgt.RDat	USP20	9	132596977	132644107	0.205	rs7873555	2.35	rs10116248	-0.008358	3.66	1.557	452	452	blup	0.053	0.0063	1.0022	0.31624	991	0.899258
Small_Intestine_Terminal_Ileum	./WEIGHTS//Small_Intestine_Terminal_Ileum/Small_Intestine_Terminal_Ileum.ENSG00000168385.13.wgt.RDat	SEPT2	2	242254515	242293442	0.574	rs4675971	-2.54	rs11681497	0.426	7.29	1.064	376	11	enet	0.45	1.5e-17	1.00183	0.31643	992	0.898891
Small_Intestine_Terminal_Ileum	./WEIGHTS//Small_Intestine_Terminal_Ileum/Small_Intestine_Terminal_Ileum.ENSG00000235888.1.wgt.RDat	AF064858.8	21	40360633	40378079	0.261	rs17285812	-3.51	rs8130738	-0.00177	-3.91	1.368	629	16	enet	0.046	0.01	-1.00145	0.316611	993	0.898499
Small_Intestine_Terminal_Ileum	./WEIGHTS//Small_Intestine_Terminal_Ileum/Small_Intestine_Terminal_Ileum.ENSG00000197345.8.wgt.RDat	MRPL21	11	68658744	68671303	0.704	rs12282656	-2.52	rs636049	0.567244	-8.27	-1	408	1	top1	0.57	1.3e-23	1	0.317311	994	0.89958
Small_Intestine_Terminal_Ileum	./WEIGHTS//Small_Intestine_Terminal_Ileum/Small_Intestine_Terminal_Ileum.ENSG00000259172.1.wgt.RDat	RP11-299G20.2	15	101835624	101845942	0.4113	rs8024180	2.59	rs7169026	0.0372	-3.88	0.379	605	605	blup	0.046	0.01	0.9984	0.31809	995	0.900882
Small_Intestine_Terminal_Ileum	./WEIGHTS//Small_Intestine_Terminal_Ileum/Small_Intestine_Terminal_Ileum.ENSG00000211654.2.wgt.RDat	IGLV5-37	22	22781876	22782371	0.262	rs5750465	3.31	rs240065	0.0116	3.47	-1.092	358	4	lasso	0.013	0.11	-0.9981	0.3182	996	0.900289
Small_Intestine_Terminal_Ileum	./WEIGHTS//Small_Intestine_Terminal_Ileum/Small_Intestine_Terminal_Ileum.ENSG00000236965.3.wgt.RDat	OR52N3P	11	5821594	5822690	0.624	rs12221568	2.96	rs10838648	0.34031	6.81	1.024	828	5	lasso	0.37	1.1e-13	0.99749	0.318529	997	0.900316
Small_Intestine_Terminal_Ileum	./WEIGHTS//Small_Intestine_Terminal_Ileum/Small_Intestine_Terminal_Ileum.ENSG00000185475.4.wgt.RDat	TMEM179B	11	62554887	62557442	0.235	rs3018618	2.92	rs498751	0.004267	-3.27	0.654	332	332	blup	0.043	0.012	0.99665	0.318934	998	0.900557
Small_Intestine_Terminal_Ileum	./WEIGHTS//Small_Intestine_Terminal_Ileum/Small_Intestine_Terminal_Ileum.ENSG00000124191.13.wgt.RDat	TOX2	20	42543504	42698256	0.524	rs6073418	-3.17	rs761267	0.13049	4.82	0.214	528	39	enet	0.21	5.8e-08	0.9965	0.319	999	0.899842
Small_Intestine_Terminal_Ileum	./WEIGHTS//Small_Intestine_Terminal_Ileum/Small_Intestine_Terminal_Ileum.ENSG00000118961.10.wgt.RDat	C2orf43	2	20883788	21022882	0.421	rs4665662	-2.89	rs13385191	0.253	-5.73	0.996	512	1	top1	0.25	2.4e-09	-0.996	0.31925	1000	0.899647
Small_Intestine_Terminal_Ileum	./WEIGHTS//Small_Intestine_Terminal_Ileum/Small_Intestine_Terminal_Ileum.ENSG00000152669.8.wgt.RDat	CCNO	5	54526980	54529508	0.267	rs461685	-1.97	rs231365	0.248184	5.75	-1.039	401	6	lasso	0.26	1.3e-09	-0.9952	0.31963	1001	0.899818
Small_Intestine_Terminal_Ileum	./WEIGHTS//Small_Intestine_Terminal_Ileum/Small_Intestine_Terminal_Ileum.ENSG00000253671.1.wgt.RDat	RP11-806O11.1	8	17666450	17678377	0.373	rs1548353	-3.93	rs398950	0.13179	5.16	0.995	868	1	top1	0.13	2.5e-05	0.995	0.3197	1002	0.899116
Small_Intestine_Terminal_Ileum	./WEIGHTS//Small_Intestine_Terminal_Ileum/Small_Intestine_Terminal_Ileum.ENSG00000144320.9.wgt.RDat	KIAA1715	2	176788620	176867567	0.436	rs4972504	3.31	rs974699	0.0283	3.86	1.42	449	449	blup	0.036	0.022	0.99502	0.31973	1003	0.898304
Small_Intestine_Terminal_Ileum	./WEIGHTS//Small_Intestine_Terminal_Ileum/Small_Intestine_Terminal_Ileum.ENSG00000166750.5.wgt.RDat	SLFN5	17	33570055	33600674	0.4971	rs12051815	-2.66	rs11080325	0.222947	5.4	0.995	378	1	top1	0.22	2.7e-08	0.995	0.319736	1004	0.897426
Small_Intestine_Terminal_Ileum	./WEIGHTS//Small_Intestine_Terminal_Ileum/Small_Intestine_Terminal_Ileum.ENSG00000026297.11.wgt.RDat	RNASET2	6	167342992	167370672	0.265	rs2294323	2.99	rs2236313	0.02066	4.59	0.894	683	7	lasso	0.11	0.00013	0.99368	0.32	1005	0.897274
Small_Intestine_Terminal_Ileum	./WEIGHTS//Small_Intestine_Terminal_Ileum/Small_Intestine_Terminal_Ileum.ENSG00000261366.1.wgt.RDat	MANEA-AS1	6	96023059	96025326	0.282	rs652797	2.97	rs4839726	0.06319	3.82	-0.672	323	323	blup	0.065	0.0028	0.99425	0.32	1006	0.896382
Small_Intestine_Terminal_Ileum	./WEIGHTS//Small_Intestine_Terminal_Ileum/Small_Intestine_Terminal_Ileum.ENSG00000165806.15.wgt.RDat	CASP7	10	115438942	115490662	0.4061	rs11196430	3.36	rs4353229	0.122926	-5.41	-1.291	600	9	lasso	0.21	5.3e-08	0.9948	0.32	1007	0.895492
Small_Intestine_Terminal_Ileum	./WEIGHTS//Small_Intestine_Terminal_Ileum/Small_Intestine_Terminal_Ileum.ENSG00000271967.1.wgt.RDat	RP11-134K13.4	6	71306141	71306683	0.262	rs9294863	2.6	rs12198920	0.14828	-4.51	0.88	498	3	lasso	0.16	4.5e-06	-0.99332	0.321	1008	0.897399
Small_Intestine_Terminal_Ileum	./WEIGHTS//Small_Intestine_Terminal_Ileum/Small_Intestine_Terminal_Ileum.ENSG00000225171.2.wgt.RDat	DUTP6	1	166837985	166838446	0.2991	rs17348699	1.99	rs926266	0.253614	5.63	-0.992	590	1	top1	0.25	2.4e-09	-0.992	0.3212	1009	0.897068
Small_Intestine_Terminal_Ileum	./WEIGHTS//Small_Intestine_Terminal_Ileum/Small_Intestine_Terminal_Ileum.ENSG00000245685.2.wgt.RDat	AF146191.4	4	190701490	190861426	0.365	rs1993084	-2.22	rs2037947	0.17024	5.24	0.992	101	1	top1	0.17	1.5e-06	0.992	0.3212	1010	0.89618
Small_Intestine_Terminal_Ileum	./WEIGHTS//Small_Intestine_Terminal_Ileum/Small_Intestine_Terminal_Ileum.ENSG00000261105.1.wgt.RDat	RP11-173B14.5	13	76178964	76210130	0.262	rs1323565	2.47	rs9600565	0.001968	-3.79	-0.955	562	562	blup	0.078	0.0011	0.9917	0.3213	1011	0.895572
Small_Intestine_Terminal_Ileum	./WEIGHTS//Small_Intestine_Terminal_Ileum/Small_Intestine_Terminal_Ileum.ENSG00000184227.3.wgt.RDat	ACOT1	14	74003818	74010498	0.4297	rs758773	-3.22	rs7151745	0.29838	6.2	-0.991	356	1	top1	0.3	5.5e-11	-0.9908	0.32179	1012	0.896052
Small_Intestine_Terminal_Ileum	./WEIGHTS//Small_Intestine_Terminal_Ileum/Small_Intestine_Terminal_Ileum.ENSG00000184206.7.wgt.RDat	GOLGA6L4	15	84904525	84914120	0.7054	rs12442117	-2.38	rs150963	0.22433	-6.37	1.321	250	4	lasso	0.49	3.4e-19	-0.9904	0.32198	1013	0.895696
Small_Intestine_Terminal_Ileum	./WEIGHTS//Small_Intestine_Terminal_Ileum/Small_Intestine_Terminal_Ileum.ENSG00000166839.12.wgt.RDat	ANKDD1A	15	65204101	65251042	0.3793	rs7165925	-2.13	rs871447	0.16437	5.72	1.174	299	5	lasso	0.19	4.6e-07	0.9892	0.32258	1014	0.89648
Small_Intestine_Terminal_Ileum	./WEIGHTS//Small_Intestine_Terminal_Ileum/Small_Intestine_Terminal_Ileum.ENSG00000105325.9.wgt.RDat	FZR1	19	3506271	3538258	0.2797	rs3760895	2.64	rs4807434	0.01008	3.79	0.001	390	390	blup	0.085	0.00071	0.98784	0.32323	1015	0.897401
Small_Intestine_Terminal_Ileum	./WEIGHTS//Small_Intestine_Terminal_Ileum/Small_Intestine_Terminal_Ileum.ENSG00000060642.6.wgt.RDat	PIGV	1	27113963	27124889	0.1532	rs12137896	2.36	rs12746810	0.044257	-4.48	1.056	293	4	lasso	0.068	0.0023	-0.98714	0.32357	1016	0.897461
Small_Intestine_Terminal_Ileum	./WEIGHTS//Small_Intestine_Terminal_Ileum/Small_Intestine_Terminal_Ileum.ENSG00000134247.9.wgt.RDat	PTGFRN	1	117452679	117532980	0.2492	rs958434	-3.35	rs7552382	-0.008317	3.26	0.336	429	429	blup	-0.0028	0.42	0.98681	0.32373	1017	0.897022
Small_Intestine_Terminal_Ileum	./WEIGHTS//Small_Intestine_Terminal_Ileum/Small_Intestine_Terminal_Ileum.ENSG00000139865.12.wgt.RDat	TTC6	14	38065052	38510647	0.3766	rs10129645	2.58	rs10400689	0.19693	5.04	-0.985	324	1	top1	0.2	2.1e-07	-0.985	0.32462	1018	0.898604
Small_Intestine_Terminal_Ileum	./WEIGHTS//Small_Intestine_Terminal_Ileum/Small_Intestine_Terminal_Ileum.ENSG00000247373.2.wgt.RDat	RP11-486O12.2	12	124066767	124069662	0.493	rs1051434	-3.92	rs11057302	0.334	6.68	0.985	381	1	top1	0.33	2.4e-12	0.985	0.324624	1019	0.897733
Small_Intestine_Terminal_Ileum	./WEIGHTS//Small_Intestine_Terminal_Ileum/Small_Intestine_Terminal_Ileum.ENSG00000204520.8.wgt.RDat	MICA	6	31371356	31383092	0.663	rs3115672	32.15	rs9263702	0.14957	-4.84	-1.171	240	12	lasso	0.29	9.5e-11	0.98383	0.325	1020	0.897892
Small_Intestine_Terminal_Ileum	./WEIGHTS//Small_Intestine_Terminal_Ileum/Small_Intestine_Terminal_Ileum.ENSG00000196648.6.wgt.RDat	GOLGA6L9	15	83098710	83108085	0.4565	rs11635460	1.68	rs7174089	0.01721	-3.49	0.907	150	35	enet	0.15	6e-06	-0.9836	0.32529	1021	0.897813
Small_Intestine_Terminal_Ileum	./WEIGHTS//Small_Intestine_Terminal_Ileum/Small_Intestine_Terminal_Ileum.ENSG00000108823.11.wgt.RDat	SGCA	17	48243346	48253292	0.3409	rs2278163	-3.03	rs2412299	0.284807	5.91	-0.983	448	1	top1	0.28	1.8e-10	-0.983	0.325607	1022	0.897809
Small_Intestine_Terminal_Ileum	./WEIGHTS//Small_Intestine_Terminal_Ileum/Small_Intestine_Terminal_Ileum.ENSG00000236740.2.wgt.RDat	RP11-411K7.1	6	53859588	53862465	0.238	rs9474647	-3.16	rs4715429	0.02632	3.88	-0.978	543	543	blup	0.034	0.024	-0.98122	0.326	1023	0.898014
Small_Intestine_Terminal_Ileum	./WEIGHTS//Small_Intestine_Terminal_Ileum/Small_Intestine_Terminal_Ileum.ENSG00000169507.5.wgt.RDat	SLC38A11	2	165752696	165812035	0.27	rs7607886	-3	rs12990122	0.227	5.32	-0.982	404	1	top1	0.23	2e-08	-0.982	0.3261	1024	0.897412
Small_Intestine_Terminal_Ileum	./WEIGHTS//Small_Intestine_Terminal_Ileum/Small_Intestine_Terminal_Ileum.ENSG00000272338.1.wgt.RDat	RP11-722E23.2	8	33218361	33218933	0.281	rs4131222	2.34	rs2304748	0.1177	4.62	-0.982	241	1	top1	0.12	6.9e-05	-0.982	0.3261	1025	0.896536
Small_Intestine_Terminal_Ileum	./WEIGHTS//Small_Intestine_Terminal_Ileum/Small_Intestine_Terminal_Ileum.ENSG00000125485.13.wgt.RDat	DDX31	9	135468384	135545421	0.498	rs2988571	3.02	rs11243850	0.194945	5.42	0.981	538	1	top1	0.19	2.4e-07	0.981	0.32659	1026	0.897008
Small_Intestine_Terminal_Ileum	./WEIGHTS//Small_Intestine_Terminal_Ileum/Small_Intestine_Terminal_Ileum.ENSG00000254614.1.wgt.RDat	AP003068.23	11	64945077	64949157	0.801	rs17146413	-2.47	rs3953797	0.570194	-8.35	0.98	331	1	top1	0.57	8.8e-24	-0.98	0.327086	1027	0.897496
Small_Intestine_Terminal_Ileum	./WEIGHTS//Small_Intestine_Terminal_Ileum/Small_Intestine_Terminal_Ileum.ENSG00000250328.1.wgt.RDat	CTC-210G5.1	5	121772192	121814782	0.458	rs17148903	2.02	rs3828578	0.166121	5.53	-0.626	337	337	blup	0.25	4.2e-09	-0.9794	0.32736	1028	0.897374
Small_Intestine_Terminal_Ileum	./WEIGHTS//Small_Intestine_Terminal_Ileum/Small_Intestine_Terminal_Ileum.ENSG00000111364.11.wgt.RDat	DDX55	12	124086646	124104952	0.738	rs1051434	-3.92	rs2458449	0.136	-5.38	0.878	380	380	blup	0.24	5.3e-09	-0.979	0.327597	1029	0.897151
Small_Intestine_Terminal_Ileum	./WEIGHTS//Small_Intestine_Terminal_Ileum/Small_Intestine_Terminal_Ileum.ENSG00000136143.9.wgt.RDat	SUCLA2	13	48510622	48612125	0.276	rs4151510	3.94	rs7990244	0.091581	4.42	-0.07	366	29	enet	0.12	4.1e-05	0.9782	0.328	1030	0.897383
Small_Intestine_Terminal_Ileum	./WEIGHTS//Small_Intestine_Terminal_Ileum/Small_Intestine_Terminal_Ileum.ENSG00000182093.10.wgt.RDat	WRB	21	40752170	40800454	0.269	rs17285812	-3.51	rs2836999	0.04537	3.82	1.098	650	3	lasso	0.064	0.0031	0.97771	0.328216	1031	0.897103
Small_Intestine_Terminal_Ileum	./WEIGHTS//Small_Intestine_Terminal_Ileum/Small_Intestine_Terminal_Ileum.ENSG00000181754.6.wgt.RDat	AMIGO1	1	110046797	110052360	0.4765	rs17643426	2.6	rs553689	0.291733	6.27	0.977	423	1	top1	0.29	9.7e-11	0.977	0.32857	1032	0.8972
Small_Intestine_Terminal_Ileum	./WEIGHTS//Small_Intestine_Terminal_Ileum/Small_Intestine_Terminal_Ileum.ENSG00000142515.10.wgt.RDat	KLK3	19	51358171	51364020	0.293	rs8103945	-2.39	rs1654545	-0.00813	3.6	0.387	535	535	blup	0.042	0.014	0.97647	0.32883	1033	0.897041
Small_Intestine_Terminal_Ileum	./WEIGHTS//Small_Intestine_Terminal_Ileum/Small_Intestine_Terminal_Ileum.ENSG00000221838.5.wgt.RDat	AP4M1	7	99699564	99707968	0.204	rs941288	2.15	rs4729567	0.105717	4.44	-0.976	274	1	top1	0.11	0.00016	-0.976	0.32906	1034	0.8968
Small_Intestine_Terminal_Ileum	./WEIGHTS//Small_Intestine_Terminal_Ileum/Small_Intestine_Terminal_Ileum.ENSG00000170322.10.wgt.RDat	NFRKB	11	129733531	129765485	0.409	rs752450	-2.69	rs1940114	0.24619	-5.49	-0.976	464	1	top1	0.25	4.3e-09	0.976	0.329064	1035	0.895944
Small_Intestine_Terminal_Ileum	./WEIGHTS//Small_Intestine_Terminal_Ileum/Small_Intestine_Terminal_Ileum.ENSG00000171574.13.wgt.RDat	ZNF584	19	58912871	58929694	0.58	rs7249714	2.62	rs11671591	0.33381	-6.99	-0.939	314	9	lasso	0.37	1.1e-13	0.97523	0.32945	1036	0.896129
Small_Intestine_Terminal_Ileum	./WEIGHTS//Small_Intestine_Terminal_Ileum/Small_Intestine_Terminal_Ileum.ENSG00000178700.3.wgt.RDat	DHFRL1	3	93766680	93782233	0.2178	rs9283589	-2.43	rs7432837	0.037946	-3.56	-0.137	200	200	blup	0.063	0.0031	0.9749	0.32963	1037	0.895754
Small_Intestine_Terminal_Ileum	./WEIGHTS//Small_Intestine_Terminal_Ileum/Small_Intestine_Terminal_Ileum.ENSG00000103932.7.wgt.RDat	RPAP1	15	41809374	41836467	0.4397	rs1668593	2.12	rs2274858	0.15675	4.89	-1.163	364	9	enet	0.18	5.8e-07	-0.9747	0.32969	1038	0.895054
Small_Intestine_Terminal_Ileum	./WEIGHTS//Small_Intestine_Terminal_Ileum/Small_Intestine_Terminal_Ileum.ENSG00000233006.2.wgt.RDat	AC034220.3	5	131646978	131705340	0.257	rs11746555	2.6	rs272875	0.218976	-5.21	-0.974	418	1	top1	0.22	3.7e-08	0.974	0.33006	1039	0.895196
Small_Intestine_Terminal_Ileum	./WEIGHTS//Small_Intestine_Terminal_Ileum/Small_Intestine_Terminal_Ileum.ENSG00000104731.9.wgt.RDat	KLHDC4	16	87730091	87799598	0.728	rs888652	3.67	rs2290019	0.249	-6.33	1.423	468	10	enet	0.37	6.6e-14	-0.97157	0.33126	1040	0.897587
Small_Intestine_Terminal_Ileum	./WEIGHTS//Small_Intestine_Terminal_Ileum/Small_Intestine_Terminal_Ileum.ENSG00000170745.7.wgt.RDat	KCNS3	2	18059114	18542882	0.498	rs2345523	2.97	rs12473301	0.193	5.77	-0.687	517	7	lasso	0.25	4.1e-09	-0.97131	0.3314	1041	0.897104
Small_Intestine_Terminal_Ileum	./WEIGHTS//Small_Intestine_Terminal_Ileum/Small_Intestine_Terminal_Ileum.ENSG00000254912.2.wgt.RDat	RP11-632K20.2	15	32786204	32792547	0.2481	rs7170561	-2.73	rs16969816	0.07581	4.44	0.47	365	4	lasso	0.14	1.9e-05	0.9711	0.3315	1042	0.896513
Small_Intestine_Terminal_Ileum	./WEIGHTS//Small_Intestine_Terminal_Ileum/Small_Intestine_Terminal_Ileum.ENSG00000250696.1.wgt.RDat	RP11-704M14.1	4	70061386	70082484	0.202	rs903446	-2.35	rs6833862	0.0179	3.61	0.495	306	306	blup	0.07	0.0019	-0.97038	0.33186	1043	0.896627
Small_Intestine_Terminal_Ileum	./WEIGHTS//Small_Intestine_Terminal_Ileum/Small_Intestine_Terminal_Ileum.ENSG00000075234.12.wgt.RDat	TTC38	22	46663858	46689905	0.51	rs28601573	2.68	rs6008552	0.15033	4.84	-0.97	464	1	top1	0.15	6.6e-06	-0.97	0.332	1044	0.896146
Small_Intestine_Terminal_Ileum	./WEIGHTS//Small_Intestine_Terminal_Ileum/Small_Intestine_Terminal_Ileum.ENSG00000135778.7.wgt.RDat	NTPCR	1	233086351	233119180	0.4774	rs6687087	3.23	rs41417151	0.268418	5.87	-1.065	594	12	lasso	0.27	6.4e-10	-0.96966	0.33222	1045	0.895881
Small_Intestine_Terminal_Ileum	./WEIGHTS//Small_Intestine_Terminal_Ileum/Small_Intestine_Terminal_Ileum.ENSG00000157322.12.wgt.RDat	CLEC18A	16	69984810	69998141	0.673	rs6499270	2.45	rs1808417	0.376	-7.21	1.322	208	12	lasso	0.53	2.5e-21	-0.96935	0.33237	1046	0.895429
Small_Intestine_Terminal_Ileum	./WEIGHTS//Small_Intestine_Terminal_Ileum/Small_Intestine_Terminal_Ileum.ENSG00000258559.2.wgt.RDat	AC005519.4	14	74755830	74761128	0.2106	rs8009522	3.15	rs3742801	0.10168	4.52	0.969	383	1	top1	0.1	0.00021	0.969	0.33255	1047	0.895058
Small_Intestine_Terminal_Ileum	./WEIGHTS//Small_Intestine_Terminal_Ileum/Small_Intestine_Terminal_Ileum.ENSG00000104388.10.wgt.RDat	RAB2A	8	61429416	61536186	0.255	rs4289856	2.86	rs2013112	0.02198	4.59	1.55	402	402	blup	0.083	0.0008	0.9672	0.3334	1048	0.89649
Small_Intestine_Terminal_Ileum	./WEIGHTS//Small_Intestine_Terminal_Ileum/Small_Intestine_Terminal_Ileum.ENSG00000162714.8.wgt.RDat	ZNF496	1	247460714	247495148	0.3954	rs2642963	3.07	rs7528202	0.080396	4.56	-1.151	457	8	lasso	0.092	0.00041	-0.96723	0.33343	1049	0.895716
Small_Intestine_Terminal_Ileum	./WEIGHTS//Small_Intestine_Terminal_Ileum/Small_Intestine_Terminal_Ileum.ENSG00000253710.1.wgt.RDat	ALG11	13	52586534	52598826	0.22	rs17076104	-2.37	rs1054515	0.117159	5.14	-1.681	354	4	lasso	0.2	1.7e-07	-0.9663	0.3339	1050	0.896124
Small_Intestine_Terminal_Ileum	./WEIGHTS//Small_Intestine_Terminal_Ileum/Small_Intestine_Terminal_Ileum.ENSG00000144485.6.wgt.RDat	HES6	2	239146908	239149303	0.321	rs10189357	2.23	rs10202875	-0.000638	-2.98	-0.088	493	493	blup	0.0052	0.21	-0.96608	0.334	1051	0.895539
Small_Intestine_Terminal_Ileum	./WEIGHTS//Small_Intestine_Terminal_Ileum/Small_Intestine_Terminal_Ileum.ENSG00000166796.7.wgt.RDat	LDHC	11	18433854	18473605	0.623	rs7129689	2.68	rs2643856	0.37357	7.26	0.918	447	8	lasso	0.42	5.7e-16	0.96489	0.334601	1052	0.896298
Small_Intestine_Terminal_Ileum	./WEIGHTS//Small_Intestine_Terminal_Ileum/Small_Intestine_Terminal_Ileum.ENSG00000259129.1.wgt.RDat	LINC00648	14	48234157	48264295	0.4378	rs17119821	-3.2	rs8015225	0.03066	3.98	-0.163	450	450	blup	0.1	0.00025	0.9648	0.33463	1053	0.895525
Small_Intestine_Terminal_Ileum	./WEIGHTS//Small_Intestine_Terminal_Ileum/Small_Intestine_Terminal_Ileum.ENSG00000272541.1.wgt.RDat	XXbac-BPGBPG55C20.1	6	58182169	58182746	0.561	rs9391296	2.07	rs6918757	0.41612	7.22	-0.875	151	3	lasso	0.42	7.9e-16	-0.96357	0.335	1054	0.895664
Small_Intestine_Terminal_Ileum	./WEIGHTS//Small_Intestine_Terminal_Ileum/Small_Intestine_Terminal_Ileum.ENSG00000197253.9.wgt.RDat	TPSB2	16	1277272	1280214	0.394	rs1075789	2.27	rs4984637	0.149	-5.28	-0.799	455	5	lasso	0.18	1.1e-06	0.96259	0.33575	1055	0.896818
Small_Intestine_Terminal_Ileum	./WEIGHTS//Small_Intestine_Terminal_Ileum/Small_Intestine_Terminal_Ileum.ENSG00000168594.11.wgt.RDat	ADAM29	4	175750819	175899331	0.208	rs3775977	-2.49	rs1994313	0.04605	-3.93	-0.962	391	1	top1	0.046	0.01	0.962	0.33605	1056	0.89677
Small_Intestine_Terminal_Ileum	./WEIGHTS//Small_Intestine_Terminal_Ileum/Small_Intestine_Terminal_Ileum.ENSG00000236345.1.wgt.RDat	RP11-59D5__B.2	6	64516729	64532535	0.347	rs12110995	2.39	rs1905593	0.13239	4.98	0.961	241	1	top1	0.13	2.4e-05	0.961	0.337	1057	0.898454
Small_Intestine_Terminal_Ileum	./WEIGHTS//Small_Intestine_Terminal_Ileum/Small_Intestine_Terminal_Ileum.ENSG00000167670.11.wgt.RDat	CHAF1A	19	4402659	4444995	0.3381	rs16992471	3.13	rs11085075	-0.00643	3.74	-1.781	380	380	blup	0.039	0.017	-0.95995	0.33708	1058	0.897818
Small_Intestine_Terminal_Ileum	./WEIGHTS//Small_Intestine_Terminal_Ileum/Small_Intestine_Terminal_Ileum.ENSG00000161558.6.wgt.RDat	TMEM143	19	48835613	48867494	0.2649	rs275841	-2.99	rs3745720	0.04616	4.31	-1.63	498	4	lasso	0.11	0.00011	-0.95888	0.33762	1059	0.898407
Small_Intestine_Terminal_Ileum	./WEIGHTS//Small_Intestine_Terminal_Ileum/Small_Intestine_Terminal_Ileum.ENSG00000198218.6.wgt.RDat	QRICH1	3	49067140	49131796	0.1445	rs4974078	2.94	rs990211	0.180657	4.8	0.957	254	1	top1	0.18	7e-07	0.957	0.33857	1060	0.900085
Small_Intestine_Terminal_Ileum	./WEIGHTS//Small_Intestine_Terminal_Ileum/Small_Intestine_Terminal_Ileum.ENSG00000266208.1.wgt.RDat	CTD-2267D19.3	17	38516907	38520945	0.244	rs9916158	-3.85	rs11540720	-0.008354	-3.25	-0.863	352	352	blup	0.017	0.082	-0.9567	0.338697	1061	0.899574
Small_Intestine_Terminal_Ileum	./WEIGHTS//Small_Intestine_Terminal_Ileum/Small_Intestine_Terminal_Ileum.ENSG00000234444.5.wgt.RDat	ZNF736	7	63767837	63815238	0.184	rs626805	2.81	rs4718067	0.040493	4.27	-0.64	305	6	lasso	0.084	0.00073	-0.95548	0.33933	1062	0.900407
Small_Intestine_Terminal_Ileum	./WEIGHTS//Small_Intestine_Terminal_Ileum/Small_Intestine_Terminal_Ileum.ENSG00000164124.6.wgt.RDat	TMEM144	4	159124772	159176563	0.319	rs17210208	2.31	rs12498310	-0.00157	-3.89	0.493	303	303	blup	0.15	8.5e-06	-0.95456	0.3398	1063	0.900806
Small_Intestine_Terminal_Ileum	./WEIGHTS//Small_Intestine_Terminal_Ileum/Small_Intestine_Terminal_Ileum.ENSG00000257303.1.wgt.RDat	RP11-977G19.11	12	56693926	56708592	0.169	rs17118317	-2.16	rs17118403	0.102	-4.46	0.954	259	1	top1	0.1	0.0002	-0.954	0.340084	1064	0.900711
Small_Intestine_Terminal_Ileum	./WEIGHTS//Small_Intestine_Terminal_Ileum/Small_Intestine_Terminal_Ileum.ENSG00000142197.8.wgt.RDat	DOPEY2	21	37529080	37666572	0.418	rs2835398	2.96	rs2226827	-0.00162	-3.54	-0.633	508	508	blup	0.097	0.0003	-0.95329	0.340445	1065	0.900821
Small_Intestine_Terminal_Ileum	./WEIGHTS//Small_Intestine_Terminal_Ileum/Small_Intestine_Terminal_Ileum.ENSG00000148019.8.wgt.RDat	CEP78	9	80850978	80894606	0.361	rs17724988	2.5	rs2993707	0.0393	4.22	-0.188	393	393	blup	0.054	0.0058	0.9531	0.34055	1066	0.900253
Small_Intestine_Terminal_Ileum	./WEIGHTS//Small_Intestine_Terminal_Ileum/Small_Intestine_Terminal_Ileum.ENSG00000136457.5.wgt.RDat	CHAD	17	48541857	48546327	0.443	rs2278163	-3.03	rs3744531	-0.00828	3.99	0.15	483	69	enet	0.075	0.0014	0.9507	0.341752	1067	0.902584
Small_Intestine_Terminal_Ileum	./WEIGHTS//Small_Intestine_Terminal_Ileum/Small_Intestine_Terminal_Ileum.ENSG00000251429.1.wgt.RDat	RP11-597D13.7	4	159191530	159199828	0.366	rs17210208	2.31	rs2881373	0.04027	-4.16	0.469	293	293	blup	0.14	1.2e-05	-0.94834	0.34295	1068	0.9049
Small_Intestine_Terminal_Ileum	./WEIGHTS//Small_Intestine_Terminal_Ileum/Small_Intestine_Terminal_Ileum.ENSG00000044090.4.wgt.RDat	CUL7	6	43005355	43021683	0.241	rs434505	2.82	rs2236355	0.09594	-4.41	0.949	367	1	top1	0.096	0.00032	-0.949	0.343	1069	0.904185
Small_Intestine_Terminal_Ileum	./WEIGHTS//Small_Intestine_Terminal_Ileum/Small_Intestine_Terminal_Ileum.ENSG00000271550.1.wgt.RDat	RP11-561N12.7	7	64139332	64147771	0.307	rs626805	2.81	rs2862794	0.253002	-5.81	-0.762	280	11	enet	0.26	9.9e-10	0.9478	0.34323	1070	0.903946
Small_Intestine_Terminal_Ileum	./WEIGHTS//Small_Intestine_Terminal_Ileum/Small_Intestine_Terminal_Ileum.ENSG00000164850.10.wgt.RDat	GPER1	7	1121844	1133451	0.355	rs4725234	3.18	rs6943934	-0.005462	-3.59	1.182	396	10	lasso	-0.0049	0.52	-0.94774	0.34326	1071	0.903181
Small_Intestine_Terminal_Ileum	./WEIGHTS//Small_Intestine_Terminal_Ileum/Small_Intestine_Terminal_Ileum.ENSG00000260708.1.wgt.RDat	CTA-29F11.1	22	47157791	47158460	0.477	rs131910	3.18	rs12389	0.43142	-7.27	0.947	571	1	top1	0.43	1.7e-16	-0.947	0.3436	1072	0.903232
Small_Intestine_Terminal_Ileum	./WEIGHTS//Small_Intestine_Terminal_Ileum/Small_Intestine_Terminal_Ileum.ENSG00000196204.7.wgt.RDat	RNF216P1	7	5013619	5080306	0.368	rs11760396	-3.15	rs12671224	0.231685	-5.45	0.947	354	1	top1	0.23	1.4e-08	-0.947	0.34364	1073	0.902495
Small_Intestine_Terminal_Ileum	./WEIGHTS//Small_Intestine_Terminal_Ileum/Small_Intestine_Terminal_Ileum.ENSG00000213096.5.wgt.RDat	ZNF254	19	24269978	24312654	0.1978	rs4932713	-3.39	rs6511680	0.04432	4.27	1.342	149	9	enet	0.099	0.00026	0.94644	0.34392	1074	0.90239
Small_Intestine_Terminal_Ileum	./WEIGHTS//Small_Intestine_Terminal_Ileum/Small_Intestine_Terminal_Ileum.ENSG00000215790.2.wgt.RDat	SLC35E2	1	1656277	1677431	0.6988	rs9442619	-2.85	rs6699975	0.249094	5.68	-0.946	294	1	top1	0.25	3.4e-09	-0.946	0.34415	1075	0.902153
Small_Intestine_Terminal_Ileum	./WEIGHTS//Small_Intestine_Terminal_Ileum/Small_Intestine_Terminal_Ileum.ENSG00000139719.5.wgt.RDat	VPS33A	12	122714111	122751068	0.302	rs2707058	2.45	rs7953290	0.0523	4.84	-0.947	323	5	lasso	0.1	0.00018	-0.9459	0.344191	1076	0.901422
Small_Intestine_Terminal_Ileum	./WEIGHTS//Small_Intestine_Terminal_Ileum/Small_Intestine_Terminal_Ileum.ENSG00000235505.3.wgt.RDat	RP11-693N9.2	11	104772276	104789800	0.136	rs3181338	2.25	rs10791720	0.040398	-4.3	0.893	344	5	lasso	0.091	0.00045	-0.94346	0.345448	1077	0.903874
Small_Intestine_Terminal_Ileum	./WEIGHTS//Small_Intestine_Terminal_Ileum/Small_Intestine_Terminal_Ileum.ENSG00000254997.2.wgt.RDat	KRTAP5-9	11	71259466	71260653	0.248	rs17433007	-3.75	rs7395845	0.055217	-3.92	1.155	361	6	lasso	0.1	0.0002	-0.94321	0.345576	1078	0.90337
Small_Intestine_Terminal_Ileum	./WEIGHTS//Small_Intestine_Terminal_Ileum/Small_Intestine_Terminal_Ileum.ENSG00000213132.2.wgt.RDat	AC022498.1	3	187896331	187898598	0.4611	rs9860547	-5.32	rs2222103	0.255335	5.62	-0.943	516	1	top1	0.26	2e-09	-0.943	0.34568	1079	0.902805
Small_Intestine_Terminal_Ileum	./WEIGHTS//Small_Intestine_Terminal_Ileum/Small_Intestine_Terminal_Ileum.ENSG00000170866.7.wgt.RDat	LILRA3	19	54799854	54809952	0.4006	rs254273	-2.55	rs103294	0.18966	-5.25	-0.943	459	1	top1	0.19	3.6e-07	0.943	0.34568	1080	0.901969
Small_Intestine_Terminal_Ileum	./WEIGHTS//Small_Intestine_Terminal_Ileum/Small_Intestine_Terminal_Ileum.ENSG00000233251.3.wgt.RDat	AC007743.1	2	56400669	56412905	0.248	rs9967877	-2.58	rs4352264	-0.00401	-3.4	0.682	475	5	lasso	-0.0019	0.38	-0.94273	0.34582	1081	0.901499
Small_Intestine_Terminal_Ileum	./WEIGHTS//Small_Intestine_Terminal_Ileum/Small_Intestine_Terminal_Ileum.ENSG00000162927.9.wgt.RDat	PUS10	2	61169104	61245296	0.15	rs356998	4.87	rs35217978	0.161	4.74	0.942	325	1	top1	0.16	2.9e-06	0.942	0.34619	1082	0.90163
Small_Intestine_Terminal_Ileum	./WEIGHTS//Small_Intestine_Terminal_Ileum/Small_Intestine_Terminal_Ileum.ENSG00000189011.9.wgt.RDat	AC138783.12	7	74702428	74714647	0.197	rs12532096	-2.24	rs1167829	0.162151	4.65	0.942	45	1	top1	0.16	2.8e-06	0.942	0.34619	1083	0.900797
Small_Intestine_Terminal_Ileum	./WEIGHTS//Small_Intestine_Terminal_Ileum/Small_Intestine_Terminal_Ileum.ENSG00000107643.11.wgt.RDat	MAPK8	10	49514698	49647403	0.1765	rs4838595	3.01	rs10745266	0.023722	-4	-0.802	370	5	lasso	0.064	0.003	0.9412	0.347	1084	0.902072
Small_Intestine_Terminal_Ileum	./WEIGHTS//Small_Intestine_Terminal_Ileum/Small_Intestine_Terminal_Ileum.ENSG00000129347.15.wgt.RDat	KRI1	19	10664095	10676713	0.5025	rs10416653	2.68	rs3087689	0.2196	5.28	-0.746	362	6	lasso	0.24	9.1e-09	-0.94013	0.34715	1085	0.90163
Small_Intestine_Terminal_Ileum	./WEIGHTS//Small_Intestine_Terminal_Ileum/Small_Intestine_Terminal_Ileum.ENSG00000036448.5.wgt.RDat	MYOM2	8	1993155	2113475	0.395	rs4319143	2.3	rs2280902	0.06254	4.42	-0.94	681	1	top1	0.063	0.0033	-0.94	0.3472	1086	0.90093
Small_Intestine_Terminal_Ileum	./WEIGHTS//Small_Intestine_Terminal_Ileum/Small_Intestine_Terminal_Ileum.ENSG00000144362.7.wgt.RDat	PHOSPHO2	2	170550975	170558218	0.174	rs4667620	2.74	rs7575494	0.138	-4.55	-0.94	465	1	top1	0.14	1.7e-05	0.94	0.34722	1087	0.900153
Small_Intestine_Terminal_Ileum	./WEIGHTS//Small_Intestine_Terminal_Ileum/Small_Intestine_Terminal_Ileum.ENSG00000272750.1.wgt.RDat	RP11-378J18.8	1	222832209	222834854	0.3397	rs4846764	4.54	rs17163358	0.152373	4.57	0.939	325	1	top1	0.15	5.7e-06	0.939	0.34773	1088	0.900646
Small_Intestine_Terminal_Ileum	./WEIGHTS//Small_Intestine_Terminal_Ileum/Small_Intestine_Terminal_Ileum.ENSG00000162694.9.wgt.RDat	EXTL2	1	101337943	101361554	0.4791	rs9651142	3	rs12041118	-0.004053	-3.15	1.616	441	441	blup	0.043	0.013	0.9384	0.34804	1089	0.900621
Small_Intestine_Terminal_Ileum	./WEIGHTS//Small_Intestine_Terminal_Ileum/Small_Intestine_Terminal_Ileum.ENSG00000011376.5.wgt.RDat	LARS2	3	45429998	45590913	0.3298	rs6441891	2.66	rs12638088	0.204646	-5.2	-0.938	512	1	top1	0.2	1.1e-07	0.938	0.34824	1090	0.900312
Small_Intestine_Terminal_Ileum	./WEIGHTS//Small_Intestine_Terminal_Ileum/Small_Intestine_Terminal_Ileum.ENSG00000254184.3.wgt.RDat	TYW1B	7	72023729	72298777	0.493	rs6460722	-2.16	rs7792924	0.398056	6.99	-0.821	133	4	lasso	0.4	4.7e-15	-0.938	0.34825	1091	0.899513
Small_Intestine_Terminal_Ileum	./WEIGHTS//Small_Intestine_Terminal_Ileum/Small_Intestine_Terminal_Ileum.ENSG00000237438.2.wgt.RDat	CECR7	22	17517460	17541715	0.481	rs5994165	2.91	rs2845394	0.038	4.74	0.799	471	35	enet	0.24	5.9e-09	-0.93544	0.3496	1092	0.902173
Small_Intestine_Terminal_Ileum	./WEIGHTS//Small_Intestine_Terminal_Ileum/Small_Intestine_Terminal_Ileum.ENSG00000228486.5.wgt.RDat	AC017099.3	2	98280680	98319527	0.2	rs6760008	-3.5	rs6718109	0.13	4.51	0.624	145	3	lasso	0.14	1.1e-05	0.93438	0.35011	1093	0.902662
Small_Intestine_Terminal_Ileum	./WEIGHTS//Small_Intestine_Terminal_Ileum/Small_Intestine_Terminal_Ileum.ENSG00000176125.3.wgt.RDat	UFSP1	7	100486346	100487339	0.215	rs4316092	-2.88	rs12705099	0.051377	-4.14	-0.934	346	1	top1	0.051	0.0071	0.934	0.3503	1094	0.902327
Small_Intestine_Terminal_Ileum	./WEIGHTS//Small_Intestine_Terminal_Ileum/Small_Intestine_Terminal_Ileum.ENSG00000120008.11.wgt.RDat	WDR11	10	122610722	122669036	0.4953	rs1907235	-2.69	rs10886788	0.145631	-4.45	-0.932	645	1	top1	0.15	9.3e-06	0.932	0.351	1095	0.903304
Small_Intestine_Terminal_Ileum	./WEIGHTS//Small_Intestine_Terminal_Ileum/Small_Intestine_Terminal_Ileum.ENSG00000272668.1.wgt.RDat	RP11-190A12.8	1	159836744	159837475	0.6617	rs3761685	-2.76	rs4133290	0.433491	7.3	0.8324	511	11	lasso	0.48	6.7e-19	0.92919	0.35279	1096	0.907082
Small_Intestine_Terminal_Ileum	./WEIGHTS//Small_Intestine_Terminal_Ileum/Small_Intestine_Terminal_Ileum.ENSG00000272087.1.wgt.RDat	RP11-379F4.7	3	158410909	158411557	0.2878	rs340286	2.47	rs9681065	0.033585	4.23	-0.044	394	394	blup	0.068	0.0022	-0.9288	0.35302	1097	0.906846
Small_Intestine_Terminal_Ileum	./WEIGHTS//Small_Intestine_Terminal_Ileum/Small_Intestine_Terminal_Ileum.ENSG00000224739.2.wgt.RDat	AC016735.1	2	43228495	43233200	0.319	rs12471190	-2.63	rs921069	0.0493	-4.05	1.281	463	36	enet	0.069	0.0022	-0.92728	0.35378	1098	0.907971
Small_Intestine_Terminal_Ileum	./WEIGHTS//Small_Intestine_Terminal_Ileum/Small_Intestine_Terminal_Ileum.ENSG00000256235.1.wgt.RDat	SMIM3	5	150157508	150157866	0.357	rs10476966	-3.02	rs6579814	0.006827	3.62	1.136	505	5	lasso	0.023	0.051	0.9261	0.3544	1099	0.908734
Small_Intestine_Terminal_Ileum	./WEIGHTS//Small_Intestine_Terminal_Ileum/Small_Intestine_Terminal_Ileum.ENSG00000271553.1.wgt.RDat	RP11-274B21.10	7	128307097	128308210	0.355	rs3750035	-3.21	rs6961754	0.288767	6.08	0.926	366	1	top1	0.29	1.3e-10	0.926	0.35445	1100	0.908036
Small_Intestine_Terminal_Ileum	./WEIGHTS//Small_Intestine_Terminal_Ileum/Small_Intestine_Terminal_Ileum.ENSG00000260065.1.wgt.RDat	CTA-445C9.15	22	26917949	26921002	0.667	rs6005221	3.31	rs4275	0.40689	7.06	-1.507	782	6	lasso	0.47	1.8e-18	-0.92585	0.3545	1101	0.90734
Small_Intestine_Terminal_Ileum	./WEIGHTS//Small_Intestine_Terminal_Ileum/Small_Intestine_Terminal_Ileum.ENSG00000230387.1.wgt.RDat	RP4-737E23.2	20	23168765	23170944	0.329	rs2424553	-3.02	rs6137866	0.2964	6.14	0.923	593	1	top1	0.3	6.5e-11	0.923	0.356	1102	0.910352
Small_Intestine_Terminal_Ileum	./WEIGHTS//Small_Intestine_Terminal_Ileum/Small_Intestine_Terminal_Ileum.ENSG00000197958.8.wgt.RDat	RPL12	9	130209953	130213684	0.392	rs10987596	2.41	rs2243906	0.212796	-5.47	0.923	360	1	top1	0.21	6e-08	-0.923	0.35601	1103	0.909552
Small_Intestine_Terminal_Ileum	./WEIGHTS//Small_Intestine_Terminal_Ileum/Small_Intestine_Terminal_Ileum.ENSG00000205060.6.wgt.RDat	SLC35B4	7	133974084	134001803	0.221	rs384545	-1.99	rs1978504	0.178993	-5.25	-0.922	515	1	top1	0.18	8e-07	0.922	0.35653	1104	0.910056
Small_Intestine_Terminal_Ileum	./WEIGHTS//Small_Intestine_Terminal_Ileum/Small_Intestine_Terminal_Ileum.ENSG00000167653.4.wgt.RDat	PSCA	8	143751726	143764142	0.285	rs12676425	-2.24	rs10216533	0.12761	5.02	-0.921	409	1	top1	0.13	3.4e-05	-0.921	0.3571	1105	0.910686
Small_Intestine_Terminal_Ileum	./WEIGHTS//Small_Intestine_Terminal_Ileum/Small_Intestine_Terminal_Ileum.ENSG00000211651.2.wgt.RDat	IGLV1-44	22	22735135	22735715	0.505	rs5750465	3.31	rs398182	0.04886	3.66	-0.22	341	71	enet	0.21	6.6e-08	0.92067	0.3572	1106	0.910117
Small_Intestine_Terminal_Ileum	./WEIGHTS//Small_Intestine_Terminal_Ileum/Small_Intestine_Terminal_Ileum.ENSG00000205959.3.wgt.RDat	RP11-689P11.2	4	8483997	8514337	0.23	rs6842276	-2.7	rs3103078	0.0403	3.82	-0.92	472	1	top1	0.04	0.015	-0.92	0.35757	1107	0.910237
Small_Intestine_Terminal_Ileum	./WEIGHTS//Small_Intestine_Terminal_Ileum/Small_Intestine_Terminal_Ileum.ENSG00000232489.1.wgt.RDat	MFAP1P1	13	31115780	31117034	0.329	rs11841107	4.24	rs846491	-0.000547	3.63	1.192	575	575	blup	0.062	0.0035	0.9191	0.358	1108	0.910509
Small_Intestine_Terminal_Ileum	./WEIGHTS//Small_Intestine_Terminal_Ileum/Small_Intestine_Terminal_Ileum.ENSG00000163281.7.wgt.RDat	GNPDA2	4	44684217	44728612	0.462	rs11732997	-2.62	rs12499960	0.24877	5.75	0.919	376	1	top1	0.25	3.5e-09	0.919	0.3581	1109	0.909942
Small_Intestine_Terminal_Ileum	./WEIGHTS//Small_Intestine_Terminal_Ileum/Small_Intestine_Terminal_Ileum.ENSG00000167397.10.wgt.RDat	VKORC1	16	31102163	31107301	0.307	rs2454907	2.6	rs4889606	0.361	-6.83	-1.291	241	3	lasso	0.37	9.6e-14	0.91803	0.3586	1110	0.910392
Small_Intestine_Terminal_Ileum	./WEIGHTS//Small_Intestine_Terminal_Ileum/Small_Intestine_Terminal_Ileum.ENSG00000187624.7.wgt.RDat	C17orf97	17	260118	273510	0.8804	rs7222017	2.8	rs11150882	0.563631	8.25	0.917	299	1	top1	0.56	2.2e-23	0.917	0.359143	1111	0.91095
Small_Intestine_Terminal_Ileum	./WEIGHTS//Small_Intestine_Terminal_Ileum/Small_Intestine_Terminal_Ileum.ENSG00000143882.5.wgt.RDat	ATP6V1C2	2	10861775	10925236	0.261	rs7559979	-2.98	rs4669625	-0.00749	3.67	-1.842	622	13	lasso	0.043	0.013	-0.91583	0.35975	1112	0.911669
Small_Intestine_Terminal_Ileum	./WEIGHTS//Small_Intestine_Terminal_Ileum/Small_Intestine_Terminal_Ileum.ENSG00000198131.9.wgt.RDat	ZNF544	19	58739960	58788815	0.197	rs7249714	2.62	rs7250280	0.01669	-3.8	1.849	369	369	blup	0.06	0.0039	-0.91461	0.3604	1113	0.912495
Small_Intestine_Terminal_Ileum	./WEIGHTS//Small_Intestine_Terminal_Ileum/Small_Intestine_Terminal_Ileum.ENSG00000186448.10.wgt.RDat	ZNF197	3	44626380	44689963	0.1811	rs11717208	-2.47	rs9825080	0.175568	4.68	1.064	321	2	lasso	0.18	8.9e-07	0.9145	0.36047	1114	0.911853
Small_Intestine_Terminal_Ileum	./WEIGHTS//Small_Intestine_Terminal_Ileum/Small_Intestine_Terminal_Ileum.ENSG00000122085.12.wgt.RDat	MTERFD2	2	242011584	242041747	0.507	rs4675971	-2.54	rs2270044	0.166	-5.55	-1.188	448	5	lasso	0.27	6.2e-10	0.913	0.36124	1115	0.912981
Small_Intestine_Terminal_Ileum	./WEIGHTS//Small_Intestine_Terminal_Ileum/Small_Intestine_Terminal_Ileum.ENSG00000186792.11.wgt.RDat	HYAL3	3	50330476	50333204	0.2376	rs2526752	-2.72	rs2236947	0.1281	-5.13	-0.343	327	3	lasso	0.15	7.6e-06	0.9123	0.36163	1116	0.913148
Small_Intestine_Terminal_Ileum	./WEIGHTS//Small_Intestine_Terminal_Ileum/Small_Intestine_Terminal_Ileum.ENSG00000141956.9.wgt.RDat	PRDM15	21	43218385	43299591	0.589	rs225414	2.83	rs9983923	0.18528	4.87	0.912	783	1	top1	0.19	5e-07	0.912	0.361769	1117	0.912681
Small_Intestine_Terminal_Ileum	./WEIGHTS//Small_Intestine_Terminal_Ileum/Small_Intestine_Terminal_Ileum.ENSG00000269397.1.wgt.RDat	CTB-92J24.2	19	24110590	24112089	0.2533	rs9305005	-3.49	rs11670289	0.13997	4.69	0.912	202	1	top1	0.14	1.4e-05	0.912	0.36177	1118	0.911867
Small_Intestine_Terminal_Ileum	./WEIGHTS//Small_Intestine_Terminal_Ileum/Small_Intestine_Terminal_Ileum.ENSG00000227888.3.wgt.RDat	FAM66A	8	12219527	12268510	0.275	rs6997985	-2.52	rs9644758	0.04129	-4.34	0.376	173	3	lasso	0.13	2.2e-05	-0.9116	0.362	1119	0.911632
Small_Intestine_Terminal_Ileum	./WEIGHTS//Small_Intestine_Terminal_Ileum/Small_Intestine_Terminal_Ileum.ENSG00000217702.1.wgt.RDat	MGC10955	2	74361599	74362521	0.473	rs4384817	3.02	rs4429500	0.381	6.87	-0.64	359	6	lasso	0.42	8.5e-16	-0.9113	0.36214	1120	0.91117
Small_Intestine_Terminal_Ileum	./WEIGHTS//Small_Intestine_Terminal_Ileum/Small_Intestine_Terminal_Ileum.ENSG00000258454.1.wgt.RDat	RP11-361H10.3	14	76702160	76729817	0.2336	rs12435564	-2.77	rs3783997	0.13664	-4.67	0.911	490	1	top1	0.14	1.8e-05	-0.911	0.3623	1121	0.91076
Small_Intestine_Terminal_Ileum	./WEIGHTS//Small_Intestine_Terminal_Ileum/Small_Intestine_Terminal_Ileum.ENSG00000110665.7.wgt.RDat	C11orf21	11	2316875	2324279	0.56	rs151316	-2.72	rs10831733	0.213096	-5.5	-0.607	479	9	lasso	0.22	4.4e-08	0.91081	0.362397	1122	0.910191
Small_Intestine_Terminal_Ileum	./WEIGHTS//Small_Intestine_Terminal_Ileum/Small_Intestine_Terminal_Ileum.ENSG00000168300.9.wgt.RDat	PCMTD1	8	52730140	52811735	0.229	rs2360804	2.42	rs9643465	0.00023	-3.84	-0.147	427	427	blup	0.016	0.089	0.9107	0.3625	1123	0.909639
Small_Intestine_Terminal_Ileum	./WEIGHTS//Small_Intestine_Terminal_Ileum/Small_Intestine_Terminal_Ileum.ENSG00000231621.1.wgt.RDat	AC013264.2	2	198062715	198063997	0.222	rs16867018	-2.45	rs4850786	0.174	5.34	0.678	335	15	enet	0.19	3.1e-07	0.9104	0.36261	1124	0.909106
Small_Intestine_Terminal_Ileum	./WEIGHTS//Small_Intestine_Terminal_Ileum/Small_Intestine_Terminal_Ileum.ENSG00000170807.11.wgt.RDat	LMOD2	7	123295861	123304344	0.199	rs10265711	2.37	rs7807859	0.030731	3.75	-1.223	346	4	lasso	0.069	0.0021	-0.91026	0.36268	1125	0.908473
Small_Intestine_Terminal_Ileum	./WEIGHTS//Small_Intestine_Terminal_Ileum/Small_Intestine_Terminal_Ileum.ENSG00000120586.4.wgt.RDat	MRC1	10	18098352	18200091	0.6784	rs1891393	3.46	rs532813	0.248785	6.66	0.343	382	10	lasso	0.26	1.4e-09	0.9098	0.363	1126	0.908467
Small_Intestine_Terminal_Ileum	./WEIGHTS//Small_Intestine_Terminal_Ileum/Small_Intestine_Terminal_Ileum.ENSG00000156050.4.wgt.RDat	FAM161B	14	74398204	74416995	0.188	rs758773	-3.22	rs12587607	0.11244	3.88	-0.909	411	1	top1	0.11	0.0001	-0.909	0.36335	1127	0.908536
Small_Intestine_Terminal_Ileum	./WEIGHTS//Small_Intestine_Terminal_Ileum/Small_Intestine_Terminal_Ileum.ENSG00000025156.8.wgt.RDat	HSF2	6	122720691	122754264	0.178	rs7760232	2.73	rs474440	0.0712	-4.49	0.477	414	2	lasso	0.098	0.00027	-0.90866	0.364	1128	0.909355
Small_Intestine_Terminal_Ileum	./WEIGHTS//Small_Intestine_Terminal_Ileum/Small_Intestine_Terminal_Ileum.ENSG00000088053.7.wgt.RDat	GP6	19	55525073	55549632	0.3242	rs7259347	-2.98	rs6509936	0.02714	-4.04	0.629	463	7	lasso	0.16	4.7e-06	-0.90738	0.36421	1129	0.909073
Small_Intestine_Terminal_Ileum	./WEIGHTS//Small_Intestine_Terminal_Ileum/Small_Intestine_Terminal_Ileum.ENSG00000134905.12.wgt.RDat	CARS2	13	111293764	111365624	0.517	rs2077622	2.87	rs410049	0.201232	-6.18	0.756	679	8	lasso	0.32	5.6e-12	-0.9072	0.3643	1130	0.908493
Small_Intestine_Terminal_Ileum	./WEIGHTS//Small_Intestine_Terminal_Ileum/Small_Intestine_Terminal_Ileum.ENSG00000186910.3.wgt.RDat	SERPINA11	14	94908801	94919127	0.3972	rs10130003	2.83	rs1956713	0.21857	5.38	-0.907	802	1	top1	0.22	3.9e-08	-0.907	0.36441	1131	0.907964
Small_Intestine_Terminal_Ileum	./WEIGHTS//Small_Intestine_Terminal_Ileum/Small_Intestine_Terminal_Ileum.ENSG00000148204.7.wgt.RDat	CRB2	9	126118449	126141032	0.251	rs10986016	2.93	rs4836919	0.003143	-3.52	-0.078	347	347	blup	0.053	0.0063	-0.9059	0.36499	1132	0.908606
Small_Intestine_Terminal_Ileum	./WEIGHTS//Small_Intestine_Terminal_Ileum/Small_Intestine_Terminal_Ileum.ENSG00000226002.1.wgt.RDat	RP11-460N20.5	7	64544481	64560610	0.242	rs41474947	1.86	rs1812771	0.186088	5.5	1.011	233	12	enet	0.2	1.8e-07	0.90584	0.36502	1133	0.907879
Small_Intestine_Terminal_Ileum	./WEIGHTS//Small_Intestine_Terminal_Ileum/Small_Intestine_Terminal_Ileum.ENSG00000198715.7.wgt.RDat	C1orf85	1	156259880	156265463	0.256	rs4443882	-2.36	rs16837272	0.151833	-4.87	0.905	394	1	top1	0.15	5.9e-06	-0.905	0.36547	1134	0.908196
Small_Intestine_Terminal_Ileum	./WEIGHTS//Small_Intestine_Terminal_Ileum/Small_Intestine_Terminal_Ileum.ENSG00000163618.13.wgt.RDat	CADPS	3	62384022	62861054	0.2439	rs939093	-3.13	rs9868884	-0.008126	3.59	0.265	605	605	blup	0.036	0.021	0.9047	0.3656	1135	0.907719
Small_Intestine_Terminal_Ileum	./WEIGHTS//Small_Intestine_Terminal_Ileum/Small_Intestine_Terminal_Ileum.ENSG00000115486.7.wgt.RDat	GGCX	2	85772404	85788670	0.326	rs4832183	-2.62	rs6705971	0.116	4.51	0.904	473	1	top1	0.12	7.6e-05	0.904	0.366	1136	0.907912
Small_Intestine_Terminal_Ileum	./WEIGHTS//Small_Intestine_Terminal_Ileum/Small_Intestine_Terminal_Ileum.ENSG00000163918.6.wgt.RDat	RFC4	3	186507690	186524847	0.3471	rs6808421	3.19	rs1354091	0.174948	-4.85	-0.904	576	1	top1	0.17	1.1e-06	0.904	0.366	1137	0.907113
Small_Intestine_Terminal_Ileum	./WEIGHTS//Small_Intestine_Terminal_Ileum/Small_Intestine_Terminal_Ileum.ENSG00000144278.10.wgt.RDat	GALNT13	2	154728426	155310361	0.247	rs4533431	2.71	rs7603830	-0.00107	-3.11	-0.164	396	396	blup	0.011	0.13	-0.90279	0.36664	1138	0.907901
Small_Intestine_Terminal_Ileum	./WEIGHTS//Small_Intestine_Terminal_Ileum/Small_Intestine_Terminal_Ileum.ENSG00000013306.11.wgt.RDat	SLC25A39	17	42396993	42402238	0.2288	rs12943790	-2.8	rs2879165	0.008962	3.62	-0.257	340	340	blup	0.063	0.0032	-0.902	0.367065	1139	0.908156
Small_Intestine_Terminal_Ileum	./WEIGHTS//Small_Intestine_Terminal_Ileum/Small_Intestine_Terminal_Ileum.ENSG00000259015.1.wgt.RDat	RP11-109N23.6	14	73427303	73428701	0.1801	rs2192594	3.64	rs165932	0.05317	-4.11	-0.158	451	19	enet	0.15	6e-06	-0.9019	0.36712	1140	0.907495
Small_Intestine_Terminal_Ileum	./WEIGHTS//Small_Intestine_Terminal_Ileum/Small_Intestine_Terminal_Ileum.ENSG00000254122.1.wgt.RDat	PCDHGB7	5	140797427	140799841	0.281	rs3763120	-2.82	rs155812	-0.008346	-3.43	1.499	504	504	blup	0.057	0.0047	-0.9014	0.36737	1141	0.907317
Small_Intestine_Terminal_Ileum	./WEIGHTS//Small_Intestine_Terminal_Ileum/Small_Intestine_Terminal_Ileum.ENSG00000211753.2.wgt.RDat	TRBV28	7	142428484	142428984	0.377	rs8176023	-3.52	rs4726571	0.196684	-5.49	-0.901	417	1	top1	0.2	2.1e-07	0.901	0.36759	1142	0.907065
Small_Intestine_Terminal_Ileum	./WEIGHTS//Small_Intestine_Terminal_Ileum/Small_Intestine_Terminal_Ileum.ENSG00000092295.7.wgt.RDat	TGM1	14	24718320	24733638	0.3415	rs12435740	2.67	rs2748516	0.09516	-4.85	1.368	502	4	lasso	0.24	8.2e-09	-0.9008	0.36772	1143	0.906592
Small_Intestine_Terminal_Ileum	./WEIGHTS//Small_Intestine_Terminal_Ileum/Small_Intestine_Terminal_Ileum.ENSG00000123545.5.wgt.RDat	NDUFAF4	6	97337189	97345757	0.273	rs17741645	2.59	rs7758762	0.07242	-4.43	-0.611	405	3	lasso	0.13	3.8e-05	0.89944	0.368	1144	0.90649
Small_Intestine_Terminal_Ileum	./WEIGHTS//Small_Intestine_Terminal_Ileum/Small_Intestine_Terminal_Ileum.ENSG00000265298.1.wgt.RDat	RP13-104F24.3	17	62746538	62747429	0.4205	rs9909394	-2.54	rs9904013	-0.001885	3.22	-1.028	242	242	blup	0.0074	0.17	-0.8979	0.369223	1145	0.908708
Small_Intestine_Terminal_Ileum	./WEIGHTS//Small_Intestine_Terminal_Ileum/Small_Intestine_Terminal_Ileum.ENSG00000249685.1.wgt.RDat	RP11-360F5.3	4	39135533	39137228	0.41	rs10013417	2.64	rs7685468	0.24249	-5.74	-0.897	455	1	top1	0.24	5.8e-09	0.897	0.36972	1146	0.909137
Small_Intestine_Terminal_Ileum	./WEIGHTS//Small_Intestine_Terminal_Ileum/Small_Intestine_Terminal_Ileum.ENSG00000127366.4.wgt.RDat	TAS2R5	7	141490017	141491166	0.271	rs4593441	2.59	rs2301924	0.122166	-4.56	0.896	484	1	top1	0.12	5e-05	-0.896	0.37025	1147	0.909646
Small_Intestine_Terminal_Ileum	./WEIGHTS//Small_Intestine_Terminal_Ileum/Small_Intestine_Terminal_Ileum.ENSG00000102893.11.wgt.RDat	PHKB	16	47495186	47735434	0.093	rs8058711	-2.2	rs11865790	0.0504	-3.51	0.809	183	183	blup	0.057	0.0047	-0.89558	0.37048	1148	0.909419
Small_Intestine_Terminal_Ileum	./WEIGHTS//Small_Intestine_Terminal_Ileum/Small_Intestine_Terminal_Ileum.ENSG00000177646.13.wgt.RDat	ACAD9	3	128598439	128634910	0.6316	rs12493061	1.89	rs16851889	0.08706	4.52	-0.54	356	19	lasso	0.14	1.1e-05	-0.8953	0.37065	1149	0.909044
Small_Intestine_Terminal_Ileum	./WEIGHTS//Small_Intestine_Terminal_Ileum/Small_Intestine_Terminal_Ileum.ENSG00000120868.9.wgt.RDat	APAF1	12	99038919	99128461	0.232	rs4762488	3.75	rs12299713	-0.00803	3.17	-1.213	443	443	blup	0.03	0.031	-0.8951	0.370723	1150	0.908433
Small_Intestine_Terminal_Ileum	./WEIGHTS//Small_Intestine_Terminal_Ileum/Small_Intestine_Terminal_Ileum.ENSG00000240563.1.wgt.RDat	L1TD1	1	62660503	62678000	0.4968	rs17122904	-2.93	rs12116810	-0.006302	4.05	-0.72	456	35	enet	0.13	2.8e-05	0.89472	0.37094	1151	0.908175
Small_Intestine_Terminal_Ileum	./WEIGHTS//Small_Intestine_Terminal_Ileum/Small_Intestine_Terminal_Ileum.ENSG00000239883.4.wgt.RDat	RP11-175I17.2	10	46349541	46411619	0.1525	rs3780901	3.89	rs10900229	0.06674	-4.14	-1.923	103	103	blup	0.14	1.9e-05	0.8952	0.371	1152	0.907533
Small_Intestine_Terminal_Ileum	./WEIGHTS//Small_Intestine_Terminal_Ileum/Small_Intestine_Terminal_Ileum.ENSG00000242086.4.wgt.RDat	LINC00969	3	195384933	195456422	0.7486	rs1908173	4.25	rs9820939	0.131244	4.89	-0.488	284	284	blup	0.2	2.2e-07	-0.8938	0.37143	1153	0.907797
Small_Intestine_Terminal_Ileum	./WEIGHTS//Small_Intestine_Terminal_Ileum/Small_Intestine_Terminal_Ileum.ENSG00000066056.9.wgt.RDat	TIE1	1	43766664	43788779	0.1419	rs558404	-2.68	rs3768046	0.019418	-4.4	-0.553	462	462	blup	0.028	0.037	-0.89361	0.37153	1154	0.907254
Small_Intestine_Terminal_Ileum	./WEIGHTS//Small_Intestine_Terminal_Ileum/Small_Intestine_Terminal_Ileum.ENSG00000198909.3.wgt.RDat	MAP3K3	17	61699775	61773261	0.4242	rs4305	2.8	rs8075273	0.068278	4.79	1.191	277	277	blup	0.21	9.7e-08	0.893	0.371836	1155	0.907215
Small_Intestine_Terminal_Ileum	./WEIGHTS//Small_Intestine_Terminal_Ileum/Small_Intestine_Terminal_Ileum.ENSG00000141391.9.wgt.RDat	SLMO1	18	12407895	12432237	0.274	rs3915012	3.25	rs919	0.17393	5.05	-0.893	404	1	top1	0.17	1.2e-06	-0.893	0.3719	1156	0.906587
Small_Intestine_Terminal_Ileum	./WEIGHTS//Small_Intestine_Terminal_Ileum/Small_Intestine_Terminal_Ileum.ENSG00000272316.1.wgt.RDat	XXbac-BPGBPG55C20.2	6	58234838	58240189	0.265	rs9391296	2.07	rs6918757	0.20217	-5.18	-0.875	153	5	enet	0.2	1.3e-07	0.89229	0.372	1157	0.906047
Small_Intestine_Terminal_Ileum	./WEIGHTS//Small_Intestine_Terminal_Ileum/Small_Intestine_Terminal_Ileum.ENSG00000259433.2.wgt.RDat	CTD-2651B20.4	15	45622407	45624832	0.2507	rs16977681	2.96	rs11637920	0.12886	-5.22	-0.207	325	325	blup	0.17	1.1e-06	0.892	0.37237	1158	0.906165
Small_Intestine_Terminal_Ileum	./WEIGHTS//Small_Intestine_Terminal_Ileum/Small_Intestine_Terminal_Ileum.ENSG00000115944.10.wgt.RDat	COX7A2L	2	42560686	42652228	0.325	rs6717237	-2.6	rs1981664	0.403	7.05	-0.89	486	1	top1	0.4	3.2e-15	-0.89	0.37347	1159	0.908057
Small_Intestine_Terminal_Ileum	./WEIGHTS//Small_Intestine_Terminal_Ileum/Small_Intestine_Terminal_Ileum.ENSG00000186230.6.wgt.RDat	ZNF749	19	57946697	57956853	0.5203	rs2865164	3.37	rs1989455	0.28172	-6.46	-0.889	491	1	top1	0.28	2.3e-10	0.889	0.374	1160	0.908562
Small_Intestine_Terminal_Ileum	./WEIGHTS//Small_Intestine_Terminal_Ileum/Small_Intestine_Terminal_Ileum.ENSG00000205084.6.wgt.RDat	TMEM231	16	75572015	75590184	0.419	rs1423867	-2.77	rs2641804	0.135	-4.17	-1.137	381	5	lasso	0.14	2e-05	0.88848	0.37428	1161	0.908459
Small_Intestine_Terminal_Ileum	./WEIGHTS//Small_Intestine_Terminal_Ileum/Small_Intestine_Terminal_Ileum.ENSG00000211639.2.wgt.RDat	IGLV4-60	22	22516592	22517074	0.543	rs5750465	3.31	rs5757123	0.33157	-6.6	0.888	414	1	top1	0.33	2.9e-12	-0.888	0.3745	1162	0.908211
Small_Intestine_Terminal_Ileum	./WEIGHTS//Small_Intestine_Terminal_Ileum/Small_Intestine_Terminal_Ileum.ENSG00000220685.2.wgt.RDat	RP11-530A18.1	6	5066029	5067216	0.297	rs12213584	2.97	rs9378905	0.0102	3.82	-0.291	636	636	blup	0.04	0.016	-0.88655	0.375	1163	0.908641
Small_Intestine_Terminal_Ileum	./WEIGHTS//Small_Intestine_Terminal_Ileum/Small_Intestine_Terminal_Ileum.ENSG00000245680.5.wgt.RDat	ZNF585B	19	37672481	37708827	0.0937	rs256733	-2.6	rs826305	0.05433	-3.48	-0.71	275	275	blup	0.06	0.004	0.88521	0.37604	1164	0.910379
Small_Intestine_Terminal_Ileum	./WEIGHTS//Small_Intestine_Terminal_Ileum/Small_Intestine_Terminal_Ileum.ENSG00000104231.6.wgt.RDat	ZFAND1	8	82613957	82645116	0.315	rs13251888	2.6	rs3735701	0.02007	-3.71	-1.395	345	27	enet	0.06	0.0039	0.885	0.3761	1165	0.909742
Small_Intestine_Terminal_Ileum	./WEIGHTS//Small_Intestine_Terminal_Ileum/Small_Intestine_Terminal_Ileum.ENSG00000033170.12.wgt.RDat	FUT8	14	65877310	66210839	0.184	rs17753508	3.13	rs2022841	-0.00534	3.74	-1.264	374	19	enet	0.093	0.0004	-0.8841	0.37667	1166	0.91034
Small_Intestine_Terminal_Ileum	./WEIGHTS//Small_Intestine_Terminal_Ileum/Small_Intestine_Terminal_Ileum.ENSG00000197146.2.wgt.RDat	AL133458.1	6	167357853	167360151	0.437	rs2294323	2.99	rs2769343	0.00582	4.32	1.04	692	37	enet	0.053	0.0062	0.88179	0.378	1167	0.912771
Small_Intestine_Terminal_Ileum	./WEIGHTS//Small_Intestine_Terminal_Ileum/Small_Intestine_Terminal_Ileum.ENSG00000235677.1.wgt.RDat	NPM1P26	10	98319942	98320679	0.3783	rs7071006	2.98	rs9633703	0.153158	-5.41	-0.882	472	1	top1	0.15	5.4e-06	0.882	0.378	1168	0.91199
Small_Intestine_Terminal_Ileum	./WEIGHTS//Small_Intestine_Terminal_Ileum/Small_Intestine_Terminal_Ileum.ENSG00000132199.14.wgt.RDat	ENOSF1	18	672546	712676	0.361	rs13381189	-3.21	rs7228136	0.03103	-4.06	-0.089	626	626	blup	0.11	0.00013	-0.8808	0.3784	1169	0.912174
Small_Intestine_Terminal_Ileum	./WEIGHTS//Small_Intestine_Terminal_Ileum/Small_Intestine_Terminal_Ileum.ENSG00000272823.1.wgt.RDat	RP11-295M18.6	1	221002018	221002553	0.5406	rs4142349	2.97	rs11118622	0.164832	6.13	1.037	402	402	blup	0.32	1.2e-11	0.88081	0.37842	1170	0.911442
Small_Intestine_Terminal_Ileum	./WEIGHTS//Small_Intestine_Terminal_Ileum/Small_Intestine_Terminal_Ileum.ENSG00000177570.9.wgt.RDat	SAMD12	8	119201698	119634234	0.342	rs7832024	2.61	rs880033	0.19415	5.52	0.88	553	1	top1	0.19	2.5e-07	0.88	0.3789	1171	0.911819
Small_Intestine_Terminal_Ileum	./WEIGHTS//Small_Intestine_Terminal_Ileum/Small_Intestine_Terminal_Ileum.ENSG00000220267.1.wgt.RDat	ACTBP8	6	88985601	88986708	0.363	rs10944349	-2.5	rs1870832	0.15497	5.23	-0.879	473	1	top1	0.15	4.7e-06	-0.879	0.379	1172	0.911282
Small_Intestine_Terminal_Ileum	./WEIGHTS//Small_Intestine_Terminal_Ileum/Small_Intestine_Terminal_Ileum.ENSG00000159348.8.wgt.RDat	CYB5R1	1	202930997	202936408	0.2998	rs3766553	3.59	rs4950894	0.029691	3.66	-0.879	492	1	top1	0.03	0.033	-0.879	0.3794	1173	0.911466
Small_Intestine_Terminal_Ileum	./WEIGHTS//Small_Intestine_Terminal_Ileum/Small_Intestine_Terminal_Ileum.ENSG00000261770.1.wgt.RDat	CTC-459F4.1	19	28248092	28251757	0.5767	rs4892316	2.83	rs7252041	0.40048	7.01	1.319	279	7	lasso	0.45	2.1e-17	0.87835	0.37976	1174	0.911553
Small_Intestine_Terminal_Ileum	./WEIGHTS//Small_Intestine_Terminal_Ileum/Small_Intestine_Terminal_Ileum.ENSG00000227354.2.wgt.RDat	RBM26-AS1	13	79980444	79998463	0.521	rs9545031	2.32	rs1155848	0.401745	7.03	0.878	395	1	top1	0.4	3.6e-15	0.878	0.3799	1175	0.911113
Small_Intestine_Terminal_Ileum	./WEIGHTS//Small_Intestine_Terminal_Ileum/Small_Intestine_Terminal_Ileum.ENSG00000250067.7.wgt.RDat	YJEFN3	19	19640173	19648390	0.1568	rs2304097	3.54	rs1036215	0.11216	-4.78	0.878	353	1	top1	0.11	0.0001	-0.878	0.37994	1176	0.910434
Small_Intestine_Terminal_Ileum	./WEIGHTS//Small_Intestine_Terminal_Ileum/Small_Intestine_Terminal_Ileum.ENSG00000237510.3.wgt.RDat	AC008268.2	2	96457968	96465914	0.463	rs10201845	-1.89	rs3171927	0.0968	-4.5	0.86	108	6	lasso	0.11	0.00015	-0.87757	0.38018	1177	0.910236
Small_Intestine_Terminal_Ileum	./WEIGHTS//Small_Intestine_Terminal_Ileum/Small_Intestine_Terminal_Ileum.ENSG00000153066.8.wgt.RDat	TXNDC11	16	11773016	11830089	0.559	rs12599288	3.39	rs4781143	0.0056	3.47	2.371	474	474	blup	0.12	8.3e-05	0.87745	0.38024	1178	0.909606
Small_Intestine_Terminal_Ileum	./WEIGHTS//Small_Intestine_Terminal_Ileum/Small_Intestine_Terminal_Ileum.ENSG00000111666.6.wgt.RDat	CHPT1	12	102090725	102137918	0.206	rs1354097	3.32	rs10492086	0.0183	-3.68	-0.425	483	483	blup	0.084	0.00076	0.8766	0.380689	1179	0.909908
Small_Intestine_Terminal_Ileum	./WEIGHTS//Small_Intestine_Terminal_Ileum/Small_Intestine_Terminal_Ileum.ENSG00000144559.6.wgt.RDat	TAMM41	3	11831916	11888393	0.742	rs2442793	-2.94	rs9876026	0.376366	-7.34	0.337	492	21	enet	0.45	2.1e-17	-0.8747	0.38176	1180	0.911695
Small_Intestine_Terminal_Ileum	./WEIGHTS//Small_Intestine_Terminal_Ileum/Small_Intestine_Terminal_Ileum.ENSG00000254521.2.wgt.RDat	SIGLEC12	19	51994611	52005043	0.7024	rs962129	2.67	rs3810114	0.36495	7.21	-1.062	629	11	lasso	0.45	2.9e-17	-0.87403	0.3821	1181	0.911734
Small_Intestine_Terminal_Ileum	./WEIGHTS//Small_Intestine_Terminal_Ileum/Small_Intestine_Terminal_Ileum.ENSG00000170540.10.wgt.RDat	ARL6IP1	16	18802991	18813000	0.295	rs11074363	3.17	rs10454701	-0.00725	-3.48	0.317	225	22	enet	0.075	0.0014	-0.87331	0.3825	1182	0.911916
Small_Intestine_Terminal_Ileum	./WEIGHTS//Small_Intestine_Terminal_Ileum/Small_Intestine_Terminal_Ileum.ENSG00000273456.1.wgt.RDat	RP11-686O6.2	2	203239655	203240327	0.247	rs13015146	-3.47	rs11899836	0.12	4.81	0.873	335	1	top1	0.12	5.9e-05	0.873	0.38266	1183	0.911527
Small_Intestine_Terminal_Ileum	./WEIGHTS//Small_Intestine_Terminal_Ileum/Small_Intestine_Terminal_Ileum.ENSG00000261428.1.wgt.RDat	RP11-16P6.1	2	223431624	223434438	0.353	rs13000510	3.29	rs4674677	0.118	-4.17	0.871	465	1	top1	0.12	6.8e-05	-0.871	0.38375	1184	0.913351
Small_Intestine_Terminal_Ileum	./WEIGHTS//Small_Intestine_Terminal_Ileum/Small_Intestine_Terminal_Ileum.ENSG00000122367.15.wgt.RDat	LDB3	10	88428206	88495825	0.2871	rs12411971	2.8	rs7895667	0.136479	-4.52	0.871	391	1	top1	0.14	1.8e-05	-0.871	0.384	1185	0.913175
Small_Intestine_Terminal_Ileum	./WEIGHTS//Small_Intestine_Terminal_Ileum/Small_Intestine_Terminal_Ileum.ENSG00000162620.11.wgt.RDat	LRRIQ3	1	74491699	74663871	0.3477	rs1340425	2.4	rs3765651	0.282989	-5.99	-0.87	361	1	top1	0.28	2.1e-10	0.87	0.3843	1186	0.913118
Small_Intestine_Terminal_Ileum	./WEIGHTS//Small_Intestine_Terminal_Ileum/Small_Intestine_Terminal_Ileum.ENSG00000237753.1.wgt.RDat	AC079922.3	2	113399409	113403267	0.428	rs4318395	-2.35	rs17587043	0.153	5.47	-0.852	479	19	enet	0.2	1.7e-07	-0.86885	0.38493	1187	0.913844
Small_Intestine_Terminal_Ileum	./WEIGHTS//Small_Intestine_Terminal_Ileum/Small_Intestine_Terminal_Ileum.ENSG00000128891.11.wgt.RDat	C15orf57	15	40820882	40857256	0.4002	rs3784399	-2.49	rs11630273	0.30336	-6.38	1.135	334	24	enet	0.4	3.7e-15	-0.8683	0.38521	1188	0.913739
Small_Intestine_Terminal_Ileum	./WEIGHTS//Small_Intestine_Terminal_Ileum/Small_Intestine_Terminal_Ileum.ENSG00000163823.3.wgt.RDat	CCR1	3	46243200	46249887	0.2879	rs13069750	2.68	rs7650998	0.015798	3.67	0.922	464	3	lasso	0.058	0.0045	0.8683	0.38524	1189	0.913041
Small_Intestine_Terminal_Ileum	./WEIGHTS//Small_Intestine_Terminal_Ileum/Small_Intestine_Terminal_Ileum.ENSG00000106328.8.wgt.RDat	FSCN3	7	127231773	127242198	0.257	rs6944446	2.86	rs10228722	-0.004073	-2.95	-0.859	472	472	blup	0.044	0.012	0.86773	0.38554	1190	0.912985
Small_Intestine_Terminal_Ileum	./WEIGHTS//Small_Intestine_Terminal_Ileum/Small_Intestine_Terminal_Ileum.ENSG00000255545.3.wgt.RDat	RP11-627G23.1	11	134306367	134374934	0.452	rs2156701	-3.59	rs7117021	0.029685	-3.87	-0.769	619	619	blup	0.063	0.0033	-0.86761	0.385611	1191	0.912386
Small_Intestine_Terminal_Ileum	./WEIGHTS//Small_Intestine_Terminal_Ileum/Small_Intestine_Terminal_Ileum.ENSG00000156869.8.wgt.RDat	FRRS1	1	100174259	100231349	0.241	rs11166413	2.91	rs6696586	0.109367	-4.3	-0.657	467	467	blup	0.13	3.6e-05	0.86702	0.38593	1192	0.912375
Small_Intestine_Terminal_Ileum	./WEIGHTS//Small_Intestine_Terminal_Ileum/Small_Intestine_Terminal_Ileum.ENSG00000248265.1.wgt.RDat	RP11-834C11.3	12	54452038	54516018	0.544	rs979013	3.14	rs4759345	0.267	-6.17	-0.778	422	26	enet	0.32	8.5e-12	0.8667	0.386102	1193	0.912016
Small_Intestine_Terminal_Ileum	./WEIGHTS//Small_Intestine_Terminal_Ileum/Small_Intestine_Terminal_Ileum.ENSG00000212126.3.wgt.RDat	TAS2R50	12	11138512	11139511	0.224	rs17809746	2.16	rs1376250	0.0551	4.5	-1.22	383	383	blup	0.09	0.00047	-0.8654	0.386802	1194	0.912905
Small_Intestine_Terminal_Ileum	./WEIGHTS//Small_Intestine_Terminal_Ileum/Small_Intestine_Terminal_Ileum.ENSG00000224997.1.wgt.RDat	AL049840.1	14	104177607	104179149	0.51	rs10137218	-2.81	rs861537	0.41986	-7.21	0.593	349	3	lasso	0.5	1.2e-19	-0.8638	0.38769	1195	0.914235
Small_Intestine_Terminal_Ileum	./WEIGHTS//Small_Intestine_Terminal_Ileum/Small_Intestine_Terminal_Ileum.ENSG00000254207.1.wgt.RDat	RP11-43A14.1	8	675188	675877	0.308	rs4300034	2.88	rs10094564	0.41332	-7.24	0.862	593	1	top1	0.41	1.1e-15	-0.862	0.3887	1196	0.91585
Small_Intestine_Terminal_Ileum	./WEIGHTS//Small_Intestine_Terminal_Ileum/Small_Intestine_Terminal_Ileum.ENSG00000100321.10.wgt.RDat	SYNGR1	22	39745930	39781593	0.363	rs136805	-2.64	rs2069235	0.22939	5.54	0.862	385	1	top1	0.23	1.6e-08	0.862	0.3887	1197	0.915085
Small_Intestine_Terminal_Ileum	./WEIGHTS//Small_Intestine_Terminal_Ileum/Small_Intestine_Terminal_Ileum.ENSG00000231025.1.wgt.RDat	RP11-175O19.4	10	98752207	98755716	0.2889	rs7071006	2.98	rs4606419	-0.008346	3.23	-0.835	450	450	blup	0.015	0.098	-0.8618	0.389	1198	0.915027
Small_Intestine_Terminal_Ileum	./WEIGHTS//Small_Intestine_Terminal_Ileum/Small_Intestine_Terminal_Ileum.ENSG00000189350.8.wgt.RDat	FAM179A	2	29179477	29284239	0.429	rs6744522	-3.07	rs10197378	0.332	6.4	0.597	596	2	lasso	0.4	5.6e-15	0.86132	0.38906	1199	0.914405
Small_Intestine_Terminal_Ileum	./WEIGHTS//Small_Intestine_Terminal_Ileum/Small_Intestine_Terminal_Ileum.ENSG00000123219.8.wgt.RDat	CENPK	5	64813593	64858998	0.181	rs6860508	2.35	rs2020262	0.098278	-4.42	0.861	418	1	top1	0.098	0.00027	-0.861	0.38924	1200	0.914065
Small_Intestine_Terminal_Ileum	./WEIGHTS//Small_Intestine_Terminal_Ileum/Small_Intestine_Terminal_Ileum.ENSG00000225726.1.wgt.RDat	AC007000.10	7	76701068	76701554	0.279	rs2908182	-2.7	rs2068031	0.018038	-3.38	-0.86	263	1	top1	0.018	0.076	0.86	0.38979	1201	0.914595
Small_Intestine_Terminal_Ileum	./WEIGHTS//Small_Intestine_Terminal_Ileum/Small_Intestine_Terminal_Ileum.ENSG00000120784.11.wgt.RDat	ZFP30	19	38121910	38183238	0.1809	rs256733	-2.6	rs2291002	0.11255	-4.56	0.909	290	13	enet	0.15	8.5e-06	-0.85876	0.39048	1202	0.915451
Small_Intestine_Terminal_Ileum	./WEIGHTS//Small_Intestine_Terminal_Ileum/Small_Intestine_Terminal_Ileum.ENSG00000259343.1.wgt.RDat	RP11-761I4.3	15	81616718	81654378	0.3184	rs17875579	3.32	rs3743040	-0.0068	3.34	2.125	392	392	blup	0.039	0.017	0.8575	0.39118	1203	0.91633
Small_Intestine_Terminal_Ileum	./WEIGHTS//Small_Intestine_Terminal_Ileum/Small_Intestine_Terminal_Ileum.ENSG00000128683.9.wgt.RDat	GAD1	2	171669723	171717661	0.29	rs35872782	-2.83	rs3749034	0.0814	-3.83	0.857	435	1	top1	0.081	0.00088	-0.857	0.39144	1204	0.916178
Small_Intestine_Terminal_Ileum	./WEIGHTS//Small_Intestine_Terminal_Ileum/Small_Intestine_Terminal_Ileum.ENSG00000269893.2.wgt.RDat	SNHG8	4	119199864	119200978	0.342	rs2389523	2.52	rs3805189	0.12619	5.22	-0.376	281	30	enet	0.19	3.3e-07	-0.85641	0.39177	1205	0.916189
Small_Intestine_Terminal_Ileum	./WEIGHTS//Small_Intestine_Terminal_Ileum/Small_Intestine_Terminal_Ileum.ENSG00000170802.11.wgt.RDat	FOXN2	2	48541776	48606433	0.526	rs17326328	-3.62	rs12475492	0.172	4.83	-0.856	360	1	top1	0.17	1.4e-06	-0.856	0.392	1206	0.915967
Small_Intestine_Terminal_Ileum	./WEIGHTS//Small_Intestine_Terminal_Ileum/Small_Intestine_Terminal_Ileum.ENSG00000178952.4.wgt.RDat	TUFM	16	28853732	28857729	0.211	rs252321	2.57	rs11074907	0.0946	5.15	-0.644	186	11	enet	0.17	1.9e-06	-0.85592	0.39204	1207	0.915301
Small_Intestine_Terminal_Ileum	./WEIGHTS//Small_Intestine_Terminal_Ileum/Small_Intestine_Terminal_Ileum.ENSG00000266918.1.wgt.RDat	RP11-798G7.8	17	43608943	43611204	0.1611	rs4986173	-2.17	rs12944712	0.054833	3.99	-0.855	145	1	top1	0.055	0.0056	-0.855	0.392551	1208	0.915736
Small_Intestine_Terminal_Ileum	./WEIGHTS//Small_Intestine_Terminal_Ileum/Small_Intestine_Terminal_Ileum.ENSG00000185344.9.wgt.RDat	ATP6V0A2	12	124196865	124246302	0.253	rs10846489	-3.5	rs12309685	0.0413	3.6	-0.333	398	5	lasso	0.096	0.00032	-0.8541	0.393048	1209	0.916137
Small_Intestine_Terminal_Ileum	./WEIGHTS//Small_Intestine_Terminal_Ileum/Small_Intestine_Terminal_Ileum.ENSG00000205464.7.wgt.RDat	ATP6AP1L	5	81575281	81682796	0.757	rs4703851	3.24	rs226202	0.488767	7.68	-0.854	438	1	top1	0.49	2.9e-19	-0.854	0.3931	1210	0.915501
Small_Intestine_Terminal_Ileum	./WEIGHTS//Small_Intestine_Terminal_Ileum/Small_Intestine_Terminal_Ileum.ENSG00000111581.5.wgt.RDat	NUP107	12	69080514	69136785	0.404	rs7304995	-2.52	rs2910102	0.208	-6.09	-0.665	530	5	lasso	0.21	5.7e-08	0.8538	0.393236	1211	0.915061
Small_Intestine_Terminal_Ileum	./WEIGHTS//Small_Intestine_Terminal_Ileum/Small_Intestine_Terminal_Ileum.ENSG00000097021.15.wgt.RDat	ACOT7	1	6324329	6453614	0.39	rs6683017	2.56	rs17029376	0.057638	-3.92	1.041	419	419	blup	0.082	0.00083	-0.85355	0.39335	1212	0.914571
Small_Intestine_Terminal_Ileum	./WEIGHTS//Small_Intestine_Terminal_Ileum/Small_Intestine_Terminal_Ileum.ENSG00000090238.7.wgt.RDat	YPEL3	16	30103635	30107565	0.566	rs1143695	2.56	rs7205802	0.0622	4.72	1.036	224	224	blup	0.29	1.5e-10	0.85355	0.39335	1213	0.913817
Small_Intestine_Terminal_Ileum	./WEIGHTS//Small_Intestine_Terminal_Ileum/Small_Intestine_Terminal_Ileum.ENSG00000120645.7.wgt.RDat	IQSEC3	12	175931	287626	0.416	rs1860612	2.31	rs10848445	0.068	3.64	1.593	255	255	blup	0.084	0.00073	0.8512	0.39468	1214	0.916152
Small_Intestine_Terminal_Ileum	./WEIGHTS//Small_Intestine_Terminal_Ileum/Small_Intestine_Terminal_Ileum.ENSG00000214253.4.wgt.RDat	FIS1	7	100882739	100895597	0.274	rs3847060	2.83	rs10255195	0.122042	-4.62	-0.85	380	1	top1	0.12	5.1e-05	0.85	0.39533	1215	0.916905
Small_Intestine_Terminal_Ileum	./WEIGHTS//Small_Intestine_Terminal_Ileum/Small_Intestine_Terminal_Ileum.ENSG00000129055.8.wgt.RDat	ANAPC13	3	134196548	134205558	0.5229	rs1991441	-2.32	rs9835204	0.438876	-7.95	0.852	469	5	lasso	0.5	1.2e-19	-0.8495	0.39559	1216	0.916754
Small_Intestine_Terminal_Ileum	./WEIGHTS//Small_Intestine_Terminal_Ileum/Small_Intestine_Terminal_Ileum.ENSG00000166037.6.wgt.RDat	CEP57	11	95523129	95565857	0.24	rs4409785	3.77	rs7102303	0.0964	-4.82	1.426	617	5	lasso	0.16	3.5e-06	-0.84921	0.395762	1217	0.916399
Small_Intestine_Terminal_Ileum	./WEIGHTS//Small_Intestine_Terminal_Ileum/Small_Intestine_Terminal_Ileum.ENSG00000049239.8.wgt.RDat	H6PD	1	9294834	9331396	0.32	rs10864418	-2.94	rs732950	0.170868	-4.84	-0.849	433	1	top1	0.17	1.5e-06	0.849	0.39588	1218	0.915919
Small_Intestine_Terminal_Ileum	./WEIGHTS//Small_Intestine_Terminal_Ileum/Small_Intestine_Terminal_Ileum.ENSG00000182923.12.wgt.RDat	CEP63	3	134204869	134293855	0.3215	rs1991441	-2.32	rs9289471	0.166474	-5.17	0.849	468	1	top1	0.17	2e-06	-0.849	0.39588	1219	0.915168
Small_Intestine_Terminal_Ileum	./WEIGHTS//Small_Intestine_Terminal_Ileum/Small_Intestine_Terminal_Ileum.ENSG00000260230.2.wgt.RDat	FRRS1L	9	111892573	111929571	0.244	rs16914304	-3.14	rs11793564	0.018066	4.17	1.667	598	598	blup	0.1	0.00022	0.8488	0.39598	1220	0.914649
Small_Intestine_Terminal_Ileum	./WEIGHTS//Small_Intestine_Terminal_Ileum/Small_Intestine_Terminal_Ileum.ENSG00000228157.2.wgt.RDat	AC007952.5	17	18996287	18999674	0.4969	rs2472712	-2.24	rs16960499	0.086565	5.08	-0.909	205	205	blup	0.14	1.4e-05	-0.8478	0.396531	1221	0.915171
Small_Intestine_Terminal_Ileum	./WEIGHTS//Small_Intestine_Terminal_Ileum/Small_Intestine_Terminal_Ileum.ENSG00000132305.16.wgt.RDat	IMMT	2	86371055	86422712	0.407	rs17618119	2.65	rs4569473	0.227	5.82	1.654	454	454	blup	0.29	1.5e-10	0.84773	0.39659	1222	0.914559
Small_Intestine_Terminal_Ileum	./WEIGHTS//Small_Intestine_Terminal_Ileum/Small_Intestine_Terminal_Ileum.ENSG00000261064.1.wgt.RDat	RP11-1000B6.3	15	32828248	32879814	0.367	rs7170561	-2.73	rs8037102	0.00509	3.66	-0.672	379	379	blup	0.07	0.0019	-0.8471	0.39695	1223	0.91464
Small_Intestine_Terminal_Ileum	./WEIGHTS//Small_Intestine_Terminal_Ileum/Small_Intestine_Terminal_Ileum.ENSG00000152784.11.wgt.RDat	PRDM8	4	81105033	81125483	0.289	rs11735728	2.77	rs11099343	0.03417	3.46	1.286	366	366	blup	0.12	7.2e-05	0.84684	0.39708	1224	0.914192
Small_Intestine_Terminal_Ileum	./WEIGHTS//Small_Intestine_Terminal_Ileum/Small_Intestine_Terminal_Ileum.ENSG00000196152.6.wgt.RDat	ZNF79	9	130186661	130207651	0.415	rs10987596	2.41	rs6478776	0.256074	5.98	0.846	358	1	top1	0.26	1.9e-09	0.846	0.39755	1225	0.914527
Small_Intestine_Terminal_Ileum	./WEIGHTS//Small_Intestine_Terminal_Ileum/Small_Intestine_Terminal_Ileum.ENSG00000139190.12.wgt.RDat	VAMP1	12	6571489	6580153	0.404	rs6489726	2.14	rs12964	0.179	-5.37	-0.699	405	405	blup	0.24	7.1e-09	0.8447	0.398257	1226	0.915406
Small_Intestine_Terminal_Ileum	./WEIGHTS//Small_Intestine_Terminal_Ileum/Small_Intestine_Terminal_Ileum.ENSG00000068654.11.wgt.RDat	POLR1A	2	86247339	86333278	0.185	rs17618119	2.65	rs7598787	0.059	-4.45	0.844	459	1	top1	0.059	0.0042	-0.844	0.39867	1227	0.915609
Small_Intestine_Terminal_Ileum	./WEIGHTS//Small_Intestine_Terminal_Ileum/Small_Intestine_Terminal_Ileum.ENSG00000165757.8.wgt.RDat	KIAA1462	10	30301729	30404423	0.2874	rs16931782	-2.85	rs1063205	0.089113	-4.55	0.844	600	1	top1	0.089	0.00052	-0.844	0.399	1228	0.915621
Small_Intestine_Terminal_Ileum	./WEIGHTS//Small_Intestine_Terminal_Ileum/Small_Intestine_Terminal_Ileum.ENSG00000096872.11.wgt.RDat	IFT74	9	26956371	27062928	0.334	rs10217315	3.61	rs10812505	0.172502	5.05	-0.843	627	1	top1	0.17	1.3e-06	-0.843	0.39923	1229	0.915403
Small_Intestine_Terminal_Ileum	./WEIGHTS//Small_Intestine_Terminal_Ileum/Small_Intestine_Terminal_Ileum.ENSG00000233942.1.wgt.RDat	AC004012.1	7	95101147	95103310	0.279	rs1873036	-2.79	rs3801916	-0.005912	3.48	0.315	473	473	blup	-0.0014	0.36	0.8421	0.39973	1230	0.915804
Small_Intestine_Terminal_Ileum	./WEIGHTS//Small_Intestine_Terminal_Ileum/Small_Intestine_Terminal_Ileum.ENSG00000224769.1.wgt.RDat	AC069213.1	3	195341818	195347104	0.5774	rs1908173	4.25	rs4677617	0.123179	5.26	-0.567	298	19	enet	0.15	5.4e-06	-0.8421	0.39975	1231	0.915106
Small_Intestine_Terminal_Ileum	./WEIGHTS//Small_Intestine_Terminal_Ileum/Small_Intestine_Terminal_Ileum.ENSG00000233621.1.wgt.RDat	RP11-422J8.1	1	37920480	37940012	0.3537	rs16824043	2.84	rs2245867	0.072336	-5.09	-0.366	437	4	lasso	0.15	7.4e-06	0.84124	0.40021	1232	0.915415
Small_Intestine_Terminal_Ileum	./WEIGHTS//Small_Intestine_Terminal_Ileum/Small_Intestine_Terminal_Ileum.ENSG00000131044.12.wgt.RDat	TTLL9	20	30458551	30532757	0.184	rs17090740	-2.28	rs6089119	0.00592	-3.82	-0.351	314	314	blup	0.025	0.046	0.8407	0.4005	1233	0.915336
Small_Intestine_Terminal_Ileum	./WEIGHTS//Small_Intestine_Terminal_Ileum/Small_Intestine_Terminal_Ileum.ENSG00000095917.9.wgt.RDat	TPSD1	16	1306060	1308532	0.874	rs1075789	2.18	rs12934797	0.13	-5.54	-0.675	448	448	blup	0.31	1.6e-11	-0.84032	0.40073	1234	0.915119
Small_Intestine_Terminal_Ileum	./WEIGHTS//Small_Intestine_Terminal_Ileum/Small_Intestine_Terminal_Ileum.ENSG00000160284.10.wgt.RDat	SPATC1L	21	47581062	47604390	0.791	rs914247	-2.34	rs2839130	0.40094	-7.12	1.276	494	17	lasso	0.42	6.9e-16	-0.83997	0.400923	1235	0.914819
Small_Intestine_Terminal_Ileum	./WEIGHTS//Small_Intestine_Terminal_Ileum/Small_Intestine_Terminal_Ileum.ENSG00000124383.4.wgt.RDat	MPHOSPH10	2	71357444	71377231	0.373	rs17662453	-2.99	rs7578790	0.00265	-3.32	1.381	529	529	blup	0.09	0.00048	-0.83983	0.401	1236	0.914254
Small_Intestine_Terminal_Ileum	./WEIGHTS//Small_Intestine_Terminal_Ileum/Small_Intestine_Terminal_Ileum.ENSG00000239650.3.wgt.RDat	GUSBP4	6	58246051	58256569	0.351	rs9391296	2.07	rs12213747	0.16555	-5	-1.052	153	6	lasso	0.17	2e-06	0.83983	0.401	1237	0.913515
Small_Intestine_Terminal_Ileum	./WEIGHTS//Small_Intestine_Terminal_Ileum/Small_Intestine_Terminal_Ileum.ENSG00000271335.1.wgt.RDat	RP11-324I22.4	10	35603480	35625329	0.4348	rs603401	-1.93	rs3003981	0.242524	6.14	-0.494	332	16	enet	0.29	1.4e-10	-0.8407	0.401	1238	0.912777
Small_Intestine_Terminal_Ileum	./WEIGHTS//Small_Intestine_Terminal_Ileum/Small_Intestine_Terminal_Ileum.ENSG00000197969.7.wgt.RDat	VPS13A	9	79792269	80036457	0.258	rs4745606	-2.67	rs11145366	0.033365	-4.21	-1.056	531	9	lasso	0.067	0.0024	0.8397	0.40109	1239	0.912245
Small_Intestine_Terminal_Ileum	./WEIGHTS//Small_Intestine_Terminal_Ileum/Small_Intestine_Terminal_Ileum.ENSG00000172346.10.wgt.RDat	CSDC2	22	41956767	41973745	0.266	rs739129	2.95	rs12166503	0.10641	-4.89	-0.633	306	2	lasso	0.12	7.7e-05	0.83966	0.4011	1240	0.911532
Small_Intestine_Terminal_Ileum	./WEIGHTS//Small_Intestine_Terminal_Ileum/Small_Intestine_Terminal_Ileum.ENSG00000068781.16.wgt.RDat	STON1-GTF2A1L	2	48807724	49003620	0.367	rs981273	4.31	rs2140551	0.228	-5.34	0.839	506	1	top1	0.23	1.9e-08	-0.839	0.40147	1241	0.911638
Small_Intestine_Terminal_Ileum	./WEIGHTS//Small_Intestine_Terminal_Ileum/Small_Intestine_Terminal_Ileum.ENSG00000198805.7.wgt.RDat	PNP	14	20937113	20945253	0.6185	rs8010599	2.72	rs3790067	-0.00687	-3.52	0.511	658	658	blup	0.12	6.4e-05	0.8374	0.40236	1242	0.912923
Small_Intestine_Terminal_Ileum	./WEIGHTS//Small_Intestine_Terminal_Ileum/Small_Intestine_Terminal_Ileum.ENSG00000198099.4.wgt.RDat	ADH4	4	100044808	100078949	0.24	rs6532821	3.25	rs1154410	0.10904	5.15	0.607	496	496	blup	0.17	1.4e-06	0.83723	0.40246	1243	0.912415
Small_Intestine_Terminal_Ileum	./WEIGHTS//Small_Intestine_Terminal_Ileum/Small_Intestine_Terminal_Ileum.ENSG00000188690.8.wgt.RDat	UROS	10	127477146	127511817	0.1814	rs9422812	-3.12	rs10901431	0.121355	-4.5	0.837	591	1	top1	0.12	5.3e-05	-0.837	0.403	1244	0.912905
Small_Intestine_Terminal_Ileum	./WEIGHTS//Small_Intestine_Terminal_Ileum/Small_Intestine_Terminal_Ileum.ENSG00000259407.1.wgt.RDat	RP11-158M2.3	15	86287340	86293512	0.3103	rs11858395	2.96	rs10520597	0.12006	5.25	0.212	560	6	lasso	0.21	5.1e-08	0.8355	0.40342	1245	0.913123
Small_Intestine_Terminal_Ileum	./WEIGHTS//Small_Intestine_Terminal_Ileum/Small_Intestine_Terminal_Ileum.ENSG00000171928.9.wgt.RDat	TVP23B	17	18684308	18710027	0.4238	rs2472712	-2.36	rs4123417	0.39218	-6.95	-0.835	171	1	top1	0.39	9.5e-15	0.835	0.403718	1246	0.913064
Small_Intestine_Terminal_Ileum	./WEIGHTS//Small_Intestine_Terminal_Ileum/Small_Intestine_Terminal_Ileum.ENSG00000176454.9.wgt.RDat	LPCAT4	15	34651106	34659479	0.3858	rs10152468	2.77	rs2279686	0.14382	-5.09	-0.835	438	1	top1	0.14	1.1e-05	0.835	0.40372	1247	0.912336
Small_Intestine_Terminal_Ileum	./WEIGHTS//Small_Intestine_Terminal_Ileum/Small_Intestine_Terminal_Ileum.ENSG00000137098.9.wgt.RDat	SPAG8	9	35808042	35812269	0.25	rs17778847	2.87	rs1324459	0.008697	-3.66	-0.172	422	422	blup	0.1	0.00024	0.8311	0.4059	1248	0.916527
Small_Intestine_Terminal_Ileum	./WEIGHTS//Small_Intestine_Terminal_Ileum/Small_Intestine_Terminal_Ileum.ENSG00000175582.15.wgt.RDat	RAB6A	11	73386683	73472182	0.181	rs737586	-3.05	rs11235937	0.019536	-3.7	-0.83	334	1	top1	0.02	0.068	0.83	0.406539	1249	0.917235
Small_Intestine_Terminal_Ileum	./WEIGHTS//Small_Intestine_Terminal_Ileum/Small_Intestine_Terminal_Ileum.ENSG00000096006.7.wgt.RDat	CRISP3	6	49695097	49712150	0.201	rs17664591	-2.47	rs1856857	-0.00802	3.33	-1.432	354	354	blup	0.045	0.011	0.82877	0.407	1250	0.917541
Small_Intestine_Terminal_Ileum	./WEIGHTS//Small_Intestine_Terminal_Ileum/Small_Intestine_Terminal_Ileum.ENSG00000167674.10.wgt.RDat	HDGFRP2	19	4472284	4502203	0.2521	rs16992471	3.13	rs10416529	0.05355	4.69	-0.829	394	1	lasso	0.092	0.00044	-0.829	0.4071	1251	0.917033
Small_Intestine_Terminal_Ileum	./WEIGHTS//Small_Intestine_Terminal_Ileum/Small_Intestine_Terminal_Ileum.ENSG00000106113.14.wgt.RDat	CRHR2	7	30692200	30728900	0.321	rs9692492	2.53	rs24003	0.138322	-4.46	-0.828	475	1	top1	0.14	1.6e-05	0.828	0.40767	1252	0.917583
Small_Intestine_Terminal_Ileum	./WEIGHTS//Small_Intestine_Terminal_Ileum/Small_Intestine_Terminal_Ileum.ENSG00000126746.13.wgt.RDat	ZNF384	12	6775643	6798676	0.168	rs6489726	2.14	rs2534721	0.0638	3.97	-0.155	284	284	blup	0.068	0.0022	-0.8278	0.407796	1253	0.917134
Small_Intestine_Terminal_Ileum	./WEIGHTS//Small_Intestine_Terminal_Ileum/Small_Intestine_Terminal_Ileum.ENSG00000138152.7.wgt.RDat	BTBD16	10	124030821	124097677	0.4392	rs11200316	4.04	rs10887114	0.248544	-5.86	0.393	601	9	lasso	0.25	2.4e-09	-0.8266	0.408	1254	0.916861
Small_Intestine_Terminal_Ileum	./WEIGHTS//Small_Intestine_Terminal_Ileum/Small_Intestine_Terminal_Ileum.ENSG00000138346.10.wgt.RDat	DNA2	10	70173821	70231879	0.2498	rs11813125	3.5	rs10823215	0.15671	-5.35	0.563	384	14	enet	0.16	2.8e-06	-0.8267	0.408	1255	0.916131
Small_Intestine_Terminal_Ileum	./WEIGHTS//Small_Intestine_Terminal_Ileum/Small_Intestine_Terminal_Ileum.ENSG00000100288.15.wgt.RDat	CHKB	22	51017378	51039884	0.372	rs5770871	-2.83	rs131713	0.01717	4.26	-0.827	285	1	top1	0.017	0.081	-0.827	0.4082	1256	0.91585
Small_Intestine_Terminal_Ileum	./WEIGHTS//Small_Intestine_Terminal_Ileum/Small_Intestine_Terminal_Ileum.ENSG00000266753.2.wgt.RDat	RP11-690G19.3	17	37408897	37410550	0.344	rs228232	-2.76	rs4239222	0.101578	-4.56	-0.296	368	368	blup	0.12	4.8e-05	0.8264	0.408565	1257	0.91594
Small_Intestine_Terminal_Ileum	./WEIGHTS//Small_Intestine_Terminal_Ileum/Small_Intestine_Terminal_Ileum.ENSG00000129566.8.wgt.RDat	TEP1	14	20833826	20881588	0.4091	rs8010599	2.72	rs3093872	-0.00318	3.48	-1.593	651	12	lasso	0.05	0.008	-0.8258	0.40893	1258	0.916029
Small_Intestine_Terminal_Ileum	./WEIGHTS//Small_Intestine_Terminal_Ileum/Small_Intestine_Terminal_Ileum.ENSG00000184674.8.wgt.RDat	GSTT1	22	24376212	24384680	0.734	rs738807	-2.84	rs5760176	0.43002	-7.25	1.581	387	41	enet	0.45	2.1e-17	-0.82569	0.409	1259	0.915458
Small_Intestine_Terminal_Ileum	./WEIGHTS//Small_Intestine_Terminal_Ileum/Small_Intestine_Terminal_Ileum.ENSG00000233328.3.wgt.RDat	PFN1P1	1	171639657	171640079	0.1948	rs2421847	-2.64	rs17581251	0.016963	3.75	1.864	534	4	lasso	0.076	0.0013	0.82456	0.40962	1260	0.916118
Small_Intestine_Terminal_Ileum	./WEIGHTS//Small_Intestine_Terminal_Ileum/Small_Intestine_Terminal_Ileum.ENSG00000136717.10.wgt.RDat	BIN1	2	127805603	127864931	0.415	rs1158867	-3.21	rs873270	0.00318	-3.47	-0.048	460	8	lasso	0.082	0.00087	0.82385	0.41002	1261	0.916286
Small_Intestine_Terminal_Ileum	./WEIGHTS//Small_Intestine_Terminal_Ileum/Small_Intestine_Terminal_Ileum.ENSG00000159648.7.wgt.RDat	TEPP	16	58010339	58021475	0.328	rs4784864	3.33	rs8055820	0.0235	-4.31	-1.437	546	546	blup	0.078	0.0011	0.82329	0.41035	1262	0.916297
Small_Intestine_Terminal_Ileum	./WEIGHTS//Small_Intestine_Terminal_Ileum/Small_Intestine_Terminal_Ileum.ENSG00000117640.13.wgt.RDat	MTFR1L	1	26145131	26159432	0.4102	rs2232647	2.35	rs3767876	0.083936	-4.79	1.363	373	373	blup	0.19	2.8e-07	-0.82301	0.4105	1263	0.915906
Small_Intestine_Terminal_Ileum	./WEIGHTS//Small_Intestine_Terminal_Ileum/Small_Intestine_Terminal_Ileum.ENSG00000128699.9.wgt.RDat	ORMDL1	2	190635049	190649097	0.205	rs17732729	-3.51	rs1233288	0.0641	4.08	0.823	315	1	top1	0.064	0.003	0.823	0.41051	1264	0.915203
Small_Intestine_Terminal_Ileum	./WEIGHTS//Small_Intestine_Terminal_Ileum/Small_Intestine_Terminal_Ileum.ENSG00000229413.1.wgt.RDat	AC018638.1	7	128293740	128293989	0.479	rs3750035	-3.21	rs2402923	0.311013	6.19	0.823	367	1	top1	0.31	1.8e-11	0.823	0.41051	1265	0.91448
Small_Intestine_Terminal_Ileum	./WEIGHTS//Small_Intestine_Terminal_Ileum/Small_Intestine_Terminal_Ileum.ENSG00000230715.2.wgt.RDat	RP11-274B21.4	7	128292895	128293719	0.74	rs3750035	-3.21	rs2402923	0.62309	8.68	0.823	368	1	top1	0.62	3.4e-27	0.823	0.41051	1266	0.913758
Small_Intestine_Terminal_Ileum	./WEIGHTS//Small_Intestine_Terminal_Ileum/Small_Intestine_Terminal_Ileum.ENSG00000242588.2.wgt.RDat	RP11-274B21.1	7	128171752	128269512	0.618	rs3750035	-3.21	rs2402923	0.568744	8.34	0.823	373	1	top1	0.57	1.1e-23	0.823	0.41051	1267	0.913036
Small_Intestine_Terminal_Ileum	./WEIGHTS//Small_Intestine_Terminal_Ileum/Small_Intestine_Terminal_Ileum.ENSG00000243302.3.wgt.RDat	RP11-274B21.2	7	128291239	128292388	0.603	rs3750035	-3.21	rs2402923	0.489425	7.76	0.823	368	1	top1	0.49	2.7e-19	0.823	0.41051	1268	0.912316
Small_Intestine_Terminal_Ileum	./WEIGHTS//Small_Intestine_Terminal_Ileum/Small_Intestine_Terminal_Ileum.ENSG00000243679.1.wgt.RDat	RP11-274B21.3	7	128294023	128294776	0.573	rs3750035	-3.21	rs2402923	0.507473	7.82	0.823	367	1	top1	0.51	3.1e-20	0.823	0.41051	1269	0.911597
Small_Intestine_Terminal_Ileum	./WEIGHTS//Small_Intestine_Terminal_Ileum/Small_Intestine_Terminal_Ileum.ENSG00000242612.2.wgt.RDat	DECR2	16	451826	462487	0.62	rs13226	3.46	rs3743895	0.324	6.51	1.396	391	10	lasso	0.38	4.1e-14	0.82222	0.41095	1270	0.911856
Small_Intestine_Terminal_Ileum	./WEIGHTS//Small_Intestine_Terminal_Ileum/Small_Intestine_Terminal_Ileum.ENSG00000188321.9.wgt.RDat	ZNF559	19	9434448	9461838	0.3794	rs17000816	-2.23	rs28384491	0.45555	-7.63	-0.821	405	2	lasso	0.47	3.7e-18	0.82211	0.41101	1271	0.911272
Small_Intestine_Terminal_Ileum	./WEIGHTS//Small_Intestine_Terminal_Ileum/Small_Intestine_Terminal_Ileum.ENSG00000100731.11.wgt.RDat	PCNX	14	71374122	71582099	0.2686	rs17767386	2.46	rs2240341	0.17702	-5.1	1.301	410	24	enet	0.21	5.9e-08	-0.8217	0.41122	1272	0.91102
Small_Intestine_Terminal_Ileum	./WEIGHTS//Small_Intestine_Terminal_Ileum/Small_Intestine_Terminal_Ileum.ENSG00000184619.3.wgt.RDat	KRBA2	17	8271955	8280029	0.3293	rs6503113	-2.94	rs1132554	0.057505	-4	1.048	456	4	lasso	0.071	0.0019	-0.8213	0.411453	1273	0.910821
Small_Intestine_Terminal_Ileum	./WEIGHTS//Small_Intestine_Terminal_Ileum/Small_Intestine_Terminal_Ileum.ENSG00000101307.11.wgt.RDat	SIRPB1	20	1544167	1600707	0.61	rs4813044	2.79	rs6075340	0.34373	6.46	0.757	626	5	lasso	0.42	6.1e-16	0.8202	0.4121	1274	0.911537
Small_Intestine_Terminal_Ileum	./WEIGHTS//Small_Intestine_Terminal_Ileum/Small_Intestine_Terminal_Ileum.ENSG00000126870.11.wgt.RDat	WDR60	7	158649269	158749438	0.412	rs10949725	3.01	rs4909278	0.273655	-6.06	1.119	401	7	lasso	0.28	3.8e-10	-0.81908	0.41274	1275	0.912236
Small_Intestine_Terminal_Ileum	./WEIGHTS//Small_Intestine_Terminal_Ileum/Small_Intestine_Terminal_Ileum.ENSG00000177398.14.wgt.RDat	UMODL1	21	43483068	43563563	0.366	rs12483006	-3.45	rs8129075	0.12459	4.88	-0.816	811	1	top1	0.12	4.2e-05	-0.816	0.4145	1276	0.915408
Small_Intestine_Terminal_Ileum	./WEIGHTS//Small_Intestine_Terminal_Ileum/Small_Intestine_Terminal_Ileum.ENSG00000196104.6.wgt.RDat	SPOCK3	4	167654535	168155947	0.262	rs10517954	2.38	rs1427626	0.04001	-3.61	-0.328	351	351	blup	0.064	0.003	0.8155	0.41478	1277	0.915309
Small_Intestine_Terminal_Ileum	./WEIGHTS//Small_Intestine_Terminal_Ileum/Small_Intestine_Terminal_Ileum.ENSG00000242110.3.wgt.RDat	AMACR	5	33986283	34008220	0.337	rs6893739	3.75	rs840391	0.005065	-4.11	0.799	420	420	blup	0.11	0.00016	-0.8152	0.41493	1278	0.914924
Small_Intestine_Terminal_Ileum	./WEIGHTS//Small_Intestine_Terminal_Ileum/Small_Intestine_Terminal_Ileum.ENSG00000163131.6.wgt.RDat	CTSS	1	150702672	150738433	0.2082	rs17600020	-1.87	rs7524620	0.169461	5	-0.553	303	303	blup	0.17	1.5e-06	-0.81444	0.41539	1279	0.915222
Small_Intestine_Terminal_Ileum	./WEIGHTS//Small_Intestine_Terminal_Ileum/Small_Intestine_Terminal_Ileum.ENSG00000256379.1.wgt.RDat	TRAV8-5	14	22371257	22371778	0.2621	rs7148594	3.22	rs4982522	0.08395	4.72	0.224	657	57	enet	0.13	3.1e-05	0.814	0.41564	1280	0.915057
Small_Intestine_Terminal_Ileum	./WEIGHTS//Small_Intestine_Terminal_Ileum/Small_Intestine_Terminal_Ileum.ENSG00000118849.5.wgt.RDat	RARRES1	3	158414681	158450485	0.133	rs340286	2.47	rs7646881	0.061916	4.03	-1.276	400	4	lasso	0.084	0.00071	-0.8138	0.41578	1281	0.914651
Small_Intestine_Terminal_Ileum	./WEIGHTS//Small_Intestine_Terminal_Ileum/Small_Intestine_Terminal_Ileum.ENSG00000106733.16.wgt.RDat	NMRK1	9	77675489	77703133	0.674	rs10116662	3.33	rs6560421	0.244285	-7	-1.106	444	10	lasso	0.37	5.3e-14	0.8128	0.41632	1282	0.915125
Small_Intestine_Terminal_Ileum	./WEIGHTS//Small_Intestine_Terminal_Ileum/Small_Intestine_Terminal_Ileum.ENSG00000154874.10.wgt.RDat	CCDC144B	17	18441117	18528921	0.2345	rs2472712	-2.36	rs4925157	0.011108	3.62	0.425	245	245	blup	0.052	0.0068	-0.8124	0.416572	1283	0.914965
Small_Intestine_Terminal_Ileum	./WEIGHTS//Small_Intestine_Terminal_Ileum/Small_Intestine_Terminal_Ileum.ENSG00000268535.1.wgt.RDat	RP11-420K14.3	19	21892324	21892993	0.4978	rs10854058	3.36	rs6511286	0.1647	5.42	-1.315	303	24	enet	0.33	5.2e-12	-0.81216	0.4167	1284	0.914533
Small_Intestine_Terminal_Ileum	./WEIGHTS//Small_Intestine_Terminal_Ileum/Small_Intestine_Terminal_Ileum.ENSG00000159307.14.wgt.RDat	SCUBE1	22	43593289	43739394	0.324	rs9614235	-2.73	rs742134	-0.0036	-3.56	0.032	568	568	blup	0.085	0.00069	0.81134	0.4172	1285	0.914918
Small_Intestine_Terminal_Ileum	./WEIGHTS//Small_Intestine_Terminal_Ileum/Small_Intestine_Terminal_Ileum.ENSG00000142188.12.wgt.RDat	TMEM50B	21	34804792	34852318	0.466	rs1537097	3.49	rs2834210	0.37483	-7.25	0.933	460	13	enet	0.43	1.3e-16	-0.81078	0.417494	1286	0.914851
Small_Intestine_Terminal_Ileum	./WEIGHTS//Small_Intestine_Terminal_Ileum/Small_Intestine_Terminal_Ileum.ENSG00000125885.9.wgt.RDat	MCM8	20	5931298	5975852	0.29	rs805745	3.2	rs236189	0.07157	-4.08	0.81	603	1	top1	0.072	0.0018	-0.81	0.4179	1287	0.915029
Small_Intestine_Terminal_Ileum	./WEIGHTS//Small_Intestine_Terminal_Ileum/Small_Intestine_Terminal_Ileum.ENSG00000154710.11.wgt.RDat	RABGEF1	7	66147151	66273051	0.325	rs1267817	-2.25	rs12532675	0.166091	4.53	0.81	235	1	top1	0.17	2.1e-06	0.81	0.41794	1288	0.914406
Small_Intestine_Terminal_Ileum	./WEIGHTS//Small_Intestine_Terminal_Ileum/Small_Intestine_Terminal_Ileum.ENSG00000167118.6.wgt.RDat	URM1	9	131133598	131153015	0.201	rs12378797	2.97	rs12351561	0.084234	-3.56	-0.81	283	1	top1	0.084	0.00073	0.81	0.41794	1289	0.913697
Small_Intestine_Terminal_Ileum	./WEIGHTS//Small_Intestine_Terminal_Ileum/Small_Intestine_Terminal_Ileum.ENSG00000258181.1.wgt.RDat	RP11-493L12.4	12	47641907	47651322	0.253	rs11608831	3.48	rs712099	0.0703	4.27	0.422	470	8	lasso	0.08	0.001	0.8094	0.418306	1290	0.913788
Small_Intestine_Terminal_Ileum	./WEIGHTS//Small_Intestine_Terminal_Ileum/Small_Intestine_Terminal_Ileum.ENSG00000214102.3.wgt.RDat	WEE2	7	141408153	141431071	0.188	rs4593441	2.59	rs2013816	0.108788	4.75	0.809	459	1	top1	0.11	0.00013	0.809	0.41852	1291	0.913547
Small_Intestine_Terminal_Ileum	./WEIGHTS//Small_Intestine_Terminal_Ileum/Small_Intestine_Terminal_Ileum.ENSG00000173898.7.wgt.RDat	SPTBN2	11	66452719	66496697	0.341	rs4073582	-3.09	rs484262	0.173422	5.71	0.546	256	11	enet	0.24	7.7e-09	0.80872	0.418674	1292	0.913176
Small_Intestine_Terminal_Ileum	./WEIGHTS//Small_Intestine_Terminal_Ileum/Small_Intestine_Terminal_Ileum.ENSG00000126861.4.wgt.RDat	OMG	17	29599031	29624429	0.2662	rs11651399	2.38	rs9898192	0.06074	-3.79	0.483	369	25	enet	0.086	0.00066	-0.8086	0.418759	1293	0.912655
Small_Intestine_Terminal_Ileum	./WEIGHTS//Small_Intestine_Terminal_Ileum/Small_Intestine_Terminal_Ileum.ENSG00000158435.3.wgt.RDat	CNOT11	2	101869329	101886778	0.333	rs11686264	-2.71	rs3739008	-0.00601	3.57	-0.528	419	419	blup	0.073	0.0016	-0.80752	0.41937	1294	0.91328
Small_Intestine_Terminal_Ileum	./WEIGHTS//Small_Intestine_Terminal_Ileum/Small_Intestine_Terminal_Ileum.ENSG00000254750.1.wgt.RDat	CASP1P2	11	104934072	104942268	0.323	rs4354665	-2.42	rs4587693	0.102979	-4.53	-0.807	339	1	top1	0.1	0.0002	0.807	0.419666	1295	0.913219
Small_Intestine_Terminal_Ileum	./WEIGHTS//Small_Intestine_Terminal_Ileum/Small_Intestine_Terminal_Ileum.ENSG00000262558.1.wgt.RDat	RP11-1260E13.3	17	204528	206673	0.3515	rs7222017	2.8	rs8069970	0.010296	-4.38	-0.173	272	4	lasso	0.13	2.1e-05	0.8066	0.419878	1296	0.912975
Small_Intestine_Terminal_Ileum	./WEIGHTS//Small_Intestine_Terminal_Ileum/Small_Intestine_Terminal_Ileum.ENSG00000176386.4.wgt.RDat	CDC26	9	116018115	116035718	0.448	rs35654915	2.48	rs10817474	0.343341	-6.55	-0.806	607	1	top1	0.34	1e-12	0.806	0.42024	1297	0.913058
Small_Intestine_Terminal_Ileum	./WEIGHTS//Small_Intestine_Terminal_Ileum/Small_Intestine_Terminal_Ileum.ENSG00000255284.1.wgt.RDat	AP006621.5	11	777578	784297	0.807	rs28653192	-2.48	rs10902221	0.315946	7.23	0.475	421	18	lasso	0.37	9.3e-14	0.80507	0.420781	1298	0.913529
Small_Intestine_Terminal_Ileum	./WEIGHTS//Small_Intestine_Terminal_Ileum/Small_Intestine_Terminal_Ileum.ENSG00000115368.5.wgt.RDat	WDR75	2	190306159	190340291	0.347	rs12614574	2.96	rs13386772	0.0498	-4.74	0.054	307	307	blup	0.14	2e-05	-0.80404	0.42137	1299	0.914104
Small_Intestine_Terminal_Ileum	./WEIGHTS//Small_Intestine_Terminal_Ileum/Small_Intestine_Terminal_Ileum.ENSG00000135929.4.wgt.RDat	CYP27A1	2	219646479	219680016	0.198	rs7596898	-2.33	rs13029742	0.0477	-3.66	0.804	380	1	top1	0.048	0.0092	-0.804	0.4214	1300	0.913466
Small_Intestine_Terminal_Ileum	./WEIGHTS//Small_Intestine_Terminal_Ileum/Small_Intestine_Terminal_Ileum.ENSG00000226752.3.wgt.RDat	PSMD5-AS1	9	123587106	123616651	0.925	rs10985105	3.01	rs12343516	0.521599	8.18	0.804	359	1	top1	0.52	5.4e-21	0.804	0.4214	1301	0.912763
Small_Intestine_Terminal_Ileum	./WEIGHTS//Small_Intestine_Terminal_Ileum/Small_Intestine_Terminal_Ileum.ENSG00000178252.13.wgt.RDat	WDR6	3	49044588	49053236	0.3012	rs4974078	2.94	rs7647813	0.199233	5.63	1.654	262	262	blup	0.25	3.8e-09	0.8031	0.42189	1302	0.913123
Small_Intestine_Terminal_Ileum	./WEIGHTS//Small_Intestine_Terminal_Ileum/Small_Intestine_Terminal_Ileum.ENSG00000230091.2.wgt.RDat	TMEM254-AS1	10	81806616	81838668	0.6984	rs11201011	2.5	rs3824727	0.269852	6.92	1.076	346	22	enet	0.47	3.4e-18	0.8024	0.422	1303	0.91266
Small_Intestine_Terminal_Ileum	./WEIGHTS//Small_Intestine_Terminal_Ileum/Small_Intestine_Terminal_Ileum.ENSG00000164002.7.wgt.RDat	EXO5	1	40974413	40982228	0.2246	rs4660469	2.82	rs12049435	-0.008153	3.14	0.993	435	435	blup	0.0083	0.16	0.80238	0.42233	1304	0.912673
Small_Intestine_Terminal_Ileum	./WEIGHTS//Small_Intestine_Terminal_Ileum/Small_Intestine_Terminal_Ileum.ENSG00000196666.3.wgt.RDat	FAM180B	11	47608198	47610746	0.263	rs7943429	3.23	rs1352307	0.032177	-3.5	-0.356	277	5	lasso	0.035	0.022	0.80201	0.422547	1305	0.912442
Small_Intestine_Terminal_Ileum	./WEIGHTS//Small_Intestine_Terminal_Ileum/Small_Intestine_Terminal_Ileum.ENSG00000180155.14.wgt.RDat	LYNX1	8	143845752	143859640	0.571	rs12676425	-2.24	rs2572925	0.18473	5.45	0.741	409	10	lasso	0.3	4.5e-11	0.8012	0.423	1306	0.912721
Small_Intestine_Terminal_Ileum	./WEIGHTS//Small_Intestine_Terminal_Ileum/Small_Intestine_Terminal_Ileum.ENSG00000163389.6.wgt.RDat	POGLUT1	3	119187785	119213555	0.2737	rs6795523	-2.7	rs1797839	0.122463	5.13	-0.33	511	6	lasso	0.15	5.9e-06	-0.8005	0.4234	1307	0.912885
Small_Intestine_Terminal_Ileum	./WEIGHTS//Small_Intestine_Terminal_Ileum/Small_Intestine_Terminal_Ileum.ENSG00000228925.1.wgt.RDat	AC016722.4	2	47126414	47135817	0.454	rs9309141	-2.69	rs873699	-0.00615	-3.36	-1.255	569	6	lasso	0.096	0.00032	0.80035	0.42351	1308	0.912424
Small_Intestine_Terminal_Ileum	./WEIGHTS//Small_Intestine_Terminal_Ileum/Small_Intestine_Terminal_Ileum.ENSG00000172803.13.wgt.RDat	SNX32	11	65601112	65621172	0.517	rs4073582	-3.09	rs11227332	0.365754	6.91	0.394	351	8	lasso	0.4	3.4e-15	0.79909	0.424238	1309	0.913295
Small_Intestine_Terminal_Ileum	./WEIGHTS//Small_Intestine_Terminal_Ileum/Small_Intestine_Terminal_Ileum.ENSG00000241233.1.wgt.RDat	KRTAP5-8	11	71249071	71250253	0.262	rs17433007	-3.75	rs11233933	-0.000416	3.32	-1.154	358	358	blup	0.018	0.076	-0.79829	0.424704	1310	0.9136
Small_Intestine_Terminal_Ileum	./WEIGHTS//Small_Intestine_Terminal_Ileum/Small_Intestine_Terminal_Ileum.ENSG00000213222.3.wgt.RDat	AC093724.2	2	132480826	132481852	0.219	rs10171879	2.69	rs4107594	0.041	-4.05	1.586	124	13	enet	0.082	0.00085	-0.79777	0.425	1311	0.913539
Small_Intestine_Terminal_Ileum	./WEIGHTS//Small_Intestine_Terminal_Ileum/Small_Intestine_Terminal_Ileum.ENSG00000261003.1.wgt.RDat	RP1-140C12.2	6	170723227	170728413	0.25	rs3935747	3.04	rs6456207	0.03718	-3.98	0.732	321	321	blup	0.071	0.0018	-0.79758	0.425	1312	0.912843
Small_Intestine_Terminal_Ileum	./WEIGHTS//Small_Intestine_Terminal_Ileum/Small_Intestine_Terminal_Ileum.ENSG00000166938.8.wgt.RDat	DIS3L	15	66585555	66626236	0.2004	rs8023772	-2.79	rs7176986	0.00596	-4.17	-1.623	489	489	blup	0.072	0.0017	0.7968	0.42559	1313	0.913414
Small_Intestine_Terminal_Ileum	./WEIGHTS//Small_Intestine_Terminal_Ileum/Small_Intestine_Terminal_Ileum.ENSG00000039537.9.wgt.RDat	C6	5	41142336	41261540	0.195	rs4957399	-2.97	rs7712140	0.197512	5.19	0.796	469	1	top1	0.2	2e-07	0.796	0.42603	1314	0.913663
Small_Intestine_Terminal_Ileum	./WEIGHTS//Small_Intestine_Terminal_Ileum/Small_Intestine_Terminal_Ileum.ENSG00000171084.11.wgt.RDat	FAM86JP	3	125635463	125648867	0.4846	rs2276724	2.77	rs9821905	0.19224	5.18	0.902	408	408	blup	0.28	2.6e-10	-0.7912	0.4288	1315	0.918904
Small_Intestine_Terminal_Ileum	./WEIGHTS//Small_Intestine_Terminal_Ileum/Small_Intestine_Terminal_Ileum.ENSG00000143157.7.wgt.RDat	POGK	1	166808681	166825581	0.1977	rs17348699	1.99	rs2038020	0.023827	4.03	0.791	606	1	top1	0.024	0.05	0.791	0.42894	1316	0.918505
Small_Intestine_Terminal_Ileum	./WEIGHTS//Small_Intestine_Terminal_Ileum/Small_Intestine_Terminal_Ileum.ENSG00000160213.5.wgt.RDat	CSTB	21	45192393	45196326	0.379	rs2070561	-2.98	rs2838367	0.12693	-4.88	-0.791	452	1	top1	0.13	3.6e-05	0.791	0.428944	1317	0.917816
Small_Intestine_Terminal_Ileum	./WEIGHTS//Small_Intestine_Terminal_Ileum/Small_Intestine_Terminal_Ileum.ENSG00000137601.11.wgt.RDat	NEK1	4	170314426	170533780	0.224	rs2054555	-2.4	rs13550	0.03877	4	0.534	339	35	enet	0.061	0.0038	0.79011	0.42947	1318	0.918245
Small_Intestine_Terminal_Ileum	./WEIGHTS//Small_Intestine_Terminal_Ileum/Small_Intestine_Terminal_Ileum.ENSG00000121966.6.wgt.RDat	CXCR4	2	136871919	136875735	0.195	rs12691883	2.23	rs6720240	0.0938	4.25	1.108	342	3	lasso	0.13	3.1e-05	0.78993	0.42957	1319	0.917762
Small_Intestine_Terminal_Ileum	./WEIGHTS//Small_Intestine_Terminal_Ileum/Small_Intestine_Terminal_Ileum.ENSG00000168297.11.wgt.RDat	PXK	3	58318607	58411748	0.2307	rs12489751	-2.69	rs4681689	-0.000913	4.12	-1.378	456	12	enet	0.056	0.005	-0.7899	0.42957	1320	0.917067
Small_Intestine_Terminal_Ileum	./WEIGHTS//Small_Intestine_Terminal_Ileum/Small_Intestine_Terminal_Ileum.ENSG00000269963.1.wgt.RDat	RP11-73M18.9	14	104179904	104180441	0.3597	rs10137218	-2.81	rs861537	0.32454	-6.55	0.593	348	2	lasso	0.33	3.6e-12	-0.7899	0.42958	1321	0.916394
Small_Intestine_Terminal_Ileum	./WEIGHTS//Small_Intestine_Terminal_Ileum/Small_Intestine_Terminal_Ileum.ENSG00000156103.11.wgt.RDat	MMP16	8	89044237	89340254	0.13	rs9771895	-2.76	rs11994353	0.00406	3.83	-1.288	295	295	blup	0.053	0.0065	-0.7896	0.4298	1322	0.91617
Small_Intestine_Terminal_Ileum	./WEIGHTS//Small_Intestine_Terminal_Ileum/Small_Intestine_Terminal_Ileum.ENSG00000198874.8.wgt.RDat	TYW1	7	66460160	66704501	0.193	rs4718581	-2.8	rs10242790	0.057988	4.6	-1.421	257	257	blup	0.1	0.00018	-0.78706	0.43125	1323	0.918566
Small_Intestine_Terminal_Ileum	./WEIGHTS//Small_Intestine_Terminal_Ileum/Small_Intestine_Terminal_Ileum.ENSG00000215845.6.wgt.RDat	TSTD1	1	161007421	161008780	0.2891	rs10494360	-2.77	rs6427573	0.013243	-4.16	-0.236	437	10	enet	0.051	0.0073	0.78661	0.43151	1324	0.918425
Small_Intestine_Terminal_Ileum	./WEIGHTS//Small_Intestine_Terminal_Ileum/Small_Intestine_Terminal_Ileum.ENSG00000261613.2.wgt.RDat	RP11-20I23.13	16	2604061	2605999	0.78	rs11862306	-2.9	rs11642783	0.513	8.08	-1.168	291	7	lasso	0.52	3.8e-21	-0.78622	0.43174	1325	0.918221
Small_Intestine_Terminal_Ileum	./WEIGHTS//Small_Intestine_Terminal_Ileum/Small_Intestine_Terminal_Ileum.ENSG00000228668.1.wgt.RDat	TRGV5P	7	38384631	38385100	0.397	rs11976947	2.88	rs12532845	0.087312	5.05	-0.499	640	4	lasso	0.23	1.5e-08	-0.78595	0.4319	1326	0.917869
Small_Intestine_Terminal_Ileum	./WEIGHTS//Small_Intestine_Terminal_Ileum/Small_Intestine_Terminal_Ileum.ENSG00000180758.10.wgt.RDat	GPR157	1	9160364	9189229	0.3241	rs10864418	-2.94	rs10864377	-0.007779	3.35	0.001	423	423	blup	0.04	0.016	-0.78591	0.43192	1327	0.91722
Small_Intestine_Terminal_Ileum	./WEIGHTS//Small_Intestine_Terminal_Ileum/Small_Intestine_Terminal_Ileum.ENSG00000135972.4.wgt.RDat	MRPS9	2	105654441	105716418	0.351	rs13431533	2.78	rs12617795	0.149	-4.68	1.578	481	37	enet	0.17	1.8e-06	-0.78518	0.43235	1328	0.917441
Small_Intestine_Terminal_Ileum	./WEIGHTS//Small_Intestine_Terminal_Ileum/Small_Intestine_Terminal_Ileum.ENSG00000203279.3.wgt.RDat	RP11-498P14.5	9	100000046	100000982	0.154	rs11581	-3.03	rs10759658	0.04065	3.95	-0.785	311	1	top1	0.041	0.015	-0.785	0.43245	1329	0.916963
Small_Intestine_Terminal_Ileum	./WEIGHTS//Small_Intestine_Terminal_Ileum/Small_Intestine_Terminal_Ileum.ENSG00000261286.1.wgt.RDat	RP11-517C16.2	16	84492865	84500967	0.572	rs2641670	-2.9	rs891258	0.226	5.29	0.611	896	11	lasso	0.28	2.9e-10	0.78462	0.43268	1330	0.916761
Small_Intestine_Terminal_Ileum	./WEIGHTS//Small_Intestine_Terminal_Ileum/Small_Intestine_Terminal_Ileum.ENSG00000035403.12.wgt.RDat	VCL	10	75757872	75879918	0.2083	rs16930700	-2.86	rs2242258	-0.007176	-3.44	-0.968	241	241	blup	0.017	0.08	0.7845	0.433	1331	0.91675
Small_Intestine_Terminal_Ileum	./WEIGHTS//Small_Intestine_Terminal_Ileum/Small_Intestine_Terminal_Ileum.ENSG00000207650.1.wgt.RDat	MIR570	3	195426272	195426368	0.3426	rs1908173	4.25	rs11185498	0.120837	4.97	-0.369	286	5	lasso	0.16	4.5e-06	-0.7838	0.43315	1332	0.916379
Small_Intestine_Terminal_Ileum	./WEIGHTS//Small_Intestine_Terminal_Ileum/Small_Intestine_Terminal_Ileum.ENSG00000007062.7.wgt.RDat	PROM1	4	15965871	16086001	0.246	rs4292321	-2.51	rs317900	0.15598	4.69	0.783	581	1	top1	0.16	4.4e-06	0.783	0.43363	1333	0.916706
Small_Intestine_Terminal_Ileum	./WEIGHTS//Small_Intestine_Terminal_Ileum/Small_Intestine_Terminal_Ileum.ENSG00000177494.5.wgt.RDat	ZBED2	3	111311747	111314290	0.2692	rs11915387	2.52	rs17423232	0.056323	4.78	-0.4	490	24	enet	0.13	2.5e-05	-0.781	0.43481	1334	0.918512
Small_Intestine_Terminal_Ileum	./WEIGHTS//Small_Intestine_Terminal_Ileum/Small_Intestine_Terminal_Ileum.ENSG00000268836.1.wgt.RDat	LA16c-OS12.2	16	235747	236293	0.18	rs13226	3.46	rs4141288	0.0244	3.99	0.21	304	304	blup	0.065	0.0028	-0.77986	0.43547	1335	0.919217
Small_Intestine_Terminal_Ileum	./WEIGHTS//Small_Intestine_Terminal_Ileum/Small_Intestine_Terminal_Ileum.ENSG00000260630.2.wgt.RDat	SNAI3-AS1	16	88729706	88753594	0.477	rs8191497	-2.89	rs11076696	0.114	-4.85	1.246	377	5	lasso	0.18	8e-07	-0.77956	0.43565	1336	0.918908
Small_Intestine_Terminal_Ileum	./WEIGHTS//Small_Intestine_Terminal_Ileum/Small_Intestine_Terminal_Ileum.ENSG00000136856.13.wgt.RDat	SLC2A8	9	130159421	130170703	0.192	rs10987596	2.41	rs10987639	0.119016	-4.33	-0.779	361	1	top1	0.12	6.3e-05	0.779	0.43598	1337	0.918917
Small_Intestine_Terminal_Ileum	./WEIGHTS//Small_Intestine_Terminal_Ileum/Small_Intestine_Terminal_Ileum.ENSG00000272240.1.wgt.RDat	RP5-855D21.1	8	184347	184887	0.34	rs1669652	1.88	rs10092114	0.02442	4.24	0.69	323	323	blup	0.067	0.0024	0.7788	0.4361	1338	0.918483
Small_Intestine_Terminal_Ileum	./WEIGHTS//Small_Intestine_Terminal_Ileum/Small_Intestine_Terminal_Ileum.ENSG00000157617.12.wgt.RDat	C2CD2	21	43305221	43373999	0.572	rs225414	2.83	rs3746925	-0.00361	3.63	-1.124	790	790	blup	0.097	0.00029	0.77874	0.436133	1339	0.917866
Small_Intestine_Terminal_Ileum	./WEIGHTS//Small_Intestine_Terminal_Ileum/Small_Intestine_Terminal_Ileum.ENSG00000166743.5.wgt.RDat	ACSM1	16	20634559	20710212	0.514	rs330137	-2.6	rs163273	0.155	5.67	-0.357	393	18	enet	0.25	2.6e-09	-0.77792	0.43662	1340	0.918205
Small_Intestine_Terminal_Ileum	./WEIGHTS//Small_Intestine_Terminal_Ileum/Small_Intestine_Terminal_Ileum.ENSG00000159173.14.wgt.RDat	TNNI1	1	201373625	201398994	0.3902	rs6670020	3.04	rs2799681	0.286153	-6	-0.777	659	1	top1	0.29	1.6e-10	0.777	0.43716	1341	0.918655
Small_Intestine_Terminal_Ileum	./WEIGHTS//Small_Intestine_Terminal_Ileum/Small_Intestine_Terminal_Ileum.ENSG00000189316.3.wgt.RDat	RP11-797H7.5	7	64348905	64350478	0.216	rs626805	2.81	rs13236784	0.100233	4.42	-0.775	257	1	top1	0.1	0.00024	-0.775	0.43834	1342	0.920449
Small_Intestine_Terminal_Ileum	./WEIGHTS//Small_Intestine_Terminal_Ileum/Small_Intestine_Terminal_Ileum.ENSG00000233333.2.wgt.RDat	RNFT1P2	1	78636165	78636921	0.3369	rs11806671	2.52	rs17101475	0.010201	3.72	1.92	319	319	blup	0.14	1.8e-05	0.77451	0.43863	1343	0.920372
Small_Intestine_Terminal_Ileum	./WEIGHTS//Small_Intestine_Terminal_Ileum/Small_Intestine_Terminal_Ileum.ENSG00000251179.1.wgt.RDat	RP11-893F2.9	17	48358938	48365216	0.3277	rs2278163	-3.03	rs12951961	0.011619	-3.87	-0.977	477	477	blup	0.05	0.0079	0.7739	0.438979	1344	0.920419
Small_Intestine_Terminal_Ileum	./WEIGHTS//Small_Intestine_Terminal_Ileum/Small_Intestine_Terminal_Ileum.ENSG00000123146.15.wgt.RDat	CD97	19	14491313	14519537	0.3117	rs11668633	-3.12	rs1056143	0.00897	3.14	0.066	362	7	lasso	0.018	0.077	-0.77385	0.43902	1345	0.91982
Small_Intestine_Terminal_Ileum	./WEIGHTS//Small_Intestine_Terminal_Ileum/Small_Intestine_Terminal_Ileum.ENSG00000223466.1.wgt.RDat	AC064834.2	2	196397759	196403405	0.336	rs4850612	-2.74	rs16836855	0.211	-5.71	-0.773	342	1	top1	0.21	7.2e-08	0.773	0.43952	1346	0.920184
Small_Intestine_Terminal_Ileum	./WEIGHTS//Small_Intestine_Terminal_Ileum/Small_Intestine_Terminal_Ileum.ENSG00000152223.8.wgt.RDat	EPG5	18	43427574	43547240	0.312	rs1562000	-2.88	rs1075906	0.01657	3.85	0.725	513	513	blup	0.051	0.0073	-0.7724	0.4399	1347	0.920296
Small_Intestine_Terminal_Ileum	./WEIGHTS//Small_Intestine_Terminal_Ileum/Small_Intestine_Terminal_Ileum.ENSG00000267594.5.wgt.RDat	CYP4F24P	19	15871051	15890719	0.7806	rs10854145	2.21	rs10518253	0.47692	7.96	-0.463	532	7	enet	0.53	1.1e-21	-0.77104	0.44068	1348	0.921244
Small_Intestine_Terminal_Ileum	./WEIGHTS//Small_Intestine_Terminal_Ileum/Small_Intestine_Terminal_Ileum.ENSG00000186153.12.wgt.RDat	WWOX	16	78133310	79246564	0.412	rs12596600	3.66	rs9788890	-0.00765	-3.68	-1.23	865	865	blup	0.054	0.0059	0.77104	0.44069	1349	0.920581
Small_Intestine_Terminal_Ileum	./WEIGHTS//Small_Intestine_Terminal_Ileum/Small_Intestine_Terminal_Ileum.ENSG00000196365.7.wgt.RDat	LONP1	19	5691888	5720583	0.3717	rs7254965	3.38	rs3892355	0.26794	-5.79	-0.771	398	1	top1	0.27	7.2e-10	0.771	0.44071	1350	0.919941
Small_Intestine_Terminal_Ileum	./WEIGHTS//Small_Intestine_Terminal_Ileum/Small_Intestine_Terminal_Ileum.ENSG00000077514.4.wgt.RDat	POLD3	11	74303575	74380162	0.177	rs2302509	-2.67	rs12049823	0.063292	3.81	0.768	406	1	top1	0.063	0.0031	0.768	0.442487	1351	0.922967
Small_Intestine_Terminal_Ileum	./WEIGHTS//Small_Intestine_Terminal_Ileum/Small_Intestine_Terminal_Ileum.ENSG00000005955.8.wgt.RDat	GGNBP2	17	34900737	34946278	0.1562	rs1634523	2.42	rs12941866	0.074994	3.7	-0.768	320	1	top1	0.075	0.0014	-0.768	0.442487	1352	0.922284
Small_Intestine_Terminal_Ileum	./WEIGHTS//Small_Intestine_Terminal_Ileum/Small_Intestine_Terminal_Ileum.ENSG00000106780.7.wgt.RDat	MEGF9	9	123363091	123476748	0.128	rs10985105	3.01	rs10818474	0.081297	-4.54	0.768	343	1	top1	0.081	0.00089	-0.768	0.44249	1353	0.921609
Small_Intestine_Terminal_Ileum	./WEIGHTS//Small_Intestine_Terminal_Ileum/Small_Intestine_Terminal_Ileum.ENSG00000227471.4.wgt.RDat	AKR1B15	7	134233888	134264627	0.365	rs11974887	-2.61	rs1722883	0.341952	7.21	0.831	544	4	lasso	0.34	9.9e-13	0.76751	0.44278	1354	0.921532
Small_Intestine_Terminal_Ileum	./WEIGHTS//Small_Intestine_Terminal_Ileum/Small_Intestine_Terminal_Ileum.ENSG00000110944.4.wgt.RDat	IL23A	12	56732663	56734193	0.196	rs17118317	-2.16	rs2371455	-0.00701	3.48	-0.076	266	266	blup	0.036	0.021	0.767	0.443071	1355	0.921457
Small_Intestine_Terminal_Ileum	./WEIGHTS//Small_Intestine_Terminal_Ileum/Small_Intestine_Terminal_Ileum.ENSG00000187242.4.wgt.RDat	KRT12	17	39017555	39023462	0.3952	rs9903064	-2.85	rs17566772	0.131912	4.81	0.342	426	6	lasso	0.17	2e-06	0.7664	0.443423	1356	0.921509
Small_Intestine_Terminal_Ileum	./WEIGHTS//Small_Intestine_Terminal_Ileum/Small_Intestine_Terminal_Ileum.ENSG00000229456.1.wgt.RDat	RLIMP1	13	41192875	41195485	0.544	rs9315759	2.58	rs6563808	0.007671	3.7	-0.019	472	11	lasso	0.039	0.017	0.7656	0.4439	1357	0.92182
Small_Intestine_Terminal_Ileum	./WEIGHTS//Small_Intestine_Terminal_Ileum/Small_Intestine_Terminal_Ileum.ENSG00000150076.18.wgt.RDat	C10orf68	10	32871962	33171802	0.2471	rs2998089	2.5	rs16933379	0.118589	-5.22	-0.041	343	32	enet	0.27	6.6e-10	-0.7649	0.444	1358	0.921349
Small_Intestine_Terminal_Ileum	./WEIGHTS//Small_Intestine_Terminal_Ileum/Small_Intestine_Terminal_Ileum.ENSG00000240344.4.wgt.RDat	PPIL3	2	201735630	201754026	0.596	rs11897109	4.83	rs11894842	0.524	-8.11	1.111	452	34	enet	0.59	2.6e-25	-0.76544	0.44401	1359	0.920692
Small_Intestine_Terminal_Ileum	./WEIGHTS//Small_Intestine_Terminal_Ileum/Small_Intestine_Terminal_Ileum.ENSG00000272525.1.wgt.RDat	RP11-79P5.9	5	72793375	72794118	0.361	rs71542	-2.14	rs7724944	0.064518	-3.66	-0.378	532	30	enet	0.084	0.00074	0.7647	0.44448	1360	0.920989
Small_Intestine_Terminal_Ileum	./WEIGHTS//Small_Intestine_Terminal_Ileum/Small_Intestine_Terminal_Ileum.ENSG00000174788.5.wgt.RDat	PCP2	19	7697279	7698634	0.3396	rs11881424	-3.17	rs1862514	0.13352	-4.85	-0.764	415	1	top1	0.13	2.2e-05	0.764	0.44487	1361	0.92112
Small_Intestine_Terminal_Ileum	./WEIGHTS//Small_Intestine_Terminal_Ileum/Small_Intestine_Terminal_Ileum.ENSG00000177697.13.wgt.RDat	CD151	11	832884	839720	0.596	rs28653192	-2.48	rs7924806	0.422375	-7.37	0.892	417	5	lasso	0.45	3.6e-17	-0.76366	0.445072	1362	0.920861
Small_Intestine_Terminal_Ileum	./WEIGHTS//Small_Intestine_Terminal_Ileum/Small_Intestine_Terminal_Ileum.ENSG00000099977.9.wgt.RDat	DDT	22	24315293	24322660	0.379	rs738807	-2.84	rs4822451	0.1221	4.81	1.08	401	401	blup	0.17	1.3e-06	0.7632	0.4453	1363	0.920657
Small_Intestine_Terminal_Ileum	./WEIGHTS//Small_Intestine_Terminal_Ileum/Small_Intestine_Terminal_Ileum.ENSG00000105668.3.wgt.RDat	UPK1A	19	36157715	36169367	0.2882	rs2733737	4.21	rs4806187	0.1417	-4.97	-0.763	455	1	top1	0.14	1.2e-05	0.763	0.44546	1364	0.920313
Small_Intestine_Terminal_Ileum	./WEIGHTS//Small_Intestine_Terminal_Ileum/Small_Intestine_Terminal_Ileum.ENSG00000269051.1.wgt.RDat	CTD-2245F17.3	19	53700364	53714268	0.3213	rs11670859	-2.96	rs4801965	0.03792	-4.31	0.85	475	5	lasso	0.048	0.0091	-0.76249	0.44577	1365	0.920278
Small_Intestine_Terminal_Ileum	./WEIGHTS//Small_Intestine_Terminal_Ileum/Small_Intestine_Terminal_Ileum.ENSG00000167881.10.wgt.RDat	SRP68	17	74035184	74068734	0.2952	rs8065144	3.32	rs8071975	0.010616	-3.5	0.734	402	5	lasso	0.084	0.00071	0.7607	0.446863	1366	0.921859
Small_Intestine_Terminal_Ileum	./WEIGHTS//Small_Intestine_Terminal_Ileum/Small_Intestine_Terminal_Ileum.ENSG00000115053.11.wgt.RDat	NCL	2	232318242	232329305	0.335	rs16827840	2.53	rs1797399	0.0532	-3.65	-0.753	378	378	blup	0.066	0.0026	-0.76043	0.447	1367	0.921467
Small_Intestine_Terminal_Ileum	./WEIGHTS//Small_Intestine_Terminal_Ileum/Small_Intestine_Terminal_Ileum.ENSG00000148824.14.wgt.RDat	MTG1	10	135207598	135234169	0.2984	rs1573041	2.94	rs2297031	0.209804	5.13	0.76	341	1	top1	0.21	7.6e-08	0.76	0.447	1368	0.920794
Small_Intestine_Terminal_Ileum	./WEIGHTS//Small_Intestine_Terminal_Ileum/Small_Intestine_Terminal_Ileum.ENSG00000269481.1.wgt.RDat	CTD-2521M24.6	19	17525157	17533133	0.4065	rs3745335	-2.57	rs3848644	0.02944	3.76	-0.266	437	437	blup	0.07	0.0019	-0.76032	0.44707	1369	0.920265
Small_Intestine_Terminal_Ileum	./WEIGHTS//Small_Intestine_Terminal_Ileum/Small_Intestine_Terminal_Ileum.ENSG00000176406.16.wgt.RDat	RIMS2	8	104512976	105268322	0.213	rs3134269	2.54	rs7003012	0.10592	5	0.65	396	5	lasso	0.12	7e-05	0.7597	0.4474	1370	0.920272
Small_Intestine_Terminal_Ileum	./WEIGHTS//Small_Intestine_Terminal_Ileum/Small_Intestine_Terminal_Ileum.ENSG00000185272.9.wgt.RDat	RBM11	21	15588451	15600693	0.263	rs2205254	-2.45	rs2822502	0.21428	5.3	0.486	447	8	enet	0.23	1.6e-08	0.75953	0.447535	1371	0.919879
Small_Intestine_Terminal_Ileum	./WEIGHTS//Small_Intestine_Terminal_Ileum/Small_Intestine_Terminal_Ileum.ENSG00000188002.6.wgt.RDat	RP11-43F13.1	5	1599035	1634120	0.561	rs2736100	-3.27	rs7734561	0.204214	-5.66	1.418	577	8	lasso	0.3	4.3e-11	-0.7588	0.44794	1372	0.92004
Small_Intestine_Terminal_Ileum	./WEIGHTS//Small_Intestine_Terminal_Ileum/Small_Intestine_Terminal_Ileum.ENSG00000204084.8.wgt.RDat	INPP5B	1	38326764	38412729	0.4965	rs17537940	3.11	rs4653329	0.285343	6.11	-0.405	461	6	lasso	0.29	1.1e-10	-0.75837	0.44823	1373	0.919965
Small_Intestine_Terminal_Ileum	./WEIGHTS//Small_Intestine_Terminal_Ileum/Small_Intestine_Terminal_Ileum.ENSG00000166435.11.wgt.RDat	XRRA1	11	74518784	74660245	0.799	rs531793	2.3	rs2119028	0.711127	9.24	-0.756	458	1	top1	0.71	4.3e-34	-0.756	0.449649	1374	0.922206
Small_Intestine_Terminal_Ileum	./WEIGHTS//Small_Intestine_Terminal_Ileum/Small_Intestine_Terminal_Ileum.ENSG00000241170.2.wgt.RDat	RP11-147I3.1	11	74587331	74631067	0.436	rs531793	2.4	rs2119028	0.3397	-6.74	-0.756	457	1	top1	0.34	1.4e-12	0.756	0.449649	1375	0.921535
Small_Intestine_Terminal_Ileum	./WEIGHTS//Small_Intestine_Terminal_Ileum/Small_Intestine_Terminal_Ileum.ENSG00000112592.8.wgt.RDat	TBP	6	170863390	170881958	0.296	rs3935747	3.04	rs12205313	0.0098	3.55	-0.061	267	267	blup	0.066	0.0025	-0.7554	0.45	1376	0.921584
Small_Intestine_Terminal_Ileum	./WEIGHTS//Small_Intestine_Terminal_Ileum/Small_Intestine_Terminal_Ileum.ENSG00000106392.6.wgt.RDat	C1GALT1	7	7196565	7288282	0.508	rs3757527	-2.83	rs11762665	0.33846	6.86	0.831	470	4	lasso	0.4	6.4e-15	0.75537	0.45002	1377	0.920956
Small_Intestine_Terminal_Ileum	./WEIGHTS//Small_Intestine_Terminal_Ileum/Small_Intestine_Terminal_Ileum.ENSG00000228506.1.wgt.RDat	RP11-98I9.4	6	99872798	99879249	0.574	rs4840097	-2.82	rs6570064	0.52368	8.09	0.753	476	1	top1	0.52	4.1e-21	0.753	0.451	1378	0.922292
Small_Intestine_Terminal_Ileum	./WEIGHTS//Small_Intestine_Terminal_Ileum/Small_Intestine_Terminal_Ileum.ENSG00000105701.11.wgt.RDat	FKBP8	19	18642579	18654887	0.3667	rs4808823	-2.66	rs374326	0.01961	3.73	-0.025	379	8	lasso	0.079	0.001	0.75312	0.45138	1379	0.922399
Small_Intestine_Terminal_Ileum	./WEIGHTS//Small_Intestine_Terminal_Ileum/Small_Intestine_Terminal_Ileum.ENSG00000112977.11.wgt.RDat	DAP	5	10679342	10761384	0.345	rs2589655	2.87	rs1531842	0.233458	-5.72	0.753	630	1	top1	0.23	1.2e-08	-0.753	0.45145	1380	0.921874
Small_Intestine_Terminal_Ileum	./WEIGHTS//Small_Intestine_Terminal_Ileum/Small_Intestine_Terminal_Ileum.ENSG00000176022.3.wgt.RDat	B3GALT6	1	1167629	1170421	0.3717	rs2465126	3.3	rs35242196	-0.008249	-3.02	-0.376	237	6	lasso	0.033	0.026	0.75276	0.4516	1381	0.921513
Small_Intestine_Terminal_Ileum	./WEIGHTS//Small_Intestine_Terminal_Ileum/Small_Intestine_Terminal_Ileum.ENSG00000271817.1.wgt.RDat	U3	4	159621843	159622060	0.333	rs1328925	2.27	rs17843966	0.09845	4.77	-0.155	273	15	enet	0.11	0.00011	-0.75192	0.4521	1382	0.921865
Small_Intestine_Terminal_Ileum	./WEIGHTS//Small_Intestine_Terminal_Ileum/Small_Intestine_Terminal_Ileum.ENSG00000223648.2.wgt.RDat	IGHV3-64	14	107113741	107114274	0.2884	rs17112863	1.51	rs7143784	0.01951	3.5	-0.898	58	58	blup	0.053	0.0063	-0.7517	0.45221	1383	0.921423
Small_Intestine_Terminal_Ileum	./WEIGHTS//Small_Intestine_Terminal_Ileum/Small_Intestine_Terminal_Ileum.ENSG00000170919.11.wgt.RDat	TPT1-AS1	13	45915506	45965857	0.429	rs11616867	3.27	rs7323468	-0.006684	3.44	-0.684	444	10	lasso	-0.0051	0.53	-0.7516	0.4523	1384	0.92094
Small_Intestine_Terminal_Ileum	./WEIGHTS//Small_Intestine_Terminal_Ileum/Small_Intestine_Terminal_Ileum.ENSG00000104497.9.wgt.RDat	SNX16	8	82711816	82755101	0.394	rs13251888	2.6	rs2600604	0.31055	6.69	0.824	324	5	lasso	0.34	1.6e-12	0.7512	0.4525	1385	0.920682
Small_Intestine_Terminal_Ileum	./WEIGHTS//Small_Intestine_Terminal_Ileum/Small_Intestine_Terminal_Ileum.ENSG00000075643.5.wgt.RDat	MOCOS	18	33767482	33852120	0.288	rs1646612	3.55	rs3786268	0.03986	-4.06	0.75	511	1	top1	0.04	0.016	-0.75	0.4533	1386	0.921645
Small_Intestine_Terminal_Ileum	./WEIGHTS//Small_Intestine_Terminal_Ileum/Small_Intestine_Terminal_Ileum.ENSG00000239704.6.wgt.RDat	CDRT4	17	15339332	15406922	0.64	rs3865263	2.7	rs2938158	0.22799	-6.15	-0.749	401	1	top1	0.23	1.8e-08	0.749	0.453857	1387	0.922112
Small_Intestine_Terminal_Ileum	./WEIGHTS//Small_Intestine_Terminal_Ileum/Small_Intestine_Terminal_Ileum.ENSG00000165985.8.wgt.RDat	C1QL3	10	16555742	16564004	0.9593	rs11253941	2.63	rs7909832	0.572517	-8.36	0.748	602	1	top1	0.57	6.4e-24	-0.748	0.454	1388	0.921738
Small_Intestine_Terminal_Ileum	./WEIGHTS//Small_Intestine_Terminal_Ileum/Small_Intestine_Terminal_Ileum.ENSG00000197140.10.wgt.RDat	ADAM32	8	38964509	39142430	0.471	rs7813109	3.65	rs11784624	0.33779	6.57	0.786	288	9	lasso	0.35	6.2e-13	0.7478	0.4546	1389	0.922291
Small_Intestine_Terminal_Ileum	./WEIGHTS//Small_Intestine_Terminal_Ileum/Small_Intestine_Terminal_Ileum.ENSG00000231663.1.wgt.RDat	RP5-827C21.4	1	234508558	234509201	0.6525	rs4364940	-3.13	rs6698335	0.452055	7.43	-0.747	633	1	top1	0.45	1.9e-17	-0.747	0.45506	1390	0.92256
Small_Intestine_Terminal_Ileum	./WEIGHTS//Small_Intestine_Terminal_Ileum/Small_Intestine_Terminal_Ileum.ENSG00000160886.9.wgt.RDat	LY6K	8	143781529	143783669	0.248	rs12676425	-2.24	rs12155758	0.03525	4.48	-0.274	401	9	enet	0.035	0.022	-0.745	0.4562	1391	0.924207
Small_Intestine_Terminal_Ileum	./WEIGHTS//Small_Intestine_Terminal_Ileum/Small_Intestine_Terminal_Ileum.ENSG00000164344.11.wgt.RDat	KLKB1	4	187147592	187179625	0.636	rs10013543	-2.82	rs4253292	0.02987	4	-1.756	569	15	enet	0.14	1.3e-05	-0.74489	0.45634	1392	0.923826
Small_Intestine_Terminal_Ileum	./WEIGHTS//Small_Intestine_Terminal_Ileum/Small_Intestine_Terminal_Ileum.ENSG00000179546.3.wgt.RDat	HTR1D	1	23516993	23521222	0.2165	rs17437121	-1.97	rs7532266	0.093126	-4.79	-1.124	366	6	lasso	0.11	0.00014	0.74477	0.45641	1393	0.923305
Small_Intestine_Terminal_Ileum	./WEIGHTS//Small_Intestine_Terminal_Ileum/Small_Intestine_Terminal_Ileum.ENSG00000167720.8.wgt.RDat	SRR	17	2207066	2228554	0.5201	rs11654477	-3.07	rs12450028	0.380131	-7.09	0.938	409	5	lasso	0.39	1.1e-14	-0.7444	0.456654	1394	0.923136
Small_Intestine_Terminal_Ileum	./WEIGHTS//Small_Intestine_Terminal_Ileum/Small_Intestine_Terminal_Ileum.ENSG00000223745.3.wgt.RDat	RP4-717I23.3	1	93727743	93811444	0.5372	rs12022530	2.76	rs17131699	0.424207	-8.09	-0.571	299	7	lasso	0.53	2.8e-21	0.74338	0.45725	1395	0.923678
Small_Intestine_Terminal_Ileum	./WEIGHTS//Small_Intestine_Terminal_Ileum/Small_Intestine_Terminal_Ileum.ENSG00000233429.5.wgt.RDat	HOTAIRM1	7	27135713	27139720	0.443	rs10228105	-3.05	rs706017	0.087903	4.44	-0.853	419	34	enet	0.19	3.8e-07	-0.74316	0.45738	1396	0.923279
Small_Intestine_Terminal_Ileum	./WEIGHTS//Small_Intestine_Terminal_Ileum/Small_Intestine_Terminal_Ileum.ENSG00000213853.5.wgt.RDat	EMP2	16	10622279	10674555	0.318	rs8048114	2.72	rs720130	0.00839	3.65	0.351	579	579	blup	0.012	0.12	0.74312	0.45741	1397	0.922678
Small_Intestine_Terminal_Ileum	./WEIGHTS//Small_Intestine_Terminal_Ileum/Small_Intestine_Terminal_Ileum.ENSG00000134852.10.wgt.RDat	CLOCK	4	56294070	56413278	0.309	rs4495109	2.14	rs1522114	0.25834	5.94	-0.743	403	1	top1	0.26	1.6e-09	-0.743	0.45748	1398	0.922159
Small_Intestine_Terminal_Ileum	./WEIGHTS//Small_Intestine_Terminal_Ileum/Small_Intestine_Terminal_Ileum.ENSG00000138376.6.wgt.RDat	BARD1	2	215590370	215674428	0.251	rs1831024	-2.35	rs6715570	0.195	-5.34	0.742	434	1	top1	0.2	2.3e-07	-0.742	0.45809	1399	0.922729
Small_Intestine_Terminal_Ileum	./WEIGHTS//Small_Intestine_Terminal_Ileum/Small_Intestine_Terminal_Ileum.ENSG00000227533.1.wgt.RDat	SLC2A1-AS1	1	43424720	43449029	0.816	rs558404	-2.68	rs900835	0.250468	6.06	-1.409	434	19	lasso	0.34	1e-12	-0.74187	0.45817	1400	0.922231
Small_Intestine_Terminal_Ileum	./WEIGHTS//Small_Intestine_Terminal_Ileum/Small_Intestine_Terminal_Ileum.ENSG00000246067.3.wgt.RDat	RAB30-AS1	11	82783108	82817621	0.269	rs4293143	2.57	rs17144544	0.081909	-4.34	0.523	425	5	lasso	0.1	0.0002	0.74124	0.45855	1401	0.922337
Small_Intestine_Terminal_Ileum	./WEIGHTS//Small_Intestine_Terminal_Ileum/Small_Intestine_Terminal_Ileum.ENSG00000166275.11.wgt.RDat	C10orf32	10	104613980	104624718	0.4043	rs1163072	-4.07	rs12416687	0.316001	-6.56	0.74	343	1	top1	0.32	1.2e-11	-0.74	0.459	1402	0.922583
Small_Intestine_Terminal_Ileum	./WEIGHTS//Small_Intestine_Terminal_Ileum/Small_Intestine_Terminal_Ileum.ENSG00000187758.3.wgt.RDat	ADH1A	4	100197524	100212185	0.348	rs6532821	3.25	rs904092	0.24878	-5.54	0.74	489	1	top1	0.25	3.5e-09	-0.74	0.4593	1403	0.922528
Small_Intestine_Terminal_Ileum	./WEIGHTS//Small_Intestine_Terminal_Ileum/Small_Intestine_Terminal_Ileum.ENSG00000250669.1.wgt.RDat	RP11-83M16.3	5	66985861	66986265	0.45	rs32037	2.52	rs4976117	-0.003205	-3.54	-1.2	467	467	blup	0.065	0.0027	0.7399	0.45934	1404	0.921952
Small_Intestine_Terminal_Ileum	./WEIGHTS//Small_Intestine_Terminal_Ileum/Small_Intestine_Terminal_Ileum.ENSG00000184385.2.wgt.RDat	C21orf128	21	43522244	43528644	0.772	rs12483006	-3.45	rs8129075	0.36913	7.09	-0.816	851	13	lasso	0.45	3.3e-17	-0.73846	0.460233	1405	0.923087
Small_Intestine_Terminal_Ileum	./WEIGHTS//Small_Intestine_Terminal_Ileum/Small_Intestine_Terminal_Ileum.ENSG00000232653.4.wgt.RDat	GOLGA8N	15	32885657	32896179	0.5675	rs7170561	-2.73	rs8037818	0.34326	6.5	-0.738	394	1	top1	0.34	1e-12	-0.738	0.46051	1406	0.922985
Small_Intestine_Terminal_Ileum	./WEIGHTS//Small_Intestine_Terminal_Ileum/Small_Intestine_Terminal_Ileum.ENSG00000264469.1.wgt.RDat	RP11-173M1.8	17	25641669	25642952	0.2623	rs1993831	2.85	rs7221912	0.186647	4.99	-1.596	275	4	lasso	0.19	4.4e-07	-0.7356	0.461993	1407	0.925299
Small_Intestine_Terminal_Ileum	./WEIGHTS//Small_Intestine_Terminal_Ileum/Small_Intestine_Terminal_Ileum.ENSG00000176945.12.wgt.RDat	MUC20	3	195447753	195467994	0.3396	rs1908173	4.25	rs6765736	-0.002482	-3.73	-2.319	299	16	lasso	0.093	0.00038	0.7348	0.46249	1408	0.925637
Small_Intestine_Terminal_Ileum	./WEIGHTS//Small_Intestine_Terminal_Ileum/Small_Intestine_Terminal_Ileum.ENSG00000176155.14.wgt.RDat	CCDC57	17	80059336	80170706	0.2225	rs11903	-2.99	rs8077772	0.134778	-5.44	0.477	308	4	lasso	0.15	7.5e-06	-0.7342	0.462835	1409	0.92567
Small_Intestine_Terminal_Ileum	./WEIGHTS//Small_Intestine_Terminal_Ileum/Small_Intestine_Terminal_Ileum.ENSG00000135437.5.wgt.RDat	RDH5	12	56114151	56118489	0.511	rs12578814	2.5	rs2291615	0.248	-5.51	-0.093	307	17	enet	0.34	2e-12	0.7327	0.463767	1410	0.926876
Small_Intestine_Terminal_Ileum	./WEIGHTS//Small_Intestine_Terminal_Ileum/Small_Intestine_Terminal_Ileum.ENSG00000205485.9.wgt.RDat	AC004980.7	7	76178677	76257299	0.346	rs2908182	-2.7	rs804025	0.198157	-5.05	-0.732	178	1	top1	0.2	1.9e-07	0.732	0.46417	1411	0.927024
Small_Intestine_Terminal_Ileum	./WEIGHTS//Small_Intestine_Terminal_Ileum/Small_Intestine_Terminal_Ileum.ENSG00000151773.8.wgt.RDat	CCDC122	13	44398045	44449063	0.412	rs7326281	3.65	rs12853286	0.175608	5.12	0.732	530	1	top1	0.18	1e-06	0.732	0.4642	1412	0.926427
Small_Intestine_Terminal_Ileum	./WEIGHTS//Small_Intestine_Terminal_Ileum/Small_Intestine_Terminal_Ileum.ENSG00000211697.2.wgt.RDat	TRGV5	7	38388956	38389623	0.364	rs11976947	2.86	rs2072505	0.136065	-5.69	0.455	637	14	enet	0.2	1.6e-07	-0.73057	0.46504	1413	0.927447
Small_Intestine_Terminal_Ileum	./WEIGHTS//Small_Intestine_Terminal_Ileum/Small_Intestine_Terminal_Ileum.ENSG00000130023.11.wgt.RDat	ERMARD	6	170151718	170181680	0.287	rs3935747	3.04	rs3749882	0.07841	3.74	-0.729	477	1	top1	0.078	0.0011	-0.729	0.466	1414	0.928704
Small_Intestine_Terminal_Ileum	./WEIGHTS//Small_Intestine_Terminal_Ileum/Small_Intestine_Terminal_Ileum.ENSG00000156284.4.wgt.RDat	CLDN8	21	31586324	31588391	0.362	rs17500742	3.78	rs2212506	-0.007	3.78	0.939	452	5	lasso	-0.0066	0.65	0.72817	0.466512	1415	0.929068
Small_Intestine_Terminal_Ileum	./WEIGHTS//Small_Intestine_Terminal_Ileum/Small_Intestine_Terminal_Ileum.ENSG00000157259.6.wgt.RDat	GATAD1	7	92076767	92088150	0.527	rs6970613	2.06	rs7803469	0.263473	-5.77	0.726	307	1	top1	0.26	1e-09	-0.726	0.46784	1416	0.931054
Small_Intestine_Terminal_Ileum	./WEIGHTS//Small_Intestine_Terminal_Ileum/Small_Intestine_Terminal_Ileum.ENSG00000272279.1.wgt.RDat	RP11-157J24.2	6	1528599	1529146	0.446	rs2745603	-2.9	rs4367416	0.25613	5.68	-0.726	707	1	top1	0.26	1.9e-09	-0.726	0.468	1417	0.930716
Small_Intestine_Terminal_Ileum	./WEIGHTS//Small_Intestine_Terminal_Ileum/Small_Intestine_Terminal_Ileum.ENSG00000076826.5.wgt.RDat	CAMSAP3	19	7660788	7683190	0.3734	rs11881424	-3.17	rs11882846	-0.00839	3.37	1.323	416	416	blup	0.0056	0.2	0.72563	0.46806	1418	0.930178
Small_Intestine_Terminal_Ileum	./WEIGHTS//Small_Intestine_Terminal_Ileum/Small_Intestine_Terminal_Ileum.ENSG00000125912.6.wgt.RDat	NCLN	19	3185561	3209573	0.3903	rs308039	-1.93	rs566581	0.20444	-5.22	0.725	425	1	top1	0.2	1.2e-07	-0.725	0.46845	1419	0.930297
Small_Intestine_Terminal_Ileum	./WEIGHTS//Small_Intestine_Terminal_Ileum/Small_Intestine_Terminal_Ileum.ENSG00000225101.3.wgt.RDat	OR52K3P	11	4496043	4497123	0.472	rs10500611	3.81	rs890416	0.048216	-4.19	-0.788	634	634	blup	0.12	5.9e-05	0.72495	0.468485	1420	0.929712
Small_Intestine_Terminal_Ileum	./WEIGHTS//Small_Intestine_Terminal_Ileum/Small_Intestine_Terminal_Ileum.ENSG00000217930.3.wgt.RDat	PAM16	16	4381550	4405608	0.308	rs437115	-2.99	rs7193204	0.103	-4.82	-0.724	402	1	top1	0.1	0.0002	0.724	0.46907	1421	0.930218
Small_Intestine_Terminal_Ileum	./WEIGHTS//Small_Intestine_Terminal_Ileum/Small_Intestine_Terminal_Ileum.ENSG00000157578.9.wgt.RDat	LCA5L	21	40777770	40817729	0.562	rs17285812	-3.51	rs2837002	0.21563	6.12	1.068	686	9	lasso	0.31	2.4e-11	0.72386	0.469151	1422	0.929724
Small_Intestine_Terminal_Ileum	./WEIGHTS//Small_Intestine_Terminal_Ileum/Small_Intestine_Terminal_Ileum.ENSG00000174652.13.wgt.RDat	ZNF266	19	9523272	9546254	0.6517	rs17000816	-2.23	rs3826783	0.59514	-9.16	0.781	393	24	enet	0.67	7.3e-31	-0.72375	0.46922	1423	0.929207
Small_Intestine_Terminal_Ileum	./WEIGHTS//Small_Intestine_Terminal_Ileum/Small_Intestine_Terminal_Ileum.ENSG00000254415.3.wgt.RDat	SIGLEC14	19	52145806	52150054	0.4934	rs962129	2.67	rs16982907	0.05347	-5.27	0.471	595	8	lasso	0.068	0.0023	-0.72322	0.46955	1424	0.929208
Small_Intestine_Terminal_Ileum	./WEIGHTS//Small_Intestine_Terminal_Ileum/Small_Intestine_Terminal_Ileum.ENSG00000266916.1.wgt.RDat	CTD-3064H18.1	19	37988063	37997883	0.0845	rs256733	-2.6	rs7246657	0.05234	-3.55	1.498	273	12	enet	0.053	0.0062	-0.72271	0.46986	1425	0.929169
Small_Intestine_Terminal_Ileum	./WEIGHTS//Small_Intestine_Terminal_Ileum/Small_Intestine_Terminal_Ileum.ENSG00000172116.17.wgt.RDat	CD8B	2	87042462	87089047	0.354	rs308922	-1.99	rs10203656	0.0849	4.53	-0.91518	184	5	lasso	0.13	3.5e-05	-0.72252	0.46997	1426	0.928735
Small_Intestine_Terminal_Ileum	./WEIGHTS//Small_Intestine_Terminal_Ileum/Small_Intestine_Terminal_Ileum.ENSG00000119723.11.wgt.RDat	COQ6	14	74416629	74428606	0.1416	rs758773	-3.22	rs4903168	-0.005	3.32	-1.686	411	411	blup	0.073	0.0016	-0.722	0.4703	1427	0.928735
Small_Intestine_Terminal_Ileum	./WEIGHTS//Small_Intestine_Terminal_Ileum/Small_Intestine_Terminal_Ileum.ENSG00000164144.10.wgt.RDat	ARFIP1	4	153701089	153839615	0.323	rs4269162	2.97	rs4128306	0.01141	-4.2	-0.002	387	387	blup	0.071	0.0019	-0.72194	0.47033	1428	0.928144
Small_Intestine_Terminal_Ileum	./WEIGHTS//Small_Intestine_Terminal_Ileum/Small_Intestine_Terminal_Ileum.ENSG00000130204.8.wgt.RDat	TOMM40	19	45393826	45406946	0.3791	rs10419669	2.59	rs12459705	-0.00718	3.58	-1.101	414	414	blup	0.03	0.031	-0.72038	0.47129	1429	0.929388
Small_Intestine_Terminal_Ileum	./WEIGHTS//Small_Intestine_Terminal_Ileum/Small_Intestine_Terminal_Ileum.ENSG00000237481.1.wgt.RDat	RP4-803J11.2	1	229455150	229455643	0.2664	rs914909	-2.82	rs11580918	-0.007025	-3.55	-0.64	488	488	blup	0.12	5.1e-05	0.72036	0.4713	1430	0.928758
Small_Intestine_Terminal_Ileum	./WEIGHTS//Small_Intestine_Terminal_Ileum/Small_Intestine_Terminal_Ileum.ENSG00000168936.6.wgt.RDat	TMEM129	4	1717679	1723085	0.364	rs4865468	-2.69	rs1374468	0.09896	-4.74	-0.486	271	8	lasso	0.14	1e-05	-0.7203	0.47134	1431	0.928187
Small_Intestine_Terminal_Ileum	./WEIGHTS//Small_Intestine_Terminal_Ileum/Small_Intestine_Terminal_Ileum.ENSG00000187867.4.wgt.RDat	PALM3	19	14164177	14169971	0.402	rs11668633	-3.12	rs10425874	0.23719	-5.41	-0.72	284	1	top1	0.24	8.9e-09	0.72	0.47152	1432	0.927893
Small_Intestine_Terminal_Ileum	./WEIGHTS//Small_Intestine_Terminal_Ileum/Small_Intestine_Terminal_Ileum.ENSG00000170889.9.wgt.RDat	RPS9	19	54704610	54752862	0.4535	rs254273	-2.55	rs17273267	0.09119	4.1	-0.719	480	1	top1	0.091	0.00045	-0.719	0.47214	1433	0.928465
Small_Intestine_Terminal_Ileum	./WEIGHTS//Small_Intestine_Terminal_Ileum/Small_Intestine_Terminal_Ileum.ENSG00000268912.1.wgt.RDat	CTD-2619J13.17	19	58939999	58942515	0.1741	rs7249714	2.62	rs1051500	0.04785	-3.72	-0.497	304	20	enet	0.069	0.0021	0.71721	0.47325	1434	0.929999
Small_Intestine_Terminal_Ileum	./WEIGHTS//Small_Intestine_Terminal_Ileum/Small_Intestine_Terminal_Ileum.ENSG00000105793.11.wgt.RDat	GTPBP10	7	89964537	90020769	0.283	rs6979944	-2.98	rs917660	0.059818	-4.67	-0.759	475	475	blup	0.13	2.4e-05	0.71702	0.47336	1435	0.929567
Small_Intestine_Terminal_Ileum	./WEIGHTS//Small_Intestine_Terminal_Ileum/Small_Intestine_Terminal_Ileum.ENSG00000237037.5.wgt.RDat	NDUFA6-AS1	22	42486960	42535286	0.281	rs739129	2.95	rs4467371	0.15231	5.28	0.332	351	11	enet	0.2	1.5e-07	0.71654	0.4737	1436	0.929587
Small_Intestine_Terminal_Ileum	./WEIGHTS//Small_Intestine_Terminal_Ileum/Small_Intestine_Terminal_Ileum.ENSG00000153898.8.wgt.RDat	MCOLN2	1	85391268	85462796	0.3889	rs7534574	-3.87	rs4907128	0.000948	3.84	-0.332	581	581	blup	0.082	0.00082	-0.71523	0.47447	1437	0.93045
Small_Intestine_Terminal_Ileum	./WEIGHTS//Small_Intestine_Terminal_Ileum/Small_Intestine_Terminal_Ileum.ENSG00000160799.7.wgt.RDat	CCDC12	3	46963216	47023472	0.1366	rs6442037	1.88	rs7644977	0.013958	-3.48	0.227	289	4	enet	0.021	0.063	-0.7145	0.47491	1438	0.930665
Small_Intestine_Terminal_Ileum	./WEIGHTS//Small_Intestine_Terminal_Ileum/Small_Intestine_Terminal_Ileum.ENSG00000257842.1.wgt.RDat	NOVA1-AS1	14	27067618	27275673	0.2144	rs962215	2.68	rs4983189	0.16459	4.8	-0.714	423	1	top1	0.16	2.3e-06	-0.714	0.47523	1439	0.930645
Small_Intestine_Terminal_Ileum	./WEIGHTS//Small_Intestine_Terminal_Ileum/Small_Intestine_Terminal_Ileum.ENSG00000142856.12.wgt.RDat	ITGB3BP	1	63906441	63994857	0.6627	rs9887958	2.74	rs10789138	0.422758	7.62	0.602	490	5	lasso	0.45	1.4e-17	0.71388	0.4753	1440	0.930136
Small_Intestine_Terminal_Ileum	./WEIGHTS//Small_Intestine_Terminal_Ileum/Small_Intestine_Terminal_Ileum.ENSG00000240005.1.wgt.RDat	RP11-293A21.1	4	26861428	26862221	0.579	rs12511504	2.78	rs9790789	0.20342	5.78	-1.047	370	370	blup	0.32	8.5e-12	-0.71319	0.47573	1441	0.930331
Small_Intestine_Terminal_Ileum	./WEIGHTS//Small_Intestine_Terminal_Ileum/Small_Intestine_Terminal_Ileum.ENSG00000185339.4.wgt.RDat	TCN2	22	31003071	31023265	0.328	rs12484880	3.53	rs9614158	0.0014	-4.01	0.598	436	436	blup	0.016	0.089	0.71246	0.4762	1442	0.930604
Small_Intestine_Terminal_Ileum	./WEIGHTS//Small_Intestine_Terminal_Ileum/Small_Intestine_Terminal_Ileum.ENSG00000129103.13.wgt.RDat	SUMF2	7	56131695	56148363	0.304	rs11769548	2.59	rs4424212	0.168751	5.24	-0.712	278	1	top1	0.17	1.7e-06	-0.712	0.47646	1443	0.930467
Small_Intestine_Terminal_Ileum	./WEIGHTS//Small_Intestine_Terminal_Ileum/Small_Intestine_Terminal_Ileum.ENSG00000080166.11.wgt.RDat	DCT	13	95089558	95131936	0.459	rs9589945	-2.54	rs767925	0.23787	5.77	0.712	569	1	top1	0.24	8.4e-09	0.712	0.4765	1444	0.929901
Small_Intestine_Terminal_Ileum	./WEIGHTS//Small_Intestine_Terminal_Ileum/Small_Intestine_Terminal_Ileum.ENSG00000140323.4.wgt.RDat	DISP2	15	40650436	40663257	0.3996	rs275728	3.08	rs2289332	0.11296	-4.65	0.872	399	399	blup	0.17	1.4e-06	-0.7112	0.47693	1445	0.930096
Small_Intestine_Terminal_Ileum	./WEIGHTS//Small_Intestine_Terminal_Ileum/Small_Intestine_Terminal_Ileum.ENSG00000231013.1.wgt.RDat	AC013275.2	2	120234024	120244922	0.419	rs11123534	2.4	rs3765035	-0.00777	3.54	-0.235	418	418	blup	0.058	0.0044	-0.71101	0.47708	1446	0.929745
Small_Intestine_Terminal_Ileum	./WEIGHTS//Small_Intestine_Terminal_Ileum/Small_Intestine_Terminal_Ileum.ENSG00000171903.12.wgt.RDat	CYP4F11	19	16023177	16045677	0.6795	rs10854145	2.21	rs12985091	0.49919	-7.78	-0.711	543	1	top1	0.5	8.4e-20	0.711	0.47708	1447	0.929103
Small_Intestine_Terminal_Ileum	./WEIGHTS//Small_Intestine_Terminal_Ileum/Small_Intestine_Terminal_Ileum.ENSG00000267056.2.wgt.RDat	AC005336.4	19	16021392	16022634	0.543	rs10854145	2.21	rs12985091	0.4269	-7.2	-0.711	547	1	top1	0.43	2.8e-16	0.711	0.47708	1448	0.928461
Small_Intestine_Terminal_Ileum	./WEIGHTS//Small_Intestine_Terminal_Ileum/Small_Intestine_Terminal_Ileum.ENSG00000120699.8.wgt.RDat	EXOSC8	13	37572953	37583448	0.262	rs1517897	-2.21	rs6563506	0.030321	-3.62	-0.745	529	529	blup	0.037	0.019	0.7107	0.4773	1449	0.928248
Small_Intestine_Terminal_Ileum	./WEIGHTS//Small_Intestine_Terminal_Ileum/Small_Intestine_Terminal_Ileum.ENSG00000196456.4.wgt.RDat	ZNF775	7	150076418	150109558	0.232	rs4725838	1.84	rs10241479	-0.002318	-3.35	-0.535	374	374	blup	0.072	0.0017	0.70798	0.47896	1450	0.930834
Small_Intestine_Terminal_Ileum	./WEIGHTS//Small_Intestine_Terminal_Ileum/Small_Intestine_Terminal_Ileum.ENSG00000148110.11.wgt.RDat	HIATL1	9	97136833	97223324	0.148	rs9299416	-3.06	rs3131910	-0.002305	-3.76	1.214	408	408	blup	0.026	0.043	-0.7076	0.4792	1451	0.930659
Small_Intestine_Terminal_Ileum	./WEIGHTS//Small_Intestine_Terminal_Ileum/Small_Intestine_Terminal_Ileum.ENSG00000259724.1.wgt.RDat	CTD-2643K12.3	15	94448634	94651167	0.3497	rs41444346	-2.84	rs11634227	0.0031	3.3	-1.163	598	598	blup	0.051	0.0072	-0.7073	0.47936	1452	0.930328
Small_Intestine_Terminal_Ileum	./WEIGHTS//Small_Intestine_Terminal_Ileum/Small_Intestine_Terminal_Ileum.ENSG00000253755.1.wgt.RDat	IGHGP	14	106130970	106136180	0.1954	rs4983425	-2.42	rs35971653	0.02001	-3.34	0.706	82	1	top1	0.02	0.066	-0.706	0.48019	1453	0.931298
Small_Intestine_Terminal_Ileum	./WEIGHTS//Small_Intestine_Terminal_Ileum/Small_Intestine_Terminal_Ileum.ENSG00000215237.5.wgt.RDat	RP11-54D18.2	9	14993310	15019727	0.559	rs6474915	-2.89	rs7029010	0.23463	-6.03	0.133	662	7	lasso	0.27	5.2e-10	-0.7043	0.48127	1454	0.93275
Small_Intestine_Terminal_Ileum	./WEIGHTS//Small_Intestine_Terminal_Ileum/Small_Intestine_Terminal_Ileum.ENSG00000250656.2.wgt.RDat	ST3GAL1P1	4	68582093	68583106	0.45	rs6552116	2.66	rs1048447	0.30382	6.37	0.704	399	1	top1	0.3	3.4e-11	0.704	0.48143	1455	0.932419
Small_Intestine_Terminal_Ileum	./WEIGHTS//Small_Intestine_Terminal_Ileum/Small_Intestine_Terminal_Ileum.ENSG00000213347.6.wgt.RDat	MXD3	5	176732501	176739758	0.178	rs2731663	-2.36	rs11949767	0.053104	3.98	-0.598	310	310	blup	0.079	0.0011	-0.7037	0.48161	1456	0.932127
Small_Intestine_Terminal_Ileum	./WEIGHTS//Small_Intestine_Terminal_Ileum/Small_Intestine_Terminal_Ileum.ENSG00000182986.8.wgt.RDat	ZNF320	19	53367043	53400946	0.5345	rs11670859	-2.96	rs3810115	0.3645	6.7	0.35	458	3	lasso	0.44	6e-17	0.70313	0.48197	1457	0.932184
Small_Intestine_Terminal_Ileum	./WEIGHTS//Small_Intestine_Terminal_Ileum/Small_Intestine_Terminal_Ileum.ENSG00000259726.1.wgt.RDat	CSPG4P11	15	84855504	84866136	0.2228	rs12442117	-2.38	rs4842978	0.16184	-4.65	0.703	253	1	top1	0.16	2.9e-06	-0.703	0.48206	1458	0.931718
Small_Intestine_Terminal_Ileum	./WEIGHTS//Small_Intestine_Terminal_Ileum/Small_Intestine_Terminal_Ileum.ENSG00000101470.5.wgt.RDat	TNNC2	20	44451853	44462384	0.356	rs6032610	-2.68	rs3827040	-0.00281	3.89	-0.906	525	11	lasso	0.013	0.11	-0.7021	0.4826	1459	0.932123
Small_Intestine_Terminal_Ileum	./WEIGHTS//Small_Intestine_Terminal_Ileum/Small_Intestine_Terminal_Ileum.ENSG00000213494.5.wgt.RDat	CCL14	17	34310327	34313569	0.3172	rs2075746	-2.52	rs9892586	0.309493	-6.41	-0.702	284	1	top1	0.31	2.1e-11	0.702	0.482679	1460	0.931637
Small_Intestine_Terminal_Ileum	./WEIGHTS//Small_Intestine_Terminal_Ileum/Small_Intestine_Terminal_Ileum.ENSG00000116871.11.wgt.RDat	MAP7D1	1	36621180	36646450	0.3478	rs12567252	2.93	rs6682769	-0.007797	-3.58	0.758	327	5	lasso	0.028	0.037	-0.70171	0.48286	1461	0.931348
Small_Intestine_Terminal_Ileum	./WEIGHTS//Small_Intestine_Terminal_Ileum/Small_Intestine_Terminal_Ileum.ENSG00000260886.1.wgt.RDat	RP11-432I5.1	16	71605923	71612090	0.205	rs1364279	2.64	rs12447033	0.159	4.85	-0.701	375	1	top1	0.16	3.6e-06	-0.701	0.4833	1462	0.931559
Small_Intestine_Terminal_Ileum	./WEIGHTS//Small_Intestine_Terminal_Ileum/Small_Intestine_Terminal_Ileum.ENSG00000111880.11.wgt.RDat	RNGTT	6	89319985	89673348	0.198	rs205223	1.87	rs2610769	0.00019	-3.89	-0.877	451	6	lasso	0.056	0.0051	0.6993	0.484	1463	0.932271
Small_Intestine_Terminal_Ileum	./WEIGHTS//Small_Intestine_Terminal_Ileum/Small_Intestine_Terminal_Ileum.ENSG00000260182.1.wgt.RDat	RP11-616M22.5	16	1307340	1308059	0.914	rs1075789	2.22	rs1004041	0.161	-5.39	0.336	447	447	blup	0.31	2.7e-11	-0.69836	0.48495	1464	0.933462
Small_Intestine_Terminal_Ileum	./WEIGHTS//Small_Intestine_Terminal_Ileum/Small_Intestine_Terminal_Ileum.ENSG00000122375.7.wgt.RDat	OPN4	10	88414314	88426605	0.3444	rs12411971	2.83	rs2007599	0.180235	-5.12	0.698	395	1	top1	0.18	7.3e-07	-0.698	0.485	1465	0.932922
Small_Intestine_Terminal_Ileum	./WEIGHTS//Small_Intestine_Terminal_Ileum/Small_Intestine_Terminal_Ileum.ENSG00000212670.1.wgt.RDat	AL161915.1	1	54569968	54571750	0.2727	rs4927033	3.11	rs7524477	0.185873	4.79	-0.698	477	1	top1	0.19	4.8e-07	-0.698	0.48518	1466	0.932631
Small_Intestine_Terminal_Ileum	./WEIGHTS//Small_Intestine_Terminal_Ileum/Small_Intestine_Terminal_Ileum.ENSG00000228903.2.wgt.RDat	RASA4CP	7	44066550	44079121	0.32	rs4642534	-3.11	rs17551738	0.204768	-5.16	0.698	347	1	top1	0.2	1.1e-07	-0.698	0.48518	1467	0.931995
Small_Intestine_Terminal_Ileum	./WEIGHTS//Small_Intestine_Terminal_Ileum/Small_Intestine_Terminal_Ileum.ENSG00000213865.3.wgt.RDat	C8orf44	8	67579850	67597799	0.099	rs6999780	-2.19	rs11997260	0.00595	-3.54	0.698	249	1	top1	0.0059	0.19	-0.698	0.4852	1468	0.931399
Small_Intestine_Terminal_Ileum	./WEIGHTS//Small_Intestine_Terminal_Ileum/Small_Intestine_Terminal_Ileum.ENSG00000136908.13.wgt.RDat	DPM2	9	130697378	130700161	0.413	rs12378797	2.97	rs3780668	0.037635	4.61	0.697	347	1	top1	0.038	0.019	0.697	0.4858	1469	0.931916
Small_Intestine_Terminal_Ileum	./WEIGHTS//Small_Intestine_Terminal_Ileum/Small_Intestine_Terminal_Ileum.ENSG00000230519.2.wgt.RDat	RP11-1060J15.5	12	27855271	27855839	0.367	rs956679	3.4	rs929952	0.123	4.67	0.695	539	1	top1	0.12	4.7e-05	0.695	0.487055	1470	0.933688
Small_Intestine_Terminal_Ileum	./WEIGHTS//Small_Intestine_Terminal_Ileum/Small_Intestine_Terminal_Ileum.ENSG00000065183.11.wgt.RDat	WDR3	1	118472343	118507719	0.2397	rs12025877	2.84	rs4430315	-0.00393	3.27	0.054	402	6	lasso	0.022	0.056	0.69459	0.48731	1471	0.933542
Small_Intestine_Terminal_Ileum	./WEIGHTS//Small_Intestine_Terminal_Ileum/Small_Intestine_Terminal_Ileum.ENSG00000256612.3.wgt.RDat	CYP2B7P1	19	41430124	41456565	0.377	rs268691	4.51	rs7254188	0.11404	-5.35	-0.925	422	8	lasso	0.19	3.8e-07	0.69455	0.48734	1472	0.932965
Small_Intestine_Terminal_Ileum	./WEIGHTS//Small_Intestine_Terminal_Ileum/Small_Intestine_Terminal_Ileum.ENSG00000257878.1.wgt.RDat	RP11-256L6.3	12	96390299	96405267	0.677	rs2302902	2.51	rs17025028	0.272	-5.87	0.802	556	11	lasso	0.33	2.8e-12	-0.6943	0.487488	1473	0.932615
Small_Intestine_Terminal_Ileum	./WEIGHTS//Small_Intestine_Terminal_Ileum/Small_Intestine_Terminal_Ileum.ENSG00000215302.4.wgt.RDat	CTD-3092A11.1	15	30762982	30799826	0.1866	rs11070619	-2.08	rs11852466	-0.008	-3.44	0.589	133	133	blup	0.011	0.13	0.694	0.48769	1474	0.932368
Small_Intestine_Terminal_Ileum	./WEIGHTS//Small_Intestine_Terminal_Ileum/Small_Intestine_Terminal_Ileum.ENSG00000137106.13.wgt.RDat	GRHPR	9	37422663	37436987	0.624	rs3758179	-2.48	rs7856656	0.430069	7.22	0.693	463	1	top1	0.43	2e-16	0.693	0.48831	1475	0.93292
Small_Intestine_Terminal_Ileum	./WEIGHTS//Small_Intestine_Terminal_Ileum/Small_Intestine_Terminal_Ileum.ENSG00000149927.13.wgt.RDat	DOC2A	16	30017115	30034591	0.27	rs1143695	2.47	rs7191849	0.24	-5.78	0.692	214	1	top1	0.24	7.2e-09	-0.692	0.48894	1476	0.933491
Small_Intestine_Terminal_Ileum	./WEIGHTS//Small_Intestine_Terminal_Ileum/Small_Intestine_Terminal_Ileum.ENSG00000172728.11.wgt.RDat	FUT10	8	33228342	33330903	0.413	rs4131222	2.34	rs10464811	0.35103	6.68	-0.664	252	6	lasso	0.35	4e-13	-0.6917	0.4891	1477	0.933164
Small_Intestine_Terminal_Ileum	./WEIGHTS//Small_Intestine_Terminal_Ileum/Small_Intestine_Terminal_Ileum.ENSG00000237940.3.wgt.RDat	AC093642.3	2	242912834	242919427	0.334	rs13013693	2.23	rs11510409	0.0869	-4.15	-0.00572	134	134	blup	0.1	0.0002	-0.69145	0.48928	1478	0.932876
Small_Intestine_Terminal_Ileum	./WEIGHTS//Small_Intestine_Terminal_Ileum/Small_Intestine_Terminal_Ileum.ENSG00000260088.1.wgt.RDat	RP11-92G12.3	1	200638635	200663378	0.3975	rs7530378	-2.95	rs3806358	0.245271	-6.16	0.69	540	1	top1	0.25	4.6e-09	-0.69	0.49019	1479	0.933979
Small_Intestine_Terminal_Ileum	./WEIGHTS//Small_Intestine_Terminal_Ileum/Small_Intestine_Terminal_Ileum.ENSG00000179698.9.wgt.RDat	KIAA1875	8	145162629	145173218	0.498	rs2123758	2.98	rs11990558	0.295	-6.6	0.69	231	1	top1	0.3	7.4e-11	-0.69	0.4902	1480	0.933367
Small_Intestine_Terminal_Ileum	./WEIGHTS//Small_Intestine_Terminal_Ileum/Small_Intestine_Terminal_Ileum.ENSG00000055609.13.wgt.RDat	KMT2C	7	151832010	152133090	0.303	rs6464250	1.75	rs6950216	-0.003093	-2.71	1.434	272	272	blup	0.014	0.11	-0.6899	0.49025	1481	0.932832
Small_Intestine_Terminal_Ileum	./WEIGHTS//Small_Intestine_Terminal_Ileum/Small_Intestine_Terminal_Ileum.ENSG00000260776.1.wgt.RDat	RP11-114H24.2	15	78206559	78219188	0.5856	rs1561807	2.33	rs7175950	0.26135	5.72	-0.481	430	47	enet	0.27	8.4e-10	-0.6895	0.49048	1482	0.93264
Small_Intestine_Terminal_Ileum	./WEIGHTS//Small_Intestine_Terminal_Ileum/Small_Intestine_Terminal_Ileum.ENSG00000255374.1.wgt.RDat	TAS2R43	12	11243886	11244912	0.565	rs17809746	2.16	rs11054134	0.299	7.05	0.416	386	7	lasso	0.37	8.6e-14	0.6893	0.490636	1483	0.932308
Small_Intestine_Terminal_Ileum	./WEIGHTS//Small_Intestine_Terminal_Ileum/Small_Intestine_Terminal_Ileum.ENSG00000233966.1.wgt.RDat	UBE2SP1	17	15607546	15608214	0.4229	rs3865263	2.7	rs17776733	-0.00781	3.13	0.687	352	352	blup	0.028	0.036	-0.6891	0.490749	1484	0.931894
Small_Intestine_Terminal_Ileum	./WEIGHTS//Small_Intestine_Terminal_Ileum/Small_Intestine_Terminal_Ileum.ENSG00000203871.4.wgt.RDat	C6orf164	6	88106840	88109467	0.202	rs2787887	-1.74	rs1753153	0.1632	-5.09	-0.688	420	1	top1	0.16	2.6e-06	0.688	0.491	1485	0.931743
Small_Intestine_Terminal_Ileum	./WEIGHTS//Small_Intestine_Terminal_Ileum/Small_Intestine_Terminal_Ileum.ENSG00000226524.2.wgt.RDat	RP1-102H19.8	6	88085178	88109155	0.188	rs2787887	-1.75	rs1753153	0.13948	-4.39	-0.688	417	1	top1	0.14	1.5e-05	0.688	0.491	1486	0.931116
Small_Intestine_Terminal_Ileum	./WEIGHTS//Small_Intestine_Terminal_Ileum/Small_Intestine_Terminal_Ileum.ENSG00000139405.11.wgt.RDat	C12orf52	12	113623331	113630173	0.196	rs10744782	2.23	rs1048889	0.12	-4.74	-0.688	491	1	top1	0.12	6e-05	0.688	0.491453	1487	0.931348
Small_Intestine_Terminal_Ileum	./WEIGHTS//Small_Intestine_Terminal_Ileum/Small_Intestine_Terminal_Ileum.ENSG00000204963.4.wgt.RDat	PCDHA7	5	140213969	140216338	0.204	rs4912736	2.8	rs991918	0.137703	4.36	-0.686	373	1	top1	0.14	1.7e-05	-0.686	0.49271	1488	0.933103
Small_Intestine_Terminal_Ileum	./WEIGHTS//Small_Intestine_Terminal_Ileum/Small_Intestine_Terminal_Ileum.ENSG00000271715.1.wgt.RDat	CTD-2256P15.5	5	10269601	10270030	0.272	rs13436699	2.52	rs6892818	0.104029	-4.85	0.686	606	1	top1	0.1	0.00018	-0.686	0.49271	1489	0.932476
Small_Intestine_Terminal_Ileum	./WEIGHTS//Small_Intestine_Terminal_Ileum/Small_Intestine_Terminal_Ileum.ENSG00000226629.1.wgt.RDat	LINC00974	17	39705858	39710747	0.4141	rs768027	2.76	rs8080053	0.234971	5.43	0.686	430	1	top1	0.23	1.1e-08	0.686	0.492713	1490	0.931856
Small_Intestine_Terminal_Ileum	./WEIGHTS//Small_Intestine_Terminal_Ileum/Small_Intestine_Terminal_Ileum.ENSG00000242294.2.wgt.RDat	STAG3L5P	7	99934035	99947781	0.464	rs3847060	2.83	rs6946768	0.376411	7.63	0.039	305	305	blup	0.41	1.9e-15	0.68568	0.49292	1491	0.931622
Small_Intestine_Terminal_Ileum	./WEIGHTS//Small_Intestine_Terminal_Ileum/Small_Intestine_Terminal_Ileum.ENSG00000031691.6.wgt.RDat	CENPQ	6	49431091	49460820	0.128	rs9369923	1.85	rs2501966	0.10417	4.41	0.685	347	1	top1	0.1	0.00018	0.685	0.493	1492	0.931149
[truncated: 1,326 more rows]

## Sheet: Whole Blood
PANEL	FILE	ID	CHR	P0	P1	HSQ	BEST.GWAS.ID	BEST.GWAS.Z	EQTL.ID	EQTL.R2	EQTL.Z	EQTL.GWAS.Z	NSNP	NWGT	MODEL	MODELCV.R2	MODELCV.PV	TWAS.Z	TWAS.P	M	FDR
[truncated: 4,653 more rows]

[truncated: 2 more sheets: Peripheral Blood, lymphocytes]
