# Supplementary material for: Identifying celiac disease-related chemicals by transcriptome-wide association study and chemical-gene interaction analyses
Source: Front Genet. 2022 Sep 2;13:990483. doi: 10.3389/fgene.2022.990483 (PMC9478571; doi:10.3389/fgene.2022.990483)
Supplement: Supplementary file 2 [file Table3.XLSX]

## Sheet: RMX
Chemicals	ChemicalName	NES	P
C000154	alpinumisoflavone	-0.0335771	0.191281
C000188	alachlor	-0.046987	0.386961
C000228	aristolochic acid I	-0.0964129	0.586941
C000488	cladosporin	0.117079	0.0409959
C000499	ferric oxide	-0.0232996	0.256674
C000541	cyclopamine	-0.0723393	0.363864
C000588486	glycine propionyl carnitine	-0.0366154	0.681132
C000588809	paederosidic acid	-0.0233863	0.312669
C000588918	ziyuglycoside II	-0.0425328	0.420358
C000589248	LL202 flavonoid	-0.101326	0.816018
C000590451	abemaciclib	-0.0222832	0.865013
C000591600	tetrachlorobenzoquinone	-0.0990133	0.354065
C000591741	Firemaster 550	0.640158	0.0116988
C000593591	coagulin-L	-0.0439928	0.538546
C000594117	ON123300	-0.0776157	0.972603
C000594859	nymphayol	-0.102039	0.90191
C000595148	GSK2110183	-0.0591154	0.653635
C000599179	28-O-acetylbetulin-3-ylglucopyranoside	-0.0333657	0.180782
C000600304	LLY-507	-0.0215608	0.170783
C000602704	UF010 compound	-0.0719421	0.365163
C000603500	4'-methoxy-1-naphthylfenoterol	-0.00533686	0.116488
C000609563	AZD8848	-0.0622811	0.308069
C000615490	Strontium-90	-0.0126628	0.308869
C000617228	beta-2-himachalen-6-ol	-0.0143457	0.718928
C000620717	kuntai capsule	-0.0100005	0.881712
C000621033	napabucasin	-0.0180615	0.388061
C000623013	NMS-873	-0.00873464	0.173483
C000623021	3-(pyridin-3-ylsulfonyl)-5-(trifluoromethyl)-2H-chromen-2-one	-0.048101	0.716228
C000625835	HFPO2 compound	-0.0544912	0.336966
C000625836	HFPO4 compound	-0.0164349	0.415858
C000626960	cantharidic acid	-0.0750499	0.360064
C000627226	momfluorothrin	-0.0188645	0.744826
C000912	diazoxon	0.24246	0.0290971
C001277	geldanamycin	-0.0917098	0.59804
C001293	glucosamine 6-phosphate	0.0947744	0.070193
C001329	helenalin	-0.046097	0.291471
C001335	hexachlorobutadiene	-0.050424	0.407459
C001390	2-hydroxyestradiol	0.102459	0.0250975
C001478	N(6)-(delta(2)-isopentenyl)adenine	-0.0896373	0.958604
C001654	hyperforin	-0.0563591	0.482852
C001803	tempol	-0.0450261	0.237976
C001870	nonachlor	-0.0427221	0.939806
C001899	triptolide	-0.123938	0.749725
C001996	thermozymocidin	-0.0566218	0.264674
C002010	4-(2-aminoethyl)benzenesulfonylfluoride	-0.057347	0.962104
C002070	betulinic acid	0.0435828	0.0591941
C002202	4-oxoretinoic acid	-0.0371065	0.341166
C002373	monobutyryl cyclic AMP	-0.049263	0.983602
C002385	linsidomine	-0.0124985	0.194481
C002469	fusarenon-X	-0.0536948	0.728827
C002669	parthenolide	-0.0410598	0.564044
C002701	neocuproine	-0.0618076	0.709629
C002741	N-nitrosomorpholine	-0.0106965	0.251175
C002769	oleuropein	-0.032733	0.492851
C002791	bismuth tripotassium dicitrate	-0.0319943	0.616738
C002802	tungsten carbide	-0.030712	0.262274
C002950	methylformamide	-0.0436114	0.410659
C002963	geranylgeranyl pyrophosphate	-0.100059	0.769823
C002979	selenomethylselenocysteine	-0.0280335	0.273273
C002994	ethylene dimethanesulfonate	-0.058622	0.346165
C003001	7-ketocholesterol	-0.01187	0.263374
C003377	taxifolin	-0.0165487	0.141986
C003466	thymoquinone	0.0321748	0.115888
C003585	22-hydroxycholesterol	-0.0753404	0.358564
C003898	2-anisidine	-0.044001	0.352465
C003959	TEMPO	-0.0511656	0.392861
C004218	tylophorine	0.0024041	0.107489
C004312	glycidol	0.0152758	0.215878
C004315	danthron	-0.0797623	0.959104
C004363	alantolactone	1.97876	0.00729927
C004456	beauvericin	-0.0197461	0.19758
C004471	allyl isothiocyanate	-0.0746413	0.324968
C004479	pimagedine	-0.0221147	0.817518
C004532	quinone	-0.0948184	0.80402
C004541	biochanin A	-0.0388676	0.234177
C004648	testosterone enanthate	-0.285995	0.60374
C004656	chloroacetaldehyde	-0.0216958	0.290171
C004690	coclaurine	-0.0896176	0.438256
C004692	coomassie Brilliant Blue	-0.111369	0.856814
C004726	2-dichlorobenzene	-0.0472915	0.421558
C004742	daidzein	-0.0271799	0.218078
C004808	farnesyl pyrophosphate	-0.0187503	0.49855
C004912	ethylbenzene	0.0461136	0.0785921
C004919	ethylene dimethacrylate	-0.0351603	0.876212
C004984	apocarotenal	0.0662488	0.0845915
C004999	ferulic acid	-0.0364591	0.224578
C005023	fulvic acid	-0.0637644	0.380862
C005044	hydroxyethyl methacrylate	-0.0746706	0.885611
C005059	isoprene	-0.020684	0.462054
C005066	borrelidin	0.120509	0.0340966
C005095	malachite green	-0.102563	0.940306
C005134	juglone	-0.067672	0.522648
C005136	lasiocarpine	-0.0100005	0.281672
C005197	alternariol	-0.0786725	0.974903
C005219	methyl cellosolve	-0.0342869	0.307869
C005223	methyleugenol	-0.01152	0.718828
C005246	myristicin	-0.0179565	0.442156
C005266	quinomethionate	-0.0317417	0.372463
C005273	naringenin	-0.0429625	0.492251
C005274	naringin	-0.0309828	0.565443
C005290	oxybenzone	0.116822	0.113989
C005445	triphenyl phosphate	-0.01133	0.165883
C005460	uranyl acetate	-0.0471756	0.639236
C005466	ursolic acid	-0.0619162	0.710329
C005498	magnolol	-0.0504284	0.736326
C005499	honokiol	-0.0709356	0.440056
C005563	captax	-0.036617	0.50475
C005581	protocatechualdehyde	-0.0377557	0.383162
C005705	sanguinarine	-0.0806808	0.663934
C005865	troxerutin	-0.0256411	0.435056
C005948	astaxanthine	-0.0309472	0.353065
C005961	bis(tri-n-butyltin)oxide	0.37182	0.0475952
C005984	5-methyltetrahydrofolate	-0.0247549	0.262374
C006012	fenofibric acid	-0.0414499	0.920208
C006068	propylparaben	-0.0191677	0.267073
C006418	adrenocorticotropin zinc	-0.0898644	0.930707
C006452	allicin	-0.0202108	0.217378
C006463	allyl alcohol	-0.028523	0.160284
C006551	2-amino-2-methyl-1-propanol	-0.0201103	0.465953
C006552	kaempferol	-0.0131772	0.824918
C006578	anethole	0.0338401	0.0739926
C006593	2-anthramine	0.00816691	0.110389
C006650	aucubin	0.0736064	0.0454954
C006680	baicalein	-0.0538758	0.774223
C006698	carbendazim	-0.0428853	0.309769
C006741	bergenin	-0.0086078	0.126087
C006757	4-biphenylamine	0.00335371	0.105989
C006794	brevianamide A	-0.0365411	0.341766
C006862	butylphen	-0.02462	0.683632
C006972	chloroacetic acid	0.0437127	0.0941906
C006983	4-chlorobiphenyl	-0.018538	0.164584
C007020	chlorophyllin	-0.0357173	0.369563
C007095	cobaltiprotoporphyrin	-0.0670509	0.714029
C007164	cumene hydroperoxide	-0.042223	0.393261
C007262	deoxynivalenol	-0.0506298	0.508049
C007350	nitrofen	-0.0673317	0.50455
C007630	estradiol 17 beta-cypionate	-0.0470049	0.253575
C007633	estragole	0.0371467	0.0459954
C007734	flunisolide	1.26686	0.00489951
C007738	fluoranthene	0.0707864	0.326267
C007768	formononetin	-0.0591131	0.839816
C007789	fucoidan	-0.0184446	0.327467
C007834	genipin	-0.0105811	0.177182
C007835	geniposide	-0.0275544	0.274673
C007836	geraniol	-0.0394144	0.506449
C007845	gingerol	-0.0648218	0.846015
C007997	25-hydroxycholesterol	0.264933	0.00459954
C008088	alfacalcidol	-0.0473574	0.917608
C008157	beta-ionone	0.0562111	0.0841916
C008340	mecoprop	-0.0813401	0.524148
C008435	methyldithiocarbamate	-0.0625421	0.393361
C008493	methylselenic acid	0.464358	0.113089
C008548	morin	-0.12762	0.586441
C008577	myricitrin	-0.0623422	0.79552
C008642	4-nitrophenyl acetate	-0.0519925	0.794421
C008661	nobiletin	-0.146581	0.960404
C008704	pyrithione	-0.0133675	0.974003
C008776	pelargonic acid	-0.140116	0.959204
C008890	phosphoramidon	-0.0402105	0.240576
C008905	physcione	-0.0750429	0.846915
C008922	piperine	-0.020408	0.234977
C009006	potassium perchlorate	-0.224698	0.971803
C009041	primycin	-0.0165508	0.349565
C009055	propargylglycine	-0.0438585	0.756624
C009091	protocatechuic acid	-0.0800108	0.851715
C009131	pyrimidin-2-one beta-ribofuranoside	0.0129456	0.129387
C009160	cyclonite	-0.0865761	0.444056
C009166	retinol acetate	-0.0128174	0.607039
C009172	rhodioloside	-0.0194567	0.514949
C009237	senecionine	0.0671238	0.0558944
C009238	senkirkine	-0.0484715	0.361164
C009279	sodium bisulfite	-0.0734698	0.976602
C009365	surfactin peptide	-0.0275012	0.183282
C009438	tetrandrine	-0.107473	0.593641
C009560	trigonelline	-0.0432497	0.584642
C009680	VX	-0.0174294	0.274673
C009684	withaferin A	-0.0685349	0.653735
C009900	lipoteichoic acid	-0.0110245	0.817618
C009954	trilostane	-0.010555	0.435456
C010038	azelaic acid	0.0212623	0.0746925
C010063	carbonyl sulfide	-0.0370583	0.49505
C010176	halofuginone	-0.095772	0.618538
C010178	heliotrine	-0.146067	0.876612
C010272	palytoxin	-0.0566238	0.566143
C010313	pseudocumene	-0.158947	0.853015
C010327	salinomycin	-0.0982811	0.988501
C010329	azadirachtin	-0.0153123	0.905709
C010423	pyrithione zinc	-0.0117135	0.190181
C010452	estradiol-17 beta-benzoate	-0.0331632	0.19938
C010463	n-hexanal	-0.104588	0.812219
C010480	lupeol	-0.0991319	0.653935
C010561	NA	-0.0780936	0.985201
C010615	Nonidet P-40	-0.0995912	0.494851
C010680	antibiotic G 418	-0.088659	0.972803
C010792	testosterone undecanoate	-0.0508478	0.651735
C010972	glycolaldehyde	-0.0461388	0.715728
C010974	glyphosate	-0.22159	0.788821
C011126	tetraiodothyroacetic acid	0.161507	0.0382962
C011145	zaprinast	-0.025976	0.586141
C011164	amentoflavone	-0.0555477	0.267273
C011272	perfosfamide	-0.0456268	0.875712
C011309	mezerein	0.0136513	0.0581942
C011421	5-chloro-2-methyl-4-isothiazolin-3-one	-0.0293334	0.379662
C011506	2-methyl-4-isothiazolin-3-one	-0.0131452	0.187681
C011512	alpha-naphthoflavone	0.0194785	0.0425957
C011559	tributyltin	1.06394	0.0767923
C011860	alpha-chaconine	-0.0457357	0.40296
C011864	7-hydroxymethotrexate	0.0133822	0.0384961
C011865	5-hydroxymethylcytosine	-0.132249	0.928007
C011890	kojic acid	-0.0677159	0.370863
C011907	melamine	-0.0136711	0.383362
C011959	oridonin	-0.020314	0.525247
C012042	steviol	-0.00762101	0.112089
C012043	stevioside	-0.0457115	0.272173
C012177	2-aminofluorene	-0.0225865	0.666333
C012195	asarone	-0.0504136	0.345365
C012258	mevastatin	-0.00238477	0.0884912
C012348	higenamine	-0.0301502	0.751925
C012351	HT-2 toxin	-0.133939	0.871513
C012466	oxadiazon	-0.0367918	0.532447
C012491	phytosphingosine	-0.0340498	0.30237
C012526	quercitrin	-0.0123274	0.147785
C012568	terbufos	-0.0236336	0.30297
C012606	4-vinyl-1-cyclohexene dioxide	-0.0146437	0.172783
C012765	bakuchiol	-0.0216489	0.953005
C012768	benzanthrone	-0.109391	0.463254
C012796	2-butenal	0.0096026	0.143586
C012843	cinnamaldehyde	0.0444476	0.111689
C012976	flumequine	-0.0418588	0.448155
C012997	gentiopicroside	-0.0195262	0.606839
C013015	hesperetin	-0.0196007	0.720128
C013038	hydroxyhydroquinone	-0.0213908	0.311669
C013099	mancozeb	-0.019717	0.863514
C013168	olaquindox	-0.0141321	0.520448
C013185	beta-penta-O-galloyl-glucose	0.170862	0.0168983
C013270	swertiamarin	-0.0328107	0.234077
C013320	tris(2-butoxyethyl) phosphate	1.06938	0.0874913
C013418	bromfenacoum	1.1791	0.0653935
C013531	ferric ammonium citrate	-0.0104467	0.848615
C013592	mangiferin	-0.0401807	0.414959
C013598	methoxyacetic acid	-0.0466008	0.831617
C013613	neohesperidin dihydrochalcone	-0.0809213	0.506149
C013638	paeonol	-0.113901	0.845415
C013649	plastochromanol 8	-0.0538916	0.956104
C013672	riddelliine	-0.0262425	0.219878
C013690	styrene oxide	-0.0811433	0.907009
C013698	tallow	-0.0474408	0.318368
C013733	4-vinylcyclohexene	0.0298604	0.10109
C013738	zingerone	-0.0401645	0.511849
C013813	4-anisidine	-0.0175105	0.729827
C013908	daidzin	-0.0393098	0.362064
C014026	hexamethylene bisacetamide	-0.0843828	0.926907
C014036	4-hydroxyestradiol	-0.0420081	0.444056
C014129	N-nitrosodiethanolamine	-0.0532388	0.677132
C014153	pirimiphos methyl	-0.152837	0.984402
C014215	tetrahydropalmatine	-0.0364051	0.284572
C014290	hydroxyflutamide	-0.0411042	0.948405
C014655	methamidophos	-0.00793762	0.109789
C014706	2-nitro-4-phenylenediamine	0.558588	0.0122988
C014707	nitrosobenzylmethylamine	0.972482	0.0588941
C014758	plumbagin	-0.045084	0.854815
C014794	retinol palmitate	-0.027975	0.414359
C014949	acetylhydrazine	-0.00093403	0.0744926
C014970	2-aminodiphenyl	-0.0220747	0.29507
C015330	lycorine	-0.0815906	0.608339
C015358	methylparaben	-0.0564986	0.430857
C015380	neoechinulin	-0.0161853	0.614239
C015392	3-nitropropionic acid	0.0152384	0.0437956
C015423	peoniflorin	-0.0301016	0.216378
C015499	schizandrin B	-0.0318536	0.614239
C015586	propiverine	0.00209428	0.133887
C015763	cumene	0.634068	0.0141986
C016030	pantogab	0.647583	0.108189
C016101	shikonin	-0.0365716	0.473553
C016151	tinuvin	-0.086344	0.407559
C016274	bromoacetate	-0.0115493	0.190181
C016276	8-bromocyclic GMP	0.0790028	0.0744926
C016299	chelerythrine	-0.0164952	0.366563
C016300	chloramine-T	-0.0310554	0.605539
C016366	dibenzothiophene	-0.155493	0.529247
C016371	lonidamine	-0.0162513	0.147885
C016517	indole-3-carbinol	0.201246	0.305169
C016527	isoquercitrin	-0.050077	0.481652
C016583	4-(N-methyl-N-nitrosamino)-1-(3-pyridyl)-1-butanone	-0.0130015	0.823418
C016599	mono-(2-ethylhexyl)phthalate	0.186054	0.180782
C016601	afimoxifene	0.0600236	0.232477
C016614	1-nitronaphthalene	-0.0412879	0.355764
C016617	2-nitropropane	-0.0159813	0.231077
C016766	sulforaphane	-0.0531169	0.408759
C016780	11-nor-delta(9)-tetrahydrocannabinol-9-carboxylic acid	-0.043549	0.737826
C016837	zinc chloride	-0.0399679	0.988601
C017032	asiatic acid	0.0213401	0.0337966
C017037	aurin	-0.0836482	0.973603
C017092	bromopyruvate	-0.0232542	0.406059
C017096	n-butoxyethanol	-0.206072	0.542946
C017133	chromous chloride	-0.0442436	0.592541
C017154	cyanidin	-0.0305375	0.286271
C017160	cypermethrin	-0.0481123	0.333867
C017180	decamethrin	-0.067556	0.678632
C017185	delphinidin	-0.0520025	0.452955
C017338	geranylgeraniol	-0.0793956	0.983102
C017363	hexabromobenzene	-0.0527403	0.863314
C017461	lead nitrate	0.0356295	0.0388961
C017557	nickel subsulfide	-0.012189	0.180982
C017558	nickel sulfide	1.70801	0.00319968
C017690	fenvalerate	0.0151499	0.030297
C017803	zinc protoporphyrin	-0.0269381	0.29657
C017875	fisetin	-0.164233	0.763924
C017906	3-dinitrobenzene	-0.115363	0.727727
C017953	tetramethylpyrazine	-0.0677313	0.368563
C017963	vinyl carbamate	-0.0679462	0.622738
C017967	W 7	-0.0461075	0.50085
C018091	maduramicin	0.0928698	0.0114988
C018145	scoparone	-0.00666974	0.0759924
C018381	salvin	-0.0155392	0.146485
C018406	1-(3-trifluoromethylphenyl)piperazine	-0.0580508	0.413859
C018453	ammonium hexachloroplatinate	-0.0337513	0.351965
C018511	4-dichlorobenzene	-0.0119594	0.372763
C018584	linalool	0.0156235	0.0739926
C018620	oleoresins	-0.0327372	0.289671
C018637	phorone	-0.010426	0.249275
C018824	ammonium acetate	-0.0555032	0.719828
C018855	2-tert-butylhydroquinone	-0.103653	0.606039
C019003	methaneselenol	-0.0349438	0.841316
C019264	avermectin	-0.0269472	0.287671
C019290	chaetoglobosins	-0.143892	0.934307
C019304	ciprofibrate	0.00539652	0.125087
C019498	4-nitroaniline	-0.0123391	0.229577
C019499	2-nitrofluorene	-0.084806	0.644936
C019536	potassium bromate	-0.0385237	0.265873
C020174	WR 1065	-0.0178572	0.163284
C020237	brusatol	-0.0459883	0.434857
C020300	monomethylarsonic acid	-0.0890282	0.511449
C020326	ferric nitrilotriacetate	-0.118855	0.59624
C020491	rhein	0.069535	0.0770923
C020627	4-methylbenzaldehyde	-0.0955874	0.650735
C020711	beryllium sulfate	-0.131063	0.827817
C020722	cinnamyl alcohol	-0.0811193	0.952505
C020735	dibutyldichlorotin	-0.0143806	0.143886
C020748	ferrous sulfate	-0.0766778	0.875212
C020754	herbimycin	-0.0165342	0.645135
C020755	hydroxycitronellal	-0.0152801	0.134587
C020758	indium trichloride	0.324896	0.0378962
C020771	methylmercury hydroxide	-0.0100005	0.129787
C020806	tetrabromobisphenol A	0.0047195	0.362464
C020809	tetrathiomolybdate	-0.0298538	0.241476
C020946	triethylene glycol dimethacrylate	-0.0543406	0.743826
C020972	pyrrolidine dithiocarbamic acid	-0.0383749	0.338066
C021053	mangostin	-0.0289777	0.356964
C021296	2-ethoxyethanol	-0.0444515	0.449955
C021304	hyperoside	-0.0732207	0.487651
C021751	tanshinone	-0.0216916	0.215778
C022097	parthenin	-0.0331059	0.209279
C022777	bufalin	-0.0310626	0.461354
C022870	asoxime chloride	-0.108147	0.722228
C022884	undecane	-0.129886	0.726727
C022921	benzo(k)fluoranthene	0.0288907	0.0841916
C022990	chromic chloride	-0.00631151	0.0827917
C023600	chromic oxide	-0.0774271	0.413459
C023614	dibenzofuran	-0.0158788	0.60394
C023623	brassinolide	-0.0588425	0.544246
C023650	aniline	-0.0295051	0.381762
C023676	chloroquine diphosphate	-0.0500558	0.866013
C023764	triciribine	0.173225	0.0436956
C023888	beta-hexachlorocyclohexane	-0.0607967	0.29937
C024015	cryptolepine	0.110861	0.030297
C024070	pycnogenols	-0.0228223	0.191781
C024273	profenofos	-0.029081	0.931207
C024336	1-phenylazo-2-naphthol	-0.0251824	0.19718
C024352	fludarabine	-0.0363179	0.590141
C024353	resiniferatoxin	-0.0380875	0.70023
C024555	ferric chloride	0.214499	0.0107989
C024565	ethylene dichloride	-0.122301	0.447455
C024603	Geraniin	0.0583663	0.0586941
C024631	pyrvinium	-0.0105049	0.348965
C024713	n-tetradecane	-0.014795	0.145185
C024714	caryophyllene	-0.0111327	0.560244
C024746	tobacco tar	-0.00504174	0.168983
C024836	4-nitrophenol	-0.0795708	0.868013
C024989	coenzyme Q10	-0.0224529	0.340366
C025026	sodium sulfite	-0.0166115	0.873813
C025154	alpha-cobratoxin	-0.00427982	0.0448955
C025160	3-aminobenzamide	-0.050025	0.223278
C025164	fucoxanthin	-0.0340096	0.475852
C025191	bromodichloromethane	-0.0684364	0.60264
C025256	nonylphenol	0.438754	0.0432957
C025314	ferric citrate	-0.0255873	0.585641
C025340	manganese chloride	0.837838	0.0949905
C025399	sodium tungstate(VI)	-0.0416912	0.358564
C025451	sodium bisulfide	-0.0169587	0.218278
C025462	sulindac sulfide	0.158052	0.0371963
C025463	sulindac sulfone	0.00654505	0.0772923
C025473	gamma-sitosterol	-0.0315462	0.39856
C025474	rebaudioside A	-0.0160116	0.267973
C025483	estradiol-17 beta-glucuronide	-0.0102962	0.111389
C025541	tri-o-cresyl phosphate	-0.0395511	0.190981
C025583	sesamol	-0.0329941	0.477052
C025589	ochratoxin A	-0.0274806	0.40456
C025657	arsenic acid	0.000290209	0.106389
C025703	bleomycetin	-0.0967411	0.516248
C025724	9-methoxycamptothecin	-0.0346041	0.921908
C025759	saikosaponin D	-0.0461286	0.618238
C025906	stilbene oxide	-0.0276757	0.168183
C025946	3-methyladenine	0.0256766	0.152585
C026105	butylidenephthalide	-0.00696474	0.138086
C026114	2-xylene	-0.0325914	0.516048
C026137	3-hydroxyacetanilide	-0.0307315	0.441556
C026209	oltipraz	-0.0108469	0.214179
C026305	cobalt sulfate	-0.00954119	0.124188
C026385	n-hexane	-0.0276653	0.989701
C026398	dictamnine	-0.0901482	0.877712
C026411	sorbinil	-0.0378671	0.385661
C026474	ginsenoside Rg2	-0.0212669	0.133087
C026609	beta-solamarine	-0.0510906	0.817318
C026690	cerous chloride	-0.0556689	0.462654
C026729	4-aminophenol	-0.0465799	0.814919
C026777	ICI 118551	-0.0453172	0.561644
C026987	aroclor 1260	-0.122546	0.613339
C027113	chrysophanic acid	-0.0365827	0.290171
C027118	didecyldimethylammonium	-0.104057	0.861214
C027185	indirubin	-0.0442784	0.679732
C027235	gallium nitrate	-0.0343898	0.540546
C027368	zomepirac glucuronide	-0.0466241	0.769223
C027423	aroclor 1242	-0.0327826	0.227977
C027561	butylbenzyl phthalate	-0.00416309	0.145585
C027576	4-hydroxy-2-nonenal	0.664711	0.160084
C027579	periodate-oxidized adenosine	-0.0431534	0.412959
C027696	acipimox	-0.0553938	0.952205
C027744	S-methylisothiopseudouronium	0.21467	0.0336966
C027820	ligustilide	-0.157904	0.834117
C027955	aflatoxin G1	-0.0427968	0.656734
C028009	diallyl disulfide	-0.0226879	0.445255
C028025	protoporphyrin IX	-0.0953054	0.420458
C028031	cadmium acetate	-0.0410316	0.433957
C028337	cadmium telluride	-0.0179386	0.536546
C028473	N-acetyl-4-benzoquinoneimine	-0.0169933	0.293871
C028521	lanthanum chloride	-0.0487848	0.861514
C028559	bathocuproine sulfonate	-0.0325721	0.284972
C028577	monobutyl phthalate	-0.071562	0.869613
C028610	flavanone	-0.101265	0.768123
C028617	aroclor 1248	-0.0529078	0.29657
C028632	rutecarpine	0.279968	0.0288971
C028676	4-acetylaminofluorene	-0.0186182	0.235376
C028904	isoproturon	-0.0138408	0.20398
C028982	sodium chromate(VI)	-0.0433528	0.828017
C029010	cinnamic acid	-0.0120888	0.149885
C029036	crocin	-0.0640846	0.733027
C029217	phenyl-N-tert-butylnitrone	0.106575	0.0156984
C029310	lard	-0.0155545	0.189681
C029341	oxophenylarsine	0.0291718	0.0221978
C029350	1-naphthol	-0.0305238	0.437956
C029370	4-toluidine	-0.0904202	0.717028
C029424	hydrazine	-0.00948471	0.133487
C029451	ferrous chloride	-0.0374173	0.759924
C029658	propionic acid	-0.0187069	0.436056
C029659	zearalenol	0.000889399	0.0677932
C029728	4-phenylenediamine	-0.011177	0.136186
C029876	benzidine	-0.0608556	0.455854
C029891	lead chloride	-0.0378549	0.449355
C029892	cupric chloride	-0.119847	0.446455
C029955	2-nitrotoluene	-0.0357171	0.735226
C030090	phosphoramide mustard	-0.0206611	0.151985
C030123	coumarin	-0.039374	0.561044
C030141	taurine-ursodeoxycholate conjugate	-0.00592487	0.183082
C030272	maleic acid	-0.0185077	0.657434
C030299	phenylhydrazine	-0.0326369	0.809919
C030419	andrographolide	-0.0112752	0.250375
C030517	myxothiazol	-0.0117472	0.879512
C030544	formic acid	-0.0180763	0.70013
C030583	ceric oxide	-0.0374187	0.293871
C030589	methylmercury cysteine	-0.020569	0.545445
C030601	4-hydroxymercuribenzoate	-0.134517	0.880912
C030610	argemone oil	0.0482824	0.0293971
C030614	picolinic acid	-0.085212	0.977402
C030665	triphenyltin	-0.0659804	0.49635
C030667	methylazoxymethanol	-0.0655514	0.255374
C030691	gluconic acid	-0.0494949	0.536546
C030735	7-aminocephalosporanic acid	-0.018175	0.751025
C030737	indoleacetic acid	-0.0554793	0.70493
C030935	benz(a)anthracene	0.256351	0.286571
C030957	methylmercury II	-0.0265779	0.971703
C030973	cupric oxide	-0.123561	0.514649
C030984	pyrene	-0.109559	0.69533
C031004	oligomycin A	-0.0195092	0.155884
C031143	AICA ribonucleotide	-0.0819481	0.754425
C031180	chrysene	0.182288	0.270273
C031181	phenanthrene	-0.017434	0.290671
C031183	stearic acid	-0.033881	0.762824
C031238	zinc sulfide	-0.0463685	0.389161
C031278	2-chloroethyl ethyl sulfide	-0.0401344	0.616238
C031280	pyrazole	-0.0488918	0.459654
C031285	3-xylene	-0.0184598	0.133687
C031293	calcium silicate	-0.0268933	0.364264
C031294	chlorobenzene	-0.0134938	0.144886
C031324	tris(chloroethyl)phosphate	-0.0147178	0.322868
C031327	artemisinine	-0.0375551	0.282972
C031375	pepstatin	-0.0212407	0.483852
C031389	resorcinol	-0.0810235	0.446155
C031403	benzyl isothiocyanate	-0.0693953	0.706429
C031463	beta-glycerophosphoric acid	0.0279756	0.0716928
C031477	7-hydroxycoumarin	-0.0114921	0.926407
C031534	imperatorin	-0.0740192	0.690031
C031618	sodium nitrate	-0.106687	0.593441
C031655	ursodoxicoltaurine	-0.00728448	0.117588
C031721	naphthalene	-0.0314692	0.409659
C031895	lead chromate	-0.017561	0.462154
C031903	1-UFT protocol	-0.0575469	0.288671
C031927	hydroquinone	-0.0640551	0.716128
C032036	bromobenzene	-0.0121083	0.359164
C032208	perillyl alcohol	0.0535721	0.09969
C032279	phthalic acid	-0.0661104	0.786021
C032456	antimycin	-0.0313201	0.673633
C032538	4-cresol	-0.0418231	0.345665
C032628	tin protoporphyrin IX	-0.0275901	0.829017
C032642	4-aminophenylarsenoxide	0.0727774	0.20498
C032668	1-nitropyrene	-0.0195133	0.19888
C032688	boric acid	-0.112963	0.857714
C032706	sodium chlorate	-0.0371335	0.987001
C032727	piperidine	-0.137701	0.860014
C032731	vitexin	-0.0428647	0.261074
C032742	triclopyr	-0.0449047	0.324068
C032854	leupeptin	-0.0276568	0.978802
C032881	lysophosphatidic acid	-0.013716	0.266673
C032910	triadimefon	0.0466805	0.0408959
C033020	1-aminobenzotriazole	-0.0144608	0.305569
C033069	methyl salicylate	-0.0369691	0.246175
C033094	perfluorobutyric acid	-0.102107	0.643536
C033116	acetyl methyl tetramethyl tetralin	-0.0702642	0.745525
C033146	1-hydroxypyrene	-0.0984516	0.79782
C033148	iprodione	-0.0159283	0.277972
C033205	propamocarb	-0.0856104	0.708129
C033585	schizandrol B	-0.0540967	0.627437
C033607	puerarin	-0.0243205	0.449055
C033643	3-nitrofluoranthene	-0.04517	0.338266
C033674	benazol P	-0.0609687	0.253175
C033789	fenarimol	-0.0520954	0.556844
C033901	3'-O-(4-benzoyl)benzoyladenosine 5'-triphosphate	-0.0501928	0.550245
C034020	anthracene	0.0365635	0.0736926
C034028	vanadyl sulfate	-0.0113032	0.794821
C034047	2-cresol	-0.0154431	0.107089
C034096	ethoxyacetic acid	-0.0248256	0.315668
C034206	Ribomunyl	-0.0379334	0.510049
C034221	catechol	-0.0972096	0.746625
C034269	tetraethylenepentamine	-0.0639908	0.553345
C034343	4-aminobenzhydrazide	-0.0442028	0.212379
C034613	triacsin C	-0.0999939	0.431157
C034697	transplatin	-0.0965828	0.751225
C034786	bis(4-hydroxycinnamoyl)methane	0.00413402	0.146685
C034912	puag-haad	-0.035186	0.631637
C034939	cadmium sulfide	0.251416	0.0286971
C035054	ginsenoside Rg1	-0.00616211	0.0792921
C035196	cadmium nitrate	-0.0436227	0.356264
C035314	1-nitropropane	0.846948	0.0147985
C035359	monorden	-0.0853844	0.865313
C035377	chlorendic acid	-0.0160909	0.312169
C035988	procymidone	-0.0698714	0.365963
C036042	dicyclohexyl phthalate	0.394783	0.213079
C036423	1-aminomethylphosphonic acid	-0.0258075	0.355164
C036567	perfluorodecanoic acid	-0.049786	0.620838
C036617	salsolinol	-0.00976133	0.10139
C036643	isoeugenol	0.000800966	0.106989
C036868	methyl carbamate	-0.0622481	0.433957
C036978	concanamycin A	-0.0532811	0.680232
C037032	galangin	-0.0515428	0.29567
C037068	latrunculin B	-0.0222636	0.179082
C037112	9-deoxy-delta-9-prostaglandin D2	-0.11535	0.957004
C037123	cadmium sulfate	-0.0100697	0.254075
C037219	quinoline	-0.0733095	0.950705
C037304	cyhalothrin	-0.0230656	0.239076
C037554	antimony trioxide	-0.0144768	0.492351
C037565	terbutylazine	0.0295263	0.10279
C037689	benzamide	-0.0133697	0.462954
C037850	PK 11195	-0.0216197	0.164984
C037886	cryptotanshinone	-0.0227151	0.189581
C038044	baicalin	-0.0718946	0.457754
C038091	butylparaben	0.0368359	0.162584
C038106	cucurbitacin I	-0.0419072	0.567743
C038328	BEP protocol	0.0481562	0.0761924
C038405	nivalenol	-0.0595712	0.925807
C038459	curdlan	-0.0579975	0.40406
C038491	allyl sulfide	-0.0729825	0.641936
C038541	N-benzyloxycarbonylprolylprolinal	-0.0861658	0.451855
C038753	leptomycin B	-0.0646069	0.278972
C038958	gadolinium chloride	-0.0472634	0.612639
C039537	heptanoyl-gamma-D-glutamyl-L-meso-diaminopimelyl-D-alanine	-0.0579482	0.271573
C039614	ethylisopropylamiloride	-0.0298027	0.478252
C039671	ciglitazone	0.0314405	0.135486
C040015	myricetin	-0.0224357	0.328767
C040048	caffeic acid	0.0347719	0.0329967
C040115	shogaol	-0.0280273	0.213679
C040424	destruxin B	1.02201	0.0114988
C040507	isobutyl alcohol	-0.00940186	0.293771
C040527	lipoxin A4	-0.0145845	0.29557
C040533	trimethyltin chloride	-0.016119	0.329267
C040534	alpha-hexachlorocyclohexane	-0.0176799	0.271973
C040601	phenanthridone	-0.0129818	0.950405
C040641	genistin	-0.0595648	0.378562
C040918	butein	-0.0463006	0.586141
C040920	isoliquiritigenin	-0.0363437	0.20088
C040929	bafilomycin A1	-0.0197606	0.251275
C041167	chromium nitrate	0.0243773	0.148185
C041376	rosmarinic acid	-0.0818075	0.655634
C041477	3-hydroxyflavone	-0.0669085	0.333067
C041507	1-methylphenanthrene	-0.0575554	0.450555
C041512	benzo(b)fluorene	-0.0118534	0.138286
C041524	aluminum sulfate	-0.0222374	0.191481
C041594	4-nonylphenol	-0.041857	0.269473
C041711	St. Thomas' Hospital cardioplegic solution	0.579451	0.00559944
C041819	4-oxoretinol	-0.0377953	0.768423
C042172	thallium nitrate	0.254194	0.0148985
C042198	nimbolide	-0.0119154	0.164184
C042310	aristolochic acid II	-0.0785866	0.614839
C042405	methyl caffeate	-0.0538434	0.323268
C042431	S-ethyl glutathione	0.0916568	0.00969903
C042577	diallyl trisulfide	-0.0499356	0.39976
C042670	N-vinyl-2-pyrrolidinone	-0.0116839	0.443956
C042720	mercuric bromide	3.32461	0.0121988
C043055	gallium arsenide	-0.0282338	0.347765
C043062	tesmilifene	-0.0769207	0.706129
C043103	phthalic anhydride	-0.0711272	0.616938
C043243	methyl tert-butyl ether	0.150542	0.0425957
C043247	3-acetyldeoxynivalenol	-0.0130505	0.772023
C043377	acetochlor	-0.0481439	0.649135
C043561	chrysin	-0.00685089	0.160284
C043562	flavone	-0.085365	0.836816
C043680	ptaquiloside	-0.0319133	0.287171
C044361	M-VAC protocol	-0.0383261	0.430557
C044563	24-hydroxycholesterol	-0.0257549	0.328967
C044565	2-((((2-chloroethyl)nitrosoamino)carbonyl)amino)propanamide	-0.0334158	0.606639
C044834	iodixanol	-0.0968591	0.685431
C044946	benazepril	-0.0228792	0.227677
C045037	testosterone-3-carboxymethyloxime-bovine serum albumin conjugate	-0.0636104	0.513349
C045345	gastrodin	-0.026677	0.179282
C045362	prochloraz	-0.117524	0.874213
C045492	kolaviron	-0.170338	0.986201
C045856	ginkgolide B	-0.0358636	0.453655
C045934	4-hydroxy-2-hexenal	3.98499	0.0039996
C045989	eticlopride	-0.0278858	0.938006
C046170	naphthenic acid	-0.103413	0.916008
C046245	rubimaillin	-0.0596619	0.520648
C046488	trimethyltin	-0.0392266	0.575642
C046498	tricyclodecane-9-yl-xanthogenate	-0.0431792	0.764024
C046522	ethyl pyruvate	-0.011584	0.69563
C046627	osthol	-0.0222909	0.158684
C046649	ropinirole	-0.00554993	0.0486951
C046760	15-acetyldeoxynivalenol	-0.0905259	0.358864
C046785	bryostatin 1	-0.0276672	0.921808
C046905	glucosamine 6-O-sulfate	-0.0190393	0.845515
C046926	AH 23848	-0.0337414	0.213779
C047330	N-methylisoindigotin	-0.0563408	0.889511
C047368	3-methylquercetin	-0.0131002	0.106989
C047386	desethylamodiaquine	-0.0230057	0.157984
C047806	monomethylpropion	-0.0429936	0.232677
C047948	1'-acetoxychavicol acetate	-0.0395545	0.542946
C048081	beraprost	-0.0744249	0.69633
C048324	abamectin	-0.0383659	0.50395
C048341	mafosfamide	-0.0598489	0.811919
C048491	butaprost	-0.0113342	0.135186
C049032	pinosylvin	-0.0560177	0.417958
C049331	racecadotril	-0.0657287	0.482652
C049347	fasudil	-0.0386045	0.517048
C049639	evodiamine	-0.0754003	0.527747
C049863	ginsenoside Rd	-0.0110934	0.645635
C049864	ginsenoside Re	-0.00222541	0.145985
C049985	staurosporine aglycone	-0.127626	0.980202
C050016	lipoarabinomannan	-0.0839061	0.591641
C050175	1-hydroxy-2-naphthoic acid	-0.0351777	0.336666
C050229	demethoxycurcumin	-0.0607775	0.879612
C050414	celastrol	0.0692499	0.0294971
C050510	arsenic trichloride	-0.0499994	0.758924
C050609	aluminum nitrate	-0.0171625	0.136486
C050950	tetrakis(N-methyl-4-pyridiniumyl)porphine manganese(III) complex	-0.0259621	0.637336
C051122	wedelolactone	-0.0302485	0.184782
C051140	iron(II)-ascorbic acid complex	-0.0323388	0.343666
C051246	1-methylanthracene	0.181546	0.183082
C051414	hydroxygenkwanin	-0.0522364	0.682632
C051597	Bandrowski's base	-0.0259514	0.891611
C051750	2-hexenal	-0.116385	0.882412
C051786	metolachlor	-0.0478942	0.978502
C052034	fenoxycarb	-0.0755	0.832417
C052064	astragaloside A	-0.0686545	0.763324
C052387	cocoa butter	0.302983	0.0125987
C052570	cyfluthrin	-0.0339654	0.558344
C052659	gambogic acid	-0.0187303	0.146685
C052785	rebamipide	-0.0521874	0.40016
C052853	5-hydroxydecanoic acid	-0.0230024	0.532347
C052901	lemongrass oil	-0.0118102	0.168183
C052920	trimethylarsine oxide	-0.0115829	0.140886
C052983	patchouli alcohol	-0.0505741	0.779522
C053079	tautomycin	-0.0283867	0.20018
C053400	cafestol	-0.0613728	0.668233
C053401	kahweol	-0.0249197	0.246275
C053442	annonacin	-0.0363834	0.309369
C053541	bicalutamide	-0.00474209	0.182482
C053876	6-isopropoxy-9-oxoxanthene-2-carboxylic acid	-0.00351772	0.137986
C054125	sesamin	-0.0536243	0.69893
C054133	casticin	0.0756826	0.10019
C054207	etomoxir	-0.0144839	0.206679
C054218	manidipine	-0.0486709	0.310769
C054337	tussilagone	-0.0398265	0.418658
C054474	manumycin	-0.0185327	0.171583
C054597	garcinol	-0.0435099	0.322668
C054634	methyllycaconitine	-0.093406	0.812119
C054672	antimony trichloride	-0.0452859	0.575242
C054852	7-hydroxystaurosporine	-0.0339838	0.277272
C055421	tin mesoporphyrin	-0.0627909	0.451255
C055494	caffeic acid phenethyl ester	-0.0241363	0.225277
C055542	isoimperatorin	-0.0436934	0.231677
C056068	theaflavin	-0.0334761	0.540846
C056165	acetovanillone	-0.0223446	0.563744
C056218	ML 9	-0.0185114	0.274673
C056507	gemcitabine	0.54956	0.0313969
C056516	exemestane	-0.024899	0.457854
C056583	tolmetin glucuronide	-0.0657987	0.245375
C056599	icariin	-0.0202229	0.211379
C056612	benzo(a)pyrene-DNA adduct	-0.0385065	0.319868
C056684	soyasaponin I	-0.0324859	0.189981
C056933	fumonisin B1	-0.0663477	0.366563
C057154	luzindole	0.0157532	0.0951905
C057222	neferine	-0.0159722	0.272373
C057416	KT 5720	0.145593	0.0468953
C057451	morusin	-0.0116507	0.125387
C057531	jasplakinolide	-0.0117962	0.486651
C057580	gallocatechol	-0.100964	0.776822
C057620	bafilomycin A	-0.0166234	0.167783
C057741	clavulone II	-0.0100005	0.607839
C057862	cyanoginosin LR	-0.0148301	0.279672
C057912	homoorientin	-0.0725332	0.731027
C057916	17-hydroxyjolkinolide B	-0.0531937	0.443956
C058120	cordycepin	-0.0347223	0.69563
C058176	5-nitro-2-(3-phenylpropylamino)benzoic acid	-0.0559407	0.859914
C058229	polydatin	0.0279384	0.0806919
C058254	sibutramine	-0.0309418	0.20168
C058305	phenethyl isothiocyanate	0.0525389	0.108089
C058317	arsenic disulfide	-0.0662462	0.320168
C058346	N-(4-methoxyphenyl)retinamide	-0.0490564	0.582742
C058667	cadmium selenide	-0.0471248	0.593541
C058728	fosbretabulin	-0.0460112	0.448955
C058819	calphostin C	-0.00979589	0.156484
C058956	acteoside	-0.0192495	0.29687
C059006	tangeretin	-0.0157824	0.147185
C059041	calyculin A	-0.0461133	0.530147
C059141	verlukast	-0.0338246	0.672633
C059539	midostaurin	-0.00153595	0.0633937
C059922	gossypetin	-0.0104251	0.151485
C060506	sphingosine 1-phosphate	-0.0533258	0.415658
C060540	polyhexamethyleneguanidine	-0.022929	0.230877
C060728	cobalt oxide	0.0485565	0.0987901
C060893	MK-886	-0.00985225	0.110189
C060988	baohuoside I	0.00211011	0.106489
C061004	benidipine	-0.0109141	0.992801
C061133	tamibarotene	0.128241	0.277172
C061282	2-(4-(2-carboxyethyl)phenethylamino)-5'-N-ethylcarboxamidoadenosine	-0.0911194	0.763024
C061365	flusilazole	-0.011915	0.176082
C061481	dibenzoylmethane	0.442621	0.00679932
C061621	alpha-naphthyl isocyanate	-0.0478138	0.439256
C061636	suillin	-0.0609546	0.69603
C061640	arjunolic acid	-0.00888122	0.119188
C062018	HU 211	0.403652	0.010199
C062058	carboxyamido-triazole	-0.0547761	0.977402
C062258	Pasteurella multocida toxin	0.0685038	0.0430957
C062735	zafirlukast	-0.03212	0.251075
C062876	cetrorelix	-0.018229	0.153185
C063170	Ginkgo biloba extract	-0.0269453	0.766223
C063261	acetylleucyl-leucyl-norleucinal	-0.0572832	0.947305
C063302	KN 62	-0.0256697	0.167083
C063449	zileuton	-0.0479073	0.223678
C063451	cinobufotalin	-0.0803944	0.483052
C063509	N-(2-(4-bromocinnamylamino)ethyl)-5-isoquinolinesulfonamide	-0.00795689	0.132987
C063776	propacetamol	-0.0498928	0.619238
C063855	microcystin RR	-0.014045	0.924708
C063998	nodularin	-0.0837412	0.988601
C064093	phlorofucofuroeckol A	-0.0440982	0.762624
C064176	alpha-viniferin	-0.0905175	0.914009
C064294	sarpogrelate	-0.104468	0.856814
C064758	Ro 31-8220	-0.00591236	0.0322968
C064769	N-acetylsphingosine	-0.0649564	0.741626
C064925	gadodiamide	-0.0555935	0.50475
C064976	O(6)-benzylguanine	0.223076	0.0181982
C065250	4-hydroxy-equilenin	-0.0877015	0.967203
C065299	S-allylcysteine	-0.0315647	0.180482
C065861	malvidin	-0.0354934	0.315768
C066075	vanadium pentoxide	-0.0150262	0.151585
C066201	salvianolic acid A	-0.031003	0.908609
C066229	prolinedithiocarbamate	-0.122389	0.765523
C066471	NCS 382	-0.0934916	0.910709
C066624	CDRI 85-287	0.0459577	0.0606939
C066851	mithramycin A	-0.0541229	0.777522
C067113	SK&F 81297	-0.0690136	0.686831
C067134	NA	-0.0902711	0.79592
C067172	zopolrestat	-0.0516604	0.723428
C067207	obacunone	-0.0754201	0.314769
C067527	aluminum maltolate	-0.04344	0.436556
C067584	formosanin C	-0.0108686	0.0929907
C067713	lactacystin	-0.0785755	0.436656
C068073	Am 580	-0.0902197	0.441956
C068250	N-(3-propylcarbamoyloxirane-2-carbonyl)-isoleucyl-proline	-0.021569	0.164584
C068623	carnosol	-0.0393607	0.662534
C069346	fascaplysine	-0.0410886	0.59964
C069741	norcantharidin	0.0261661	0.0149985
C070164	homocastasterone	-0.0603031	0.456454
C070417	(3R)-((2	-0.0587885	0.358564
C070515	bisindolylmaleimide I	-0.0138646	0.317468
C070571	ML 7	-0.0445422	0.756324
C070840	licochalcone A	-0.0810699	0.592241
C071262	SK&F 82958	-0.0593424	0.248575
C071423	capsazepine	-0.0443061	0.247875
C071482	calpeptin	-0.0629413	0.986701
C071834	glycidamide	-0.043289	0.326767
C071942	arctigenin	-0.0251507	0.260174
C072019	benzo(a)pyrene diolepoxide I	-0.0514729	0.29657
C072105	KN 93	-0.0643864	0.519548
C072239	methyl jasmonate	0.0163522	0.0914909
C072247	cyclo(Trp-Asp-Pro-Val-Leu)	-0.136479	0.837116
C072553	benzyloxycarbonylleucyl-leucyl-leucine aldehyde	-0.0661191	0.459854
C072876	NA	-0.0804502	0.445255
C072936	notoginsenoside R1	-0.0743623	0.80262
C073316	carvacrol	-0.0502135	0.548945
C073339	usnic acid	-0.0159237	0.181382
C073341	citraconic acid	-0.0537041	0.244776
C073402	PD 123319	-0.0149457	0.259074
C073601	KT 5823	-0.0644396	0.30297
C073718	cannabidiol hydroxyquinone	-0.0194615	0.245075
C073734	sinapinic acid	-0.0417791	0.958104
C074269	Sunphenon	-0.0122331	0.290371
C074283	estradiol 3-benzoate	0.025009	0.0725927
C074968	pentaacetyl geniposide	-0.0226279	0.207079
C075117	squalestatin 1	-0.0300552	0.572443
C075384	coniferaldehyde	0.0153006	0.0539946
C075388	beta-damascenone	-0.00470169	0.079592
C075391	fraxinellone	-0.0425375	0.936106
C075773	4-phenylbutyric acid	-0.00528396	0.189481
C076715	pervanadate	-0.128367	0.751725
C076852	terameprocol	-0.026792	0.334767
C076944	salvianolic acid B	-0.0161459	0.158184
C076996	27-hydroxycholesterol	-0.0363924	0.414559
C077139	fidarestat	-0.0350585	0.468553
C077793	candesartan cilexetil	-0.0441284	0.50135
C077990	alvocidib	-0.0184989	0.284072
C078038	inchinko-to	-0.0374052	0.59984
C078040	catalpol	-0.032469	0.339966
C078041	tin sulfide	0.19241	0.0217978
C078092	1-piperonylpiperazine	-0.0124872	0.231577
C078131	N-(2(R)-2-(hydroxamidocarbonylmethyl)-4-methylpentanoyl)-L-tryptophan methylamide	-0.0274055	0.535946
C078814	anandamide	-0.0700888	0.30187
C078903	seocalcitol	0.115367	0.0233977
C079198	S 1 (combination)	0.070141	0.0553945
C079689	chromium tripicolinate	-0.0404726	0.220478
C079905	rubitecan	-0.0648147	0.562144
C080043	hexyl cinnamic aldehyde	-0.015482	0.227777
C080077	oenothein B	-0.0112217	0.211079
C080163	trovafloxacin	-0.0151142	0.319668
C080417	4-octylphenol	0.0288409	0.115288
C080418	N-(4-O-glycerol-3-methoxybenzyl)nonivamide	-0.0185321	0.20408
C080703	SK&F 83959	-0.0246514	0.752125
C080955	N-(2-cyclohexyloxy-4-nitrophenyl)methanesulfonamide	-0.0219786	0.169583
C081021	Go 6976	0.306448	0.0275972
C081331	24-norursodeoxycholic acid	-0.0109677	0.175982
C081565	arachidonyltrifluoromethane	-0.0579161	0.29667
C081643	candesartan	0.0682884	0.0308969
C082161	lipopolysaccharide A	-0.0197949	0.459054
C082164	4-methoxycinnamate methyl ester	-0.021258	0.291871
C082359	imidacloprid	-0.0611495	0.340866
C082360	fipronil	0.141138	0.282572
C082585	iberin	-0.0388966	0.387461
C082735	azetidine	-0.0128308	0.621838
C082770	IMM 125	-0.0352758	0.981802
C083152	liquiritigenin	-0.0279743	0.350765
C083806	brucine	-0.0291108	0.964304
C084079	triptonide	-0.0959998	0.742426
C084597	chlorcyclizine	-0.012978	0.150185
C084656	paricalcitol	0.00809261	0.0927907
C084904	Ro 41-5253	0.818788	0.00759924
C084956	N(6)-(3-iodobenzyl)-5'-N-methylcarboxamidoadenosine	-0.199179	0.927207
C085514	wogonin	-0.00117951	0.106989
C085746	rottlerin	0.0562999	0.0991901
C085911	2-(4-morpholinyl)-8-phenyl-4H-1-benzopyran-4-one	0.00383036	0.0966903
C085989	Ro 32-0432	-0.0217836	0.405259
C086108	clobenpropit	-0.0100005	0.233177
C086276	cerivastatin	-0.0298002	0.490251
C086401	pentabromodiphenyl ether	0.750999	0.161584
C086539	BQ 788	-0.0456124	0.790121
C086566	glycitein	-0.0494606	0.261574
C087058	penconazole	-0.0168686	0.717828
C087114	tebuconazole	-0.0775409	0.390261
C087123	romidepsin	1.18604	0.0181982
C087670	azoxystrobin	-0.0438915	0.745625
C087939	2''-galloylhyperin	-0.121195	0.661534
C088060	bisindolylmaleimide	-0.0664018	0.546545
C088115	anacardic acid	0.0697397	0.0229977
C088155	methanandamide	-0.0922259	0.893011
C089595	cylindrospermopsin	-0.344791	0.790821
C089796	hexabromocyclododecane	0.0329982	0.156284
C089950	MF59 oil emulsion	-0.0145665	0.259474
C090413	N-(2-(4-(2-methoxyphenyl)-1-piperazinyl)ethyl)-N-(2-pyridinyl)cyclohexanecarboxamide	-0.0211462	0.974303
C090535	benzyloxycarbonyl-isoleucyl-glutamyl(O-tert-butyl)-alanyl-leucinal	-0.077329	0.931907
C090937	3-(5'-hydroxymethyl-2'-furyl)-1-benzylindazole	-0.0779193	0.309369
C090942	4-(4-fluorophenyl)-2-(4-hydroxyphenyl)-5-(4-pyridyl)imidazole	-0.0325989	0.267473
C091423	2-chloromethylpyridine	-0.0740379	0.345065
C091768	3'-methoxy-4'-nitroflavone	-0.0259917	0.243076
C091861	spermine nitric oxide complex	-0.016063	0.162184
C092756	N-(1-methyl-5-indolyl)-N'-(3-methyl-5-isothiazolyl)urea	-0.0871396	0.517048
C093230	fexofenadine	-0.0831311	0.40116
C093285	NOC 18	-0.107085	0.837116
C093323	farnesylthiosalicylic acid	-0.00276364	0.10339
C093628	cyproconazole	-0.308834	0.769923
C093642	SB 203580	-0.0392492	0.309569
C093844	pirfenidone	-0.0525776	0.225477
C093875	montelukast	-0.0312869	0.444756
C093973	2-(2-amino-3-methoxyphenyl)-4H-1-benzopyran-4-one	0.0832321	0.0422958
C094023	iodopravadoline	-0.0365438	0.471353
C094089	SDZ FOX 988	-0.0126613	0.138786
C094099	LY 293111	-0.0824161	0.356864
C094432	acetyl-11-ketoboswellic acid	-0.0416671	0.755824
C094503	glyceryl 2-arachidonate	-0.0363184	0.253675
C094705	amodiaquine quinoneimine	-0.0388758	0.390161
C095104	LG 100268	-0.0260684	0.985901
C095194	kuwanon G	-0.0927885	0.90171
C095591	chan su	-0.088703	0.991101
C096064	actein	-0.130235	0.833917
C096277	tetrahydrocurcumin	-0.0777649	0.949405
C096429	L 709049	0.0384482	0.0510949
C096856	FTI 277	-0.0318512	0.570443
C096900	thrombin receptor-activating peptide SFLLRNPNDKY	-0.0249687	0.238676
C096920	AGN 193109	-0.0215816	0.133687
C097270	ZM 241385	-0.0100005	0.0543946
C097284	manganese(III)-tetrakis(4-benzoic acid)porphyrin	-0.0313379	0.446755
C097367	ginsenoside Rg3	-0.0422424	0.282672
C097760	N-palmitoylsphingosine	-0.0372152	0.416758
C098468	copper histidine	1.34415	0.00749925
C098546	ethyl tert-butyl ether	-0.0280382	0.19988
C098607	JP8 aviation fuel	-0.0562636	0.806119
C099015	azaspirane	-0.0736058	0.682032
C099069	astilbin	-0.0399876	0.368963
C099158	acetyl-aspartyl-glutamyl-valyl-aspartal	-0.0924177	0.939806
C099406	L 742694	-0.07913	0.940406
C099555	CD 437	0.104146	0.0118988
C099813	bromochloroacetic acid	-0.0268967	0.358164
C099952	bifenthrin	-0.0406979	0.413359
C099958	acanthoic acid	-0.114414	0.556744
C100057	ametryne	-0.0645841	0.831317
C100058	vanillin	-0.0554325	0.265973
C100075	mibolerone	-0.0063964	0.0966903
C100187	chloropicrin	2.61129	0.0220978
C100442	PD 150606	0.132028	0.0737926
C100573	prostaglandin A1	-0.0137406	0.131487
C100698	demethoxyfumitremorgin C	-0.0589623	0.834717
C101044	RTKI cpd	-0.00246368	0.0847915
C101670	2-(2-(4-(4-nitrobenzyloxy)phenyl)ethyl)isothiourea methanesulfonate	-0.0815557	0.671633
C101814	perfluoro-n-undecanoic acid	-0.0723959	0.643036
C101815	perfluoro-n-heptanoic acid	-0.0171392	0.539046
C101816	perfluoro-n-nonanoic acid	-0.0730244	0.437556
C101954	N-caproylsphingosine	-0.0691719	0.89841
C102148	nitroaspirin	-0.0111016	0.418358
C102326	cucurbitacin E	0.108055	0.0818918
C102351	apicidin	-0.0245691	0.911709
C102521	GGTI 298	-0.105731	0.924708
C103280	goniothalamin	-0.0736523	0.789221
C103505	AM 251	-0.0384311	0.944106
C103712	benzyloxycarbonyl-valyl-alanyl-aspartyl-fluoromethane	-1.91e-05	0.039496
C104223	aluminum lactate	-0.0658404	0.791221
C104525	caraway oil	-0.0463829	0.583642
C104536	xanthohumol	-0.0544112	0.746525
C104810	methyl arachidonylfluorophosphonate	-0.0568775	0.955704
C104820	N-(3-(aminomethyl)benzyl)acetamidine	-0.0384184	0.246275
C105260	4-tert-octylphenol	-0.061994	0.59734
C105488	ONO 1301	-0.0558696	0.982102
C105671	fraxetin	-0.0269398	0.244976
C105686	SU 5402	-0.0619026	0.331267
C105832	aurapten	-0.0408992	0.248575
C105905	perifosine	-0.0948089	0.737126
C106014	gedunin	-0.0848443	0.479852
C106335	macrophage stimulatory lipopeptide 2	-0.0394276	0.423758
C106408	OSW 1	-0.049489	0.594241
C106538	abacavir	-0.0961293	0.59724
C106812	adefovir dipivoxil	-0.0342268	0.565943
C107601	glabridin	-0.0430869	0.479052
C107676	deguelin	-0.0708129	0.556044
C107773	pterostilbene	-0.0402699	0.315868
C107783	cirsimarin	-0.0237779	0.173783
C108042	perfluorobutane	-0.0147099	0.825217
C108337	pyrimethanil	0.131455	0.019698
C108338	cyprodinil	-0.0250591	0.887211
C108339	fludioxonil	-0.0124923	0.287671
C108475	pitavastatin	-0.0220151	0.939906
C108637	aspartyl-glutamyl-valyl-aspartal	-0.0599514	0.871113
C108709	oleoyl-estrone	-0.0158696	0.372763
C108732	methyl-beta-cyclodextrin	-0.0743358	0.556744
C108830	Y 27632	-0.0193865	0.216078
C109238	acyline	-0.0625657	0.916608
C109986	2-aminoethoxydiphenyl borate	0.0450562	0.115788
C110172	BHTOH-QM	-0.0335654	0.29577
C110310	quercetin 4'-O-glucopyranoside	-0.0854657	0.722028
C110630	SR 144528	-0.0423404	0.470153
C110772	benzoylcarbonyl-aspartyl-glutamyl-valyl-aspartyl-fluoromethyl ketone	-0.0228573	0.953705
C110822	SDZ CPI 975	-0.13496	0.986101
C110881	S-nitro-N-acetylpenicillamine	-0.0947779	0.973903
C111238	carboxycinnamic acid bishydroxamide	-0.012814	0.761124
C112106	UAB 30	-0.0201367	0.564244
C112356	seryl-leucyl-isoleucyl-glycyl--arginyl-leucinamide	-0.0301183	0.443656
C112485	ginkgolic acid	-0.0199677	0.328667
C112689	TAC 101	-0.074696	0.618238
C112765	tanespimycin	-0.0503098	0.953705
C112772	ginsenoside M1	-0.0525927	0.425157
C113106	tocopheryloxybutyric acid	-0.0447538	0.80462
C113580	U 0126	-0.0507391	0.454955
C113861	corosolic acid	-0.0754144	0.683632
C114438	NA	-0.0810559	0.594441
C115354	lonafarnib	-0.0460206	0.89501
C115461	SC 560	-0.0942009	0.643236
C115711	PD 173074	-0.019687	0.888811
C116890	Semaxinib	-0.0107996	0.940406
C116926	rofecoxib	0.127944	0.0648935
C117155	tetracycline CMT-3	-0.0235538	0.866413
C117268	pimecrolimus	-0.0580665	0.710529
C117342	calfactant	0.0294934	0.0767923
C118258	SN50 peptide	-0.0343773	0.465953
C118460	beta-hydroxyisovalerylshikonin	-0.0969326	0.772023
C118559	1-bromopropane	-0.0153018	0.890911
C118580	octylmethoxycinnamate	-0.0390098	0.758924
C118715	LL Z1640-2	-0.038119	0.777322
C119129	18alpha-glycyrrhetinic acid	-0.0197795	0.454455
C119130	4-(5-(4-chlorophenyl)-3-(trifluoromethyl)-1H-pyrazol-1-yl)benzenesulfonamide	-0.0894706	0.89541
C119536	nickel acetate	-0.0537117	0.312169
C119543	GW0072	-0.0184782	0.239676
C119620	kenpaullone	-0.00680176	0.120688
C119737	8-prenylnaringenin	-0.0232274	0.151585
C120099	GW 1929	-0.0398205	0.209179
C121153	arvanil	-0.049337	0.931707
C121465	6-methyl-2-(phenylethynyl)pyridine	-0.0695246	0.512349
C121565	pifithrin	-0.148387	0.738826
C121718	dicyclanil	-0.0504038	0.681332
C121876	imisopasem manganese	-0.0566781	0.661134
C400184	1-palmitoyl-2-(5-oxovaleroyl)-sn-glycero-3-phosphorylcholine	-0.0664504	0.309069
C400541	CA 074 methyl ester	-0.110293	0.874013
C401311	GW 7845	0.397811	0.0166983
C401858	GW 7604	-0.0447395	0.536846
C401859	temsirolimus	0.124563	0.0254975
C402365	resiquimod	-0.0595091	0.40336
C402665	CP 31398	-0.113734	0.891511
C402696	TMC 120A	-0.12003	0.627637
C402769	tipifarnib	-0.0949597	0.737826
C402944	JHW 015	0.0244575	0.0554945
C403304	zerumbone	-0.0145285	0.879312
C403563	5-7-oxo-zeaenol	-0.0419945	0.720128
C403753	benzyloxycarbonyl-isoleucyl-glutamyl-threonyl-aspartic acid fluoromethyl ketone	0.538978	0.00669933
C403754	benzyloxycarbonyl-leucyl-glutamyl-histidyl-aspartic acid fluoromethyl ketone	0.0280122	0.0335966
C404397	NSC 680410	-0.027201	0.461254
C405603	Omacor	-0.0561834	0.351065
C406082	monomethylarsonous acid	-0.196786	0.717328
C406224	valdecoxib	-0.262713	0.535946
C406525	SB 239063	-0.0540279	0.379862
C406592	azaspiracid	-0.0112352	0.233677
C406734	4-methylene-2-octyl-5-oxofuran-3-carboxylic acid	-0.00272728	0.0972903
C408042	fullerol C60(OH)24	-0.00466081	0.143786
C408604	2-(4-nitrophenyl)-4-(4-fluorophenyl)-5-(4-pyridinyl)-1H-imidazole	-0.0494099	0.540746
C408982	CPG-oligonucleotide	-0.0293461	0.781822
C409722	hexaconazole	0.0301835	0.0644936
C410027	KNK 437	-0.05399	0.9953
C410666	tetradecylselenoacetic acid	-0.0422574	0.60064
C410733	scriptaid	-0.0168436	0.152485
C410958	sauchinone	-0.0837184	0.534947
C411188	obacunone glucoside	-0.0269039	0.947605
C411425	5-aminoisoquinolinone	-0.0281268	0.221778
C411572	H 1356	-0.030951	0.213979
C412373	AG 1879	-0.0833524	0.564144
C412815	GW 4064	0.00848654	0.259674
C413684	salicylaldehyde isonicotinoyl hydrazone	-0.0584947	0.375662
C415032	picropodophyllin	-0.020405	0.620538
C415326	phenoxyacetic acid	-0.0871918	0.617238
C416282	BAY 11-7085	-0.0990716	0.972403
C416653	2-(3'-methoxyphenyl)-6-pyrrolidinyl-4-quinazolinone	0.0555321	0.0269973
C416927	SU 6656	-0.0659845	0.892911
C417521	SB 216763	-0.0309075	0.231377
C418118	CI 1044	-0.041896	0.90061
C422648	pluronic block copolymer p85	-0.0195511	0.224378
C423222	cotylenin A	-0.0102617	0.146485
C423844	BL 11282	-0.0261422	0.285971
C423915	TO-901317	-0.0680667	0.628537
C424127	SL 327	-0.0596482	0.378962
C424423	Roflumilast	-0.0760402	0.854015
C425564	ginsenoside Rh1	-0.0386289	0.284172
C425784	2-(4-amino-3-methylphenyl)-5-fluorobenzothiazole	-0.0225248	0.231877
C425931	GW 501516	-0.0459227	0.842016
C426023	austenitic steel	-0.0577961	0.942506
C427308	benzoylcarbonyl-valyl-aspartyl-valyl-alanyl-aspartyl-fluoromethyl ketone	-0.150931	0.940906
C427471	chromium mesoporphyrin	0.0722338	0.0419958
C428264	indioside D	-0.0134943	0.132587
C428725	pyridaben	-0.0849704	0.390561
C429014	mitoquinone	0.0487428	0.0890911
C430898	AGN 194204	-0.023708	0.349865
C432165	pyrazolanthrone	0.0915491	0.0883912
C432503	licarin A	-0.0143295	0.165183
C433247	Cilomilast	-0.0705546	0.941406
C433283	glycitin	-0.0390292	0.257274
C433928	EUK-134	-0.0645111	0.313569
C434003	3-(4-methylphenylsulfonyl)-2-propenenitrile	-0.0338721	0.268373
C435044	1-((1-O-octadecyl-2-O-methylglycero)phospho)-3-deoxy-myo-inositol	-0.0366608	0.472353
C435770	gambierol	-0.0363835	0.709729
C436526	EUK-189	-0.0263982	0.235876
C437683	motexafin gadolinium	-0.0508569	0.325667
C437965	olmesartan	-0.00815113	0.0931907
C439060	sirtinol	-0.115066	0.820818
C439285	(5-fluoro-2-methyl-1-(4-pyridyl)methylene-3-(N-benzyl)-indene)-acetamide hydrochloride	-0.0722908	0.49515
C442659	ethinyl estradiol-desogestrel combination	-0.0507531	0.341166
C442759	ginsenoside Rb1	-0.0660729	0.354965
C443401	quercetin 3-O-glucuronide	0.683045	0.00649935
C443641	poly(propyleneimine)	-0.0248202	0.676432
C444426	splitomicin	0.652304	0.0150985
C446685	systhane	-0.0574301	0.563744
C447082	tricarbonyldichlororuthenium (II) dimer	-0.0768553	0.553445
C447119	bazedoxifene	-0.0837108	0.945905
C447880	retene	0.0601966	0.0621938
C447943	11-keto-boswellic acid	-0.112146	0.953105
C448659	17-(dimethylaminoethylamino)-17-demethoxygeldanamycin	-0.0210744	0.547145
C449302	GW 6471	-0.085734	0.711229
C451162	Dermatophagoides pteronyssinus antigen p 1	-0.0127432	0.173783
C451735	WP 744	-0.0410398	0.834017
C452139	BIRB 796	-0.0975568	0.921008
C452423	N-(4-bromo-2-fluorophenyl)-6-methoxy-7-((1-methylpiperidin-4-yl)methoxy)quinazolin-4-amine	-0.0344489	0.247075
C452601	sulindac derivative IND 12	0.383625	0.0188981
C453899	GW 7647	0.00437497	0.0863914
C455139	myrtucommulone A	-0.0679985	0.547545
C456319	PS1145	-0.013323	0.146785
C456800	ethyl 2-amino-6-bromo-4-(1-cyano-2-ethoxy-2-oxoethyl)-4H-chromene-3-carboxylate	0.0588483	0.0376962
C457233	alisol A 24-acetate	-0.0760765	0.393261
C457499	2-chloro-5-nitrobenzanilide	-0.0261675	0.241576
C458419	malvidin-3-glucoside	0.00138566	0.109189
C458508	T 0070907	-0.0117931	0.173583
C458525	STO 609	-0.0213433	0.361964
C459559	vaticanol C	1.5186	0.0049995
C459604	candoxin	-0.0099424	0.184382
C461488	N-benzylpiperazine	-0.0644684	0.40146
C463759	codonoposide	-0.136868	0.987501
C464444	dehydroxymethylepoxyquinomicin	-0.0516067	0.911609
C464485	acetamiprid	0.0559343	0.0511949
C464660	obeticholic acid	-0.043399	0.407759
C465290	mahanine	0.295811	0.00519948
C465664	2-(1-(3-dimethylaminopropyl)-5-methoxyindol-3-yl)-3-(1H-indol-3-yl)maleimide	-0.0473954	0.893811
C467077	ilimaquinone	-0.0258812	0.609839
C467566	pomalidomide	0.0427207	0.0468953
C468270	Kangen-karyu	-0.0745044	0.59604
C468548	quinoline-val-asp(OMe)-CH2-OPH	-0.0647588	0.307369
C469298	CEP-11004	-0.0317831	0.323868
C471071	perfluorohexanesulfonic acid	-0.0518794	0.662434
C471843	6-((3-chloro)anilino)-2-(isopropyl-2-hydroxyethylamino)-9-isopropylpurine	-0.0237012	0.213079
C471992	bosutinib	-0.032652	0.972703
C471998	JTE 013	-0.0101585	0.906609
C472086	polyphenon E	-0.0845189	0.989301
C472349	oxidized-L-alpha-1-palmitoyl-2-arachidonoyl-sn-glycero-3-phosphorylcholine	-0.116516	0.721428
C472707	caffeoylquinic acid	-0.0200026	0.166683
C472777	bisperoxovanadium	0.0142877	0.0541946
C472791	3-(4'-hydroxy-3'-adamantylbiphenyl-4-yl)acrylic acid	0.945791	0.0579942
C473027	GW 3965	-0.0277872	0.352365
C473217	8-(4-chloro-phenylthio)-2'-O-methyladenosine-3'-5'-cyclic monophosphate	-0.0351817	0.181082
C473384	lumiracoxib	-0.0743354	0.39726
C473484	4-(2-bromo-6-pyrrolidin-1-ylpyridine-4-sulfonyl)phenylamine	-0.0538396	0.747925
C473643	sulphoraphene	-0.0177649	0.333067
C473711	Chir 99021	-0.0553723	0.306469
C473894	fujiflavone P40	-0.0242986	0.845715
C474021	indirubin-3'-monoxime	-0.0434087	0.345865
C474055	octylphenol	-0.0261836	0.207479
C474837	pomiferin	0.134819	0.0589941
C475919	NA	-0.0315687	0.286071
C476029	Boc-D-FMK	-0.015799	0.556344
C477330	CP-654577	0.118238	0.0652935
C477361	LAQ824	-0.0432035	0.887011
C477508	jaceosidin	-0.05519	0.461854
C477659	N-(3-methoxyphenyl)-4-chlorocinnamanilide	-0.0380007	0.318168
C477819	15-deoxyprostaglandin J2	-0.0237674	0.274273
C477843	bicyclol	-0.0144639	0.682132
C477872	IC 87114	-0.0537808	0.40316
C479072	delta-tocopherol	0.282183	0.0551945
C479128	HS 1200	-0.0167921	0.738326
C479163	tofacitinib	-0.125258	0.646835
C479228	perfluorohexanoic acid	-0.011898	0.220978
C479580	procyanidin B2	-0.0179237	0.244376
C479581	procyanidin B3	0.00231409	0.0236976
C479979	GW0742	0.0121338	0.124688
C480342	clothianidin	-0.0451653	0.444156
C482205	nutlin 3	0.0587488	0.0292971
C482884	panduratin A	0.140944	0.0447955
C483161	beta-hydroxy simvastatin acid	-0.0252687	0.187781
C483321	6-bromoindirubin-3'-oxime	-0.0126221	0.149985
C483909	torcetrapib	0.0784378	0.09959
C484027	oligofectamine	-0.0396934	0.249975
C484327	2'-benzoyloxycinnamaldehyde	-0.086493	0.689131
C484876	scutellarin	0.013882	0.0748925
C485003	LR-90	-0.0347566	0.310969
C485113	vosaroxin	-0.0813754	0.389761
C485800	osajin	-0.017769	0.382962
C487049	BXL628	-0.0235138	0.938106
C487081	belinostat	0.112003	0.0720928
C487513	NSC 23766	-0.0320298	0.377062
C487680	acetylbritannilatone	-0.0160549	0.940706
C487948	3-iodothyronamine	0.0286348	0.0484952
C488250	oleoylethanolamide	-0.0930187	0.955604
C488333	Ro 65-7199	-0.0928592	0.989601
C488583	Clostridium difficile lethal toxin B	-0.0418263	0.548645
C489337	potassium oxonate	0.0527175	0.059694
C490166	1-(4-methoxyphenyl)piperazine	-0.0178897	0.157784
C490257	3-O-caffeoyl-1-methylquinic acid	-0.04843	0.515448
C490266	neoechinulin A	-0.0330803	0.292071
C492482	bisphenol B	-0.0124845	0.19968
C492519	diarylpropionitrile	-0.0963025	0.628737
C494474	perchlorate	-0.0338335	0.226977
C494620	CPS 11	0.216157	0.0236976
C494622	CPS 49	-0.0241761	0.580242
C495469	p-coumaric acid	-0.0948694	0.491151
C495817	CC-8490	0.000717708	0.0566943
C495818	2-morpholin-4-yl-6-thianthren-1-yl-pyran-4-one	-0.0180382	0.256674
C496401	N-((3-(aminomethyl)phenyl)methyl)ethanimidamide	-0.0206837	0.161784
C496492	abrine	-0.0811274	0.462454
C496751	4-(1H-imidazol-1-yl)retinoic acid	0.00123567	0.0762924
C496827	salubrinal	-0.150565	0.873113
C496966	Eudragit RSPO	-0.0496717	0.276072
C498045	NCX 4040	0.00273314	0.0520948
C498077	piperlonguminine	-0.0726743	0.689231
C498826	4-methyl-N-(3-(4-methylimidazol-1-yl)-5-(trifluoromethyl)phenyl)-3-((4-pyridin-3-ylpyrimidin-2-yl)amino)benzamide	-0.0321817	0.758524
C499366	Active Hexose Correlated Compound	-0.0707093	0.848415
C499731	resveratrol-4'-O-glucuronide	-0.036748	0.373163
C499748	SCIO-469	-0.0181016	0.239876
C499814	Scutellaria baicalensis extract	-0.0538227	0.884812
C500026	palbociclib	-0.0760638	0.485551
C500085	muraglitazar	2.07977	0.00849915
C500368	labedipinedilol A	-0.0151962	0.137086
C500528	cyclohexyl carbamic acid 3'-carbamoylbiphenyl-3-yl ester	-0.0963161	0.757424
C500810	GW8510	-0.0574333	0.508749
C501175	LM-1685	-0.0460672	0.973103
C501177	NVP-AEW541	-0.107674	0.878912
C501277	Mangifera indica extract	-0.0680096	0.248875
C501332	ABT-737	-0.0613055	0.313069
C501367	hispanolone	-0.0214086	0.988401
C501413	tesaglitazar	0.662205	0.00429957
C501517	UCF 101	0.00161016	0.0373963
C502354	lithocholic acid acetate	-0.0776042	0.725127
C502362	N-butyrylglucosamine	-0.0603993	0.763324
C502851	quinocetone	-0.0173511	0.205579
C502994	saxagliptin	-0.0976343	0.960004
C503119	5-((4-methylphenyl)methylene)-2-(phenylamino)-4(5H)-thiazolone	-0.0441359	0.955104
C503624	eupafolin	-0.0270997	0.262374
C503753	Indolinone A	-0.0140682	0.191181
C503854	sodium boranocarbonate	-0.0487411	0.409059
C504137	nitrosonium ion	-0.0490393	0.857814
C504383	fenbuconazole	-0.0562382	0.561944
C504897	12-(3-adamantan-1-ylureido)dodecanoic acid	-0.042954	0.659834
C505531	GCS-100	-0.0129512	0.942306
C506002	ircinin-1	-0.0684573	0.448255
C506614	PD 0325901	-0.0282972	0.441256
C507035	ethyl 6-(N-(2-chloro-4-fluorophenyl)sulfamoyl)cyclohex-1-ene-1-carboxylate	-0.0213442	0.535846
C507134	ON 01910	-0.041649	0.384762
C507582	monotropein	-0.0920838	0.715028
C507699	necrostatin-1	-0.0794013	0.380762
C508075	Pam(3)CSK(4) peptide	0.0821902	0.0543946
C508665	gold (III) porphyrin 1a	-0.0759824	0.465053
C509204	PD168393	-0.0136022	0.622338
C510003	nordy	-0.0450713	0.909609
C510621	KCC 009	-0.0763445	0.911009
C510784	ormosil	0.0588803	0.0324967
C511402	Grape Seed Proanthocyanidins	-0.352323	0.633837
C511621	2-methyl-2H-pyrazole-3-carboxylic acid (2-methyl-4-o-tolylazophenyl)amide	0.748999	0.112589
C511704	xestospongin C	-0.0987021	0.317168
C512196	liquiritin	-0.115932	0.777322
C512352	abexinostat	-0.0681886	0.930607
C513115	1-(methylimino-N-oxy)-6-(2-morpholinoethoxy)-3-phenyl-1H-indene-2-carboxylic acid ethyl ester	-0.00573702	0.141986
C513428	pyrachlostrobin	0.106573	0.30037
C513635	S-2-pentyl-4-pentynoic hydroxamic acid	-0.444763	0.651635
C515005	ganoderic acid A	-0.023437	0.252375
C515055	darinaparsin	-0.055216	0.322268
C515564	bromovanin	-0.0360579	0.329067
C515747	isosteviol	-0.0219115	0.212779
C516541	BI D1870	-0.0355392	0.767323
C517016	aspalathin	-0.0204555	0.507049
C517284	monomethyl phthalate	0.471233	0.215278
C517409	stattic	-0.0500654	0.970203
C517629	benzyloxycarbonyl-valyl-alanyl-aspartic acid	-0.050228	0.286571
C517828	hexabrominated diphenyl ether 153	-0.0896562	0.942406
C517880	monascin	-0.107194	0.515748
C517975	AZD 6244	-0.0157063	0.958304
C518299	BIX 01294	-0.0388591	0.306969
C518327	aloe emodin	-0.0207874	0.286371
C518399	resolvin D1	-0.0529814	0.438056
C518978	prostaglandin E2 glyceryl ester	-0.106768	0.775522
C519728	archazolid B	-0.00846749	0.177182
C519885	WP1066	-0.0334076	0.748225
C520164	4-(3-(2-propyl-3-hydroxy-4-acetyl)phenoxy)propyloxyphenoxy acetic acid	-0.0988116	0.633737
C520284	Ly-364947	-0.142497	0.883112
C520323	1-oleoyl-2-acetoyl-sn-glycerol	-0.0800027	0.49985
C521013	veliparib	0.00360921	0.0905909
C521334	5-(4-dimethylaminobenzoyl)-aminovaleric acid hydroxamate	-0.0563494	0.267373
C521487	10-nitro-oleic acid	0.0842101	0.0885911
C521629	Wen-pi-tang-Hab-Wu-ling-san	-0.0289513	0.339766
C522391	perfluorododecanoic acid	-0.00664106	0.105989
C522862	NT020 formula	-0.0809524	0.989601
C522973	PI103	-0.0579857	0.656434
C523074	allylpyrocatechol	0.120538	0.0465953
C523166	quercetin 3-O-beta-(2''-galloyl)-rhamnopyranoside	-0.0446803	0.571343
C523184	mocetinostat	-0.0405044	0.70083
C523799	MRK 003	-0.200451	0.485051
C524106	4-(4-(3-adamantan-1-ylureido)cyclohexyloxy)benzoic acid	-0.0174551	0.320068
C524169	kaempferol 7-O-glucoside	-0.0314032	0.40416
C524653	nectandrin-B	0.0819381	0.0105989
C524865	carfilzomib	0.143581	0.0461954
C524947	Scutellaria barbata extract	-0.0150195	0.416658
C525131	UVI 3003	-0.0461002	0.716828
C525422	SRT1720	-0.0341112	0.613339
C525423	SRT2183	-0.0268176	0.371963
C525872	4'-cyanobiphenyl-4-sulfonic acid (6-aminopyridin-2-yl)amide	-0.147679	0.820518
C526145	Phellinus linteus extract	-0.081114	0.357564
C526219	apple polyphenol extract	-0.00276391	0.080492
C526360	dechlorane plus	-0.0241273	0.20358
C526689	punarnavine	-0.132275	0.912509
C526957	alisol B 23-acetate	-0.00670225	0.0644936
C528128	xiongshao	-0.0394817	0.281272
C528561	navitoclax	-0.0424145	0.842416
C528728	nothofagin	-0.036475	0.226777
C529148	rosavin	-0.0273822	0.220978
C529376	GYY 4137	-0.0388963	0.317268
C529431	8-2 fluorotelomer alcohol	-0.0259696	0.19838
C529490	locostatin	-0.0695088	0.39956
C530108	LY2109761	-0.0455917	0.361864
C530734	p-aminophenylarsine oxide	-0.0635916	0.409659
C530884	anacetrapib	-0.0262389	0.830217
C531013	protocatechuic acid methyl ester	-0.0596145	0.344866
C531198	dactolisib	-0.0280945	0.186181
C531249	Poly(amidoamine)	-0.0490714	0.637136
C531389	quercetin 3'-sulfate	-0.0206237	0.218078
C531550	olaparib	-0.0674503	0.661734
C531937	6-O-angeloylenolin	-0.0795696	0.929107
C532683	Cellfood	-0.0434652	0.985201
C533410	2-hydroxymethyl-2-methoxymethylazabicyclo(2.2.2)octan-3-one	0.0446639	0.00769923
C533467	SM 164	-0.0105166	0.0952905
C533734	calycopterin	-0.0187858	0.237576
C533894	LG 100815	-0.0192051	0.159484
C534333	JZL 184	-0.0174902	0.221278
C534628	SCH 23390	-0.0387505	0.425957
C534735	tetraarsenic tetrasulfide	0.0321548	0.137486
C534922	SNX 2112	-0.0120039	0.231677
C538724	HhAntag691	-0.0627627	0.90071
C538758	2-aminoethyl diphenylborinate	0.0123412	0.0483952
C538809	sodium pentaborate	0.0328489	0.0891911
C539348	perfluorobutanesulfonic acid	-0.0443772	0.210079
C539933	pevonedistat	-0.0143343	0.292371
C540355	fenamidone	-0.0225896	0.284072
C540383	INCB018424	-0.0204619	0.214679
C540575	MK2i peptide	-0.063749	0.442556
C541528	licochalcone B	-0.0296365	0.213179
C541917	INT 131	-0.0904844	0.972103
C541923	sandostatinLAR	0.769515	0.00869913
C542041	cudraflavone B	0.000950255	0.116288
C542282	dibutyldi(4-chlorobenzohydroxamato)tin(IV)	-0.0169381	0.484952
C543395	methylarsine	-0.0354993	0.30097
C544261	XAV939	0.0920202	0.0192981
C544471	5-hydroxythalidomide	-0.0460128	0.30347
C544478	flavocoxid	-0.051016	0.759124
C545357	antroquinonol	-0.0309586	0.787321
C545373	ponatinib	-0.0760668	0.963004
C545385	Mequindox	-0.103083	0.79792
C545423	resolvin D2	-0.0707658	0.392061
C545474	JAI-51	-0.0499701	0.610439
C545476	incobotulinumtoxinA	-0.324928	0.864714
C546012	N-(cyanomethyl)-4-(2-((4-(4-morpholinyl)phenyl)amino)-4-pyrimidinyl)benzamide	-0.0779364	0.89681
C546611	brevetoxin 2	-0.0450342	0.231777
C546733	pekinenal	-0.0167323	0.378262
C546771	gardiquimod	-0.236276	0.992301
C547185	riccardin D	-0.0320765	0.282872
C548651	2-(1'H-indole-3'-carbonyl)thiazole-4-carboxylic acid methyl ester	0.956044	0.0573943
C548688	dehydroglyasperin C	-0.0531474	0.385061
C548887	MK 2206	-0.0841758	0.724328
C549500	1-(2-bromophenyl)-3-(7-cyano-3H-benzotriazol-4-yl)urea	-0.0132249	0.163084
C549543	3-hydroxy-4-prenyl-5-methoxystilbene-2-carboxylic acid	0.0785003	0.0507949
C551178	PF-04254644	0.113916	0.00519948
C551307	soyasaponin Ab	-0.042038	0.359464
C551631	isoangustone A	-0.0676875	0.972503
C551803	ibrutinib	-0.0398744	0.806319
C552234	didymin	-0.0874756	0.949605
C552819	10-(octyloxy)decyl-2-(trimethylammonium)ethyl phosphate	0.818864	0.010099
C553149	camphorquinone	-0.0397075	0.306769
C553655	methyl antcinate A	-0.0883981	0.909909
C554645	molibresib	-0.0222009	0.260474
C554954	N-((3S)-1-azabicyclo(2.2.2)oct-3-yl)-1H-indazole-3-carboxamide hydrochloride	-0.0985036	0.987301
C555021	4-acetylantroquinonol B	-0.0683026	0.858914
C555916	MitoTEMPO	0.048259	0.0492951
C557045	BO-1051	-0.0289451	0.965503
C557331	TAK-875	0.0163257	0.125887
C557705	1-(1-acetyl-piperidine-4-yl)-3-adamantan-1-yl-urea	-0.072546	0.49635
C557933	AMG 837	-0.0792788	0.721428
C558288	5-methylselenylmethyl-2'-deoxyuridine	-0.0165079	0.958104
C558289	5-phenylselenylmethyl-2'-deoxyuridine	-0.0272	0.965203
C559087	SR 1078	-0.0987006	0.70213
C559745	hyperforin dicyclohexylammonium	-0.014766	0.487451
C560077	trametinib	-0.0739911	0.592641
C560978	aegeline	-0.107014	0.89551
C561310	UNC 0638	-0.00993736	0.124288
C561619	1-(1-methanesulfonylpiperidin-4-yl)-3-(4-trifluoromethoxyphenyl)urea	-0.032304	0.360064
C561627	dabrafenib	-0.0789281	0.719828
C567989	CEP 33779	-0.0784578	0.818818
C568376	MT19c compound	-0.0824807	0.378862
C568452	importazole	-0.0282587	0.417958
C568608	PCI 5002	0.0535516	0.244776
C568713	GSK1210151A	-0.0427292	0.920708
C570000	niuhuang	-0.0126547	0.632937
C570530	N-((5-(3-(1-benzylpiperidin-4-yl)propoxy)-1-methyl-1H-indol-2-yl)methyl)-N-methylprop-2-yn-1-amine	-0.028587	0.650435
C570896	NSC305787	-0.0601685	0.877112
C570897	NSC668394	0.162586	0.039496
C571532	6-(3-cyclopentyl-2-(4-(trifluoromethyl)-1H-imidazol-1-yl)propanamido)nicotinic acid	-0.0100005	0.534947
C572449	INK128	-0.0793941	0.981702
C572491	3-(2-hydroxy-4-(2-methylnonan-2-yl)phenyl)cyclohexan-1-ol	0.107075	0.206579
C572573	N-nitroso-tris-chloroethylurea	-0.0342757	0.349665
C572961	4-(4-(3-(4-trifluoromethoxy-phenyl)ureido)cyclohexyloxy)benzoic acid	-0.0724197	0.374363
C573672	VI-14 flavonoid	-0.0809788	0.637636
C573693	2-(4-((4-(6-methoxy-3-pyridinyl)-5-(4-(trifluoromethoxy)phenyl)-2-thiazolyl)methoxy)-2-methylphenoxy)acetic acid	0.104316	0.0316968
C574123	walrycin A	-0.0879739	0.606239
C574276	cobimetinib	-0.0829014	0.517148
C574336	excavatolide B	0.0204555	0.0749925
C575152	(5-formylfuran-2-yl)methyl 4-hydroxy-2-methylenebutanoate	-0.0339217	0.218778
C576677	demycarosyl-3D-digitoxosylmithramycin SK	-0.0661363	0.371963
C576882	1-(2-trifluoromethoxyphenyl)-2-nitroethanone	-0.067295	0.568443
C577249	sargachromanol G	0.0232634	0.121188
C578989	siponimod	-0.0230926	0.230677
C580598	5-OH-BDE-47	-0.0172235	0.192381
C580599	6-OH-BDE-47	0.00673998	0.0954905
C580697	BDMC-A	-0.0573314	0.917008
C581034	longikaurin A	-0.0799722	0.459554
C581157	XL147	9.42e-05	0.0840916
C581572	1-trifluoromethoxyphenyl-3-(1-propionylpiperidine-4-yl)urea	-0.0690809	0.965603
C582286	1-(3-((2-(dimethylamino)ethyl)carbamoyl)phenyl)-3-(4-(bis(2-chloroethyl)amino)phenyl)urea	0.228149	0.0456954
C582340	tetradecabromodiphenoxybenzene	-0.0825695	0.520448
C584368	4'-methoxy licoflavanone	-0.168766	0.893011
C584755	6-bromo-8-ethoxy-3-nitro-2H-chromene	-0.0178436	0.762324
C584865	perfluorononanoic acid	0.0563494	0.080292
C585004	2-monochloropropanediol	-0.0448836	0.438256
C586085	perfluoroundecanoic acid	-0.0336194	0.20288
C586458	LGK974	-0.0202673	0.649135
C586542	2'-(glutathion-S-yl)-deschlorodiclofenac	0.0124252	0.0982902
C587178	SCH772984	-0.029885	0.425557
C587228	methyl 3-hydroxyimino-11-oxoolean-12-en-28-oate	0.0879644	0.0215978
C587274	Qing Ye Dan	-0.0241268	0.984402
D000001	Calcimycin	-0.0121424	0.126787
D000068180	Aripiprazole	-0.0445935	0.225877
D000068296	Risedronic Acid	-0.0427723	0.338866
D000068298	Fluticasone	-0.0366038	0.40396
D000068299	Salmeterol Xinafoate	-0.0477398	0.494351
D000068338	Everolimus	-0.0646562	0.847915
D000068437	Pemetrexed	-0.0172324	0.260274
D000068557	Olmesartan Medoxomil	0.0101809	0.0693931
D000068577	Nebivolol	-0.0999205	0.759724
D000068579	Celecoxib	0.0704286	0.135786
D000068656	Mometasone Furoate	0.0122487	0.0880912
D000068677	Sildenafil Citrate	0.208315	0.0182982
D000068698	Tenofovir	-0.0650191	0.867013
D000068718	Rosuvastatin Calcium	-0.0143017	0.312769
D000068756	Valsartan	-0.0597921	0.39836
D000068759	Formoterol Fumarate	0.00587459	0.040496
D000068876	Fingolimod Hydrochloride	-0.0674696	0.321968
D000068877	Imatinib Mesylate	-0.0264007	0.340266
D000068882	Paliperidone Palmitate	-0.0284154	0.621538
D000069059	Atorvastatin	0.0965336	0.0872913
D000069286	Bortezomib	0.360964	0.231977
D000069287	Capecitabine	-0.100245	0.733927
D000069348	Quetiapine Fumarate	-0.0203232	0.555144
D000069438	Ezetimibe	0.221117	0.00789921
D000069439	Dasatinib	-0.0458901	0.372663
D000069461	Bendamustine Hydrochloride	-0.0507173	0.319568
D000069463	Olive Oil	-0.0146188	0.178582
D000069470	Venlafaxine Hydrochloride	0.066049	0.0361964
D000069476	Linagliptin	-0.0375326	0.869713
D000069997	Mastic Resin	-0.0197639	0.283972
D000074262	Rapeseed Oil	-0.0109815	0.788821
D000077144	Clopidogrel	0.136569	0.00919908
D000077146	Irinotecan	0.475746	0.112589
D000077149	Sevoflurane	-0.0665922	0.851115
D000077152	Olanzapine	-0.0459753	0.246175
D000077156	Gefitinib	-0.0504677	0.474153
D000077157	Sorafenib	-0.0984229	0.754525
D000077182	Polylactic Acid-Polyglycolic Acid Copolymer	-0.0170003	0.319068
D000077191	Wortmannin	-0.0259175	0.445155
D000077204	Temozolomide	-0.0327252	0.245575
D000077205	Pioglitazone	-0.0538563	0.311969
D000077206	Gabapentin	-0.0202801	0.549145
D000077210	Sunitinib	0.466407	0.0124987
D000077212	Ropivacaine	-0.100476	0.815818
D000077213	Lamotrigine	-0.0579854	0.294371
D000077222	Limonene	-0.009211	0.0844916
D000077235	Vinorelbine	1.14532	0.0121988
D000077236	Topiramate	-0.0308276	0.532847
D000077239	Meloxicam	-0.0520388	0.679732
D000077261	Carvedilol	-0.0621779	0.576342
D000077267	Fulvestrant	-0.072701	0.432957
D000077268	Pamidronate	-0.0843856	0.605239
D000077269	Lenalidomide	-0.0168635	0.158784
D000077270	Exenatide	-0.0305643	0.574043
D000077271	Imiquimod	-0.0406464	0.559044
D000077276	Lycopene	-0.0231856	0.484252
D000077285	Rimonabant	-0.037976	0.623238
D000077287	Levetiracetam	-0.0351251	0.181582
D000077289	Letrozole	-0.0652112	0.971303
D000077291	Terbinafine	-0.0380253	0.19818
D000077300	Bosentan	-0.0220062	0.20318
D000077332	Artesunate	-0.098851	0.530147
D000077333	Telmisartan	-0.0625586	0.386561
D000077340	Fluvastatin	-0.0649754	0.459854
D000077341	Lapatinib	0.00708226	0.0481952
D000077385	Silybin	-0.0494414	0.285071
D000077402	Pantoprazole	-0.108544	0.89671
D000077403	Orlistat	-0.0115073	0.0886911
D000077404	Cidofovir	-0.066642	0.375262
D000077405	Irbesartan	-9.08e-05	0.0815918
D000077407	Cilostazol	-0.0135472	0.368063
D000077410	Aluminum Chloride	-0.0672673	0.30307
D000077432	Tapentadol	-0.02408	0.233577
D000077484	Vemurafenib	-0.0784136	0.432657
D000077485	Meglumine Antimoniate	-0.0303606	0.372163
D000077543	Deferiprone	-0.0483275	0.471353
D000077546	Roscovitine	-0.0355138	0.705429
D000077547	Crizotinib	-0.0498143	0.406059
D000077556	Alitretinoin	-0.0196253	0.217778
D000077557	Ibandronic Acid	-0.0843745	0.813519
D000077584	2-Methoxyestradiol	-0.05139	0.272473
D000077603	Nandrolone Decanoate	-0.0319729	0.657334
D000077604	Fomepizole	-0.0278006	0.885711
D000077606	Trabectedin	-0.0125935	0.609339
D000077609	O-(Chloroacetylcarbamoyl)fumagillol	-0.0117955	0.541746
D000077610	Bexarotene	-0.0337807	0.513949
D000077767	Panobinostat	1.36119	0.0578942
D000077866	Clofarabine	-0.0170509	0.935506
D000077867	Tolcapone	0.289336	0.0221978
D000077868	Atrasentan	-0.0526685	0.330467
D000077922	Thiamethoxam	-0.0739011	0.621638
D000078223	5-Methoxypsoralen	-0.0868202	0.811119
D000078262	Rifaximin	-0.0847764	0.705929
D000078328	Felbamate	-0.00287021	0.120288
D000078330	Oxcarbazepine	-0.0255651	0.767223
D000078785	Mirtazapine	-0.0315814	0.387761
D000079	Acetaldehyde	-0.0561765	0.584842
D000086	Acetazolamide	-0.0611115	0.422158
D000108	Acetylcarnitine	-0.0175677	0.526847
D000109	Acetylcholine	-0.0225919	0.622738
D000111	Acetylcysteine	0.599893	0.140286
D000117	Acetylglucosamine	0.0497961	0.0541946
D000119	Acetylmuramyl-Alanyl-Isoglutamine	-0.0358193	0.180882
D000157	Aconitine	-0.0107837	0.644136
D000171	Acrolein	0.0274306	0.0935906
D000181	Acrylonitrile	-0.0549405	0.405759
D000212	Acyclovir	-0.013767	0.360364
D000225	Adenine	0.0520882	0.0765923
D000241	Adenosine	-0.0229531	0.670933
D000242	Cyclic AMP	-0.0231334	0.190381
D000244	Adenosine Diphosphate	0.0130641	0.10149
D000255	Adenosine Triphosphate	-0.0229375	0.223978
D000336	Aerosols	-0.0406952	0.286171
D000393	Air Pollutants	1.02348	0.0925907
D000420	Albuterol	-0.0909507	0.505149
D000432	Methanol	-0.0543009	0.624438
D000438	Alcohols	-0.0222623	0.543346
D000447	Aldehydes	0.0755279	0.217778
D000450	Aldosterone	0.00340932	0.029797
D000452	Aldrin	-0.0600776	0.356364
D000487	Allethrins	-0.0605907	0.867113
D000493	Allopurinol	-0.0511879	0.891811
D000496	Alloxan	-0.0312953	0.643436
D000497	Alloys	-0.134426	0.90101
D000499	Allylamine	-0.0943576	0.785821
D000517	alpha-Chlorohydrin	0.420754	0.245275
D000525	Alprazolam	-0.0815758	0.435156
D000526	Alprenolol	-0.041316	0.234777
D000527	Alprostadil	-0.0287993	0.362464
D000534	Alum Compounds	-0.0331917	0.256474
D000536	Aluminum Hydroxide	-0.00507255	0.106989
D000537	Aluminum Oxide	-0.0361463	0.90181
D000577	Amides	-0.0706797	0.753425
D000584	Amiloride	0.0200413	0.0650935
D000596	Amino Acids	-0.168185	0.990601
D000616	Aminoglutethimide	-0.044882	0.415358
D000622	Aminolevulinic Acid	0.00748349	0.0908909
D000639	Amitriptyline	-0.0130672	0.405259
D000640	Amitrole	-0.0481435	0.374363
D000641	Ammonia	-0.0565009	0.822518
D000655	Amodiaquine	-0.0959031	0.584242
D000661	Amphetamine	-0.0485141	0.471853
D000666	Amphotericin B	-0.0291109	0.320868
D000667	Ampicillin	-0.0100261	0.146085
D000677	Amsacrine	-0.0390522	0.341166
D000726	Androgen Antagonists	-0.0847651	0.739126
D000728	Androgens	-0.0521627	0.245875
D000735	Androstenedione	-0.0259673	0.30117
D000806	Angiotensin-Converting Enzyme Inhibitors	-0.0790037	0.982602
D000814	Aniline Compounds	-0.0248633	0.914409
D000841	Anisomycin	-0.0864364	0.339966
D000872	Anthocyanins	-0.0193695	0.19638
D000875	Anthralin	-0.019438	0.156584
D000880	Anthraquinones	-0.0663102	0.405359
D000936	Antigen-Antibody Complex	-0.0336064	0.289371
D000941	Antigens	-0.0442238	0.607739
D000965	Antimony	-0.049431	0.429857
D000966	Antimony Potassium Tartrate	-0.0577446	0.434657
D000967	Antimony Sodium Gluconate	-0.0243356	0.29747
D000968	Antimycin A	-0.0213127	0.214079
D000970	Antineoplastic Agents	-0.0733092	0.532347
D000975	Antioxidants	-0.0393426	0.89951
D001058	Apomorphine	0.00445548	0.0974903
D001104	Arbutin	0.0831126	0.079592
D001115	Arecoline	-0.0173105	0.572243
D001149	Arsenates	-0.0347426	0.244176
D001152	Arsenicals	-0.0253376	0.868213
D001194	Asbestos	0.179401	0.0477952
D001205	Ascorbic Acid	0.0768858	0.179282
D001218	Aspartame	-0.0224647	0.154885
D001241	Aspirin	-0.233612	0.49665
D001262	Atenolol	-0.0198484	0.217678
D001285	Atropine	-0.0344104	0.546445
D001310	Auranofin	0.03216	0.0623938
D001372	Aza Compounds	-0.0361531	0.691631
D001374	Azacitidine	-0.027764	0.705429
D001379	Azathioprine	0.112139	0.231477
D001397	Azoxymethane	0.102029	0.0491951
D001414	Bacitracin	-0.0882856	0.631337
D001464	Barium	-0.058329	0.828017
D001507	Beclomethasone	0.104224	0.122388
D001514	Bee Venoms	-0.0719453	0.315768
D001542	Benomyl	-0.0269836	0.933907
D001546	Bentonite	-0.0279293	0.306969
D001548	Benzalkonium Compounds	-0.0894947	0.751825
D001553	Benzbromarone	-0.0152936	0.753725
D001554	Benzene	-0.493672	0.747525
D001556	Hexachlorocyclohexane	0.00940363	0.241976
D001576	Benzophenoneidum	-0.0510735	0.308669
D001585	Benzoyl Peroxide	-0.0264265	0.750125
D001599	Berberine	-0.0518074	0.29817
D001622	Betaine	-0.0286748	0.727827
D001623	Betamethasone	-0.0367427	0.80092
D001629	Bezafibrate	-0.0128614	0.19918
D001632	Bibenzyls	-0.101935	0.829317
D001647	Bile Acids and Salts	-0.00345895	0.10499
D001663	Bilirubin	-0.00657127	0.175882
D001664	Biliverdine	-0.0461571	0.310869
D001688	Biological Products	-0.038347	0.241776
D001710	Biotin	-0.03774	0.340166
D001728	Dicumarol	-0.0141973	0.263874
D001761	Bleomycin	-0.0115394	0.283772
D001786	Blood Glucose	-0.110355	0.639336
D001896	Boron Compounds	-0.030183	0.850315
D001966	Bromine	-0.0601933	0.984702
D001971	Bromocriptine	-0.0633384	0.513949
D001973	Bromodeoxyuridine	0.187228	0.0224978
D002038	Bungarotoxins	-0.0263795	0.181082
D002045	Bupivacaine	-0.00707017	0.152885
D002047	Buprenorphine	0.0797109	0.0412959
D002064	Buserelin	-0.0818608	0.825417
D002065	Buspirone	1.06586	0.050395
D002066	Busulfan	-0.043229	0.433857
D002083	Butylated Hydroxyanisole	-0.0181988	0.466653
D002084	Butylated Hydroxytoluene	-0.0475258	0.536546
D002087	Butyrates	-0.0239804	0.242976
D002101	Cacodylic Acid	0.000791042	0.159484
D002108	Ceruletide	-0.0241368	0.539646
D002110	Caffeine	-0.0531612	0.452155
D002112	Calcifediol	-0.078892	0.646335
D002118	Calcium	-0.0871561	0.507649
D002122	Calcium Chloride	-0.0274756	0.354265
D002166	Camptothecin	0.0223219	0.106089
D002185	Cannabidiol	-0.0190744	0.221078
D002186	Cannabinoids	-0.0990199	0.668733
D002193	Cantharidin	-0.088991	0.955604
D002211	Capsaicin	0.0760902	0.10079
D002217	Carbachol	-0.0952909	0.624238
D002219	Carbamates	-0.0440909	0.479452
D002229	Carbenoxolone	-0.0713144	0.593541
D002235	Carbofuran	1.83255	0.00229977
D002244	Carbon	-0.0230019	0.39566
D002245	Carbon Dioxide	-0.12301	0.685031
D002246	Carbon Disulfide	0.0662614	0.0660934
D002248	Carbon Monoxide	-0.0510315	0.964804
D002258	Carbonyl Cyanide m-Chlorophenyl Hydrazone	-0.0165626	0.292471
D002259	Carbonyl Cyanide p-Trifluoromethoxyphenylhydrazone	0.0819524	0.0770923
D002273	Carcinogens	-0.0162412	0.380862
D002330	Carmustine	-0.0897677	0.437256
D002331	Carnitine	-0.033119	0.375162
D002336	Carnosine	-0.135679	0.79732
D002351	Carrageenan	-0.0101313	0.132987
D002392	Catechin	-0.236279	0.566743
D002509	Cephaloridine	0.0591999	0.127387
D002518	Ceramides	-0.04967	0.546245
D002569	Cerulenin	-0.0421949	0.911809
D002586	Cesium	-0.0954862	0.79982
D002599	Chalcone	0.0776647	0.0669933
D002635	Chenodeoxycholic Acid	-0.00975803	0.147485
D002699	Chlorambucil	0.0778664	0.0665933
D002701	Chloramphenicol	-0.0388793	0.20178
D002703	Chloranil	0.0504556	0.0806919
D002706	Chlordan	-0.039494	0.772123
D002712	Chlorides	-0.0363982	0.614539
D002713	Chlorine	-0.262577	0.724428
D002719	Chlormethiazole	-0.0151546	0.329267
D002725	Chloroform	-0.0264209	0.347265
D002726	Chlorogenic Acid	-0.0935051	0.648235
D002734	Chlorophyll	-0.0695103	0.469853
D002738	Chloroquine	-0.0221193	0.20108
D002744	Chlorpheniramine	-0.0689211	0.869313
D002746	Chlorpromazine	-0.47211	0.833317
D002762	Cholecalciferol	0.021791	0.040096
D002772	Cholera Toxin	-0.0832279	0.626137
D002784	Cholesterol	-0.0695973	0.720028
D002788	Cholesterol Esters	-0.0015342	0.134487
D002793	Cholic Acids	-0.0347571	0.329267
D002809	Chondroitin Sulfates	-0.10507	0.454455
D002857	Chromium	-0.084911	0.711029
D002858	Chromium Alloys	-0.0491253	0.824218
D002911	Chrysenes	-0.0138662	0.369063
D002922	Ciguatoxins	1.92415	0.0261974
D002927	Cimetidine	0.00702831	0.136986
D002939	Ciprofloxacin	-0.083405	0.870413
D002953	Citrinin	-0.0116613	0.171383
D002955	Leucovorin	-0.0149455	0.549445
D002976	Clenbuterol	-0.0839676	0.414459
D002990	Clobetasol	-0.035542	0.510949
D002995	Clofibric Acid	3.00017	0.0175982
D002996	Clomiphene	1.27967	0.0118988
D002997	Clomipramine	-0.00892561	0.106989
D003000	Clonidine	-0.0653997	0.528047
D003010	Clorgyline	0.546676	0.0255974
D003022	Clotrimazole	0.00890338	0.0666933
D003024	Clozapine	-0.0194521	0.29837
D003033	Coal Tar	-0.0290188	0.262574
D003035	Cobalt	-0.0245565	0.284472
D003069	Coffee	-0.0557065	0.472953
D003078	Colchicine	-0.0280586	0.322368
D003091	Colistin	-0.0380698	0.533747
D003287	Contrast Media	-0.105064	0.751225
D003314	Corn Oil	-0.0458393	0.869713
D003345	Corticosterone	-0.0299492	0.49835
D003348	Cortisone	-0.0414736	0.894111
D003367	Cotinine	-0.0412516	0.49975
D003374	Coumarins	-0.026005	0.276472
D003401	Creatine	-0.0801258	0.536946
D003407	Creosote	-0.0273523	0.60364
D003436	Croton Oil	-0.0530044	0.380062
D003474	Curcumin	0.326786	0.215678
D003484	Cyanamide	-0.0523456	0.484852
D003513	Cycloheximide	0.0673355	0.159684
D003520	Cyclophosphamide	0.276214	0.113789
D003543	Cysteamine	-0.0396304	0.762224
D003545	Cysteine	-0.095368	0.484052
D003561	Cytarabine	0.122992	0.141786
D003571	Cytochalasin B	-0.0646627	0.307369
D003603	Cytotoxins	0.330407	0.0190981
D003606	Dacarbazine	-0.0235772	0.558144
D003609	Dactinomycin	0.0280864	0.0735926
D003620	Dantrolene	0.00866183	0.0774923
D003622	Dapsone	-0.063057	0.284672
D003630	Daunorubicin	0.1151	0.0666933
D003632	Dichlorodiphenyldichloroethane	-0.0248961	0.190881
D003633	Dichlorodiphenyl Dichloroethylene	-0.0428962	0.341166
D003634	DDT	-0.00928299	0.178082
D003671	DEET	-0.116363	0.550645
D003676	Deferoxamine	0.29048	0.0264973
D003683	Dehydroascorbic Acid	-0.0227383	0.211079
D003687	Dehydroepiandrosterone	0.142982	0.0739926
D003703	Demecolcine	0.84285	0.107789
D003840	Deoxycholic Acid	-0.0536118	0.411359
D003847	Deoxyglucose	-0.0271644	0.830317
D003891	Desipramine	-0.060464	0.975402
D003897	Desmosterol	-0.118327	0.992801
D003900	Desoxycorticosterone	-0.00921338	0.0535946
D003913	Dextroamphetamine	-0.0303987	0.325967
D003915	Dextromethorphan	0.126431	0.0723928
D003932	Heroin	-0.0140592	0.175682
D003958	Diamide	0.123483	0.020098
D003973	Diatrizoate	-0.0158419	0.139986
D003974	Diatrizoate Meglumine	-0.0723776	0.709329
D003975	Diazepam	-0.0150939	0.50425
D003981	Diazoxide	-0.0236089	0.213079
D003994	Bucladesine	-0.0916015	0.637236
D003997	Dicarbethoxydihydrocollidine	-0.0354043	0.184282
D003999	Dichloroacetic Acid	-0.0980535	0.451255
D004002	Clodronic Acid	-0.0107926	0.211979
D004004	Dichlororibofuranosylbenzimidazole	-0.0532974	0.366463
D004006	Dichlorvos	-0.0438063	0.626437
D004008	Diclofenac	0.550982	0.179282
D004010	Dicofol	-0.0319189	0.253975
D004026	Dieldrin	-0.900076	0.885511
D004205	Cromolyn Sodium	-0.0187526	0.672833
D004369	Pentetic Acid	-0.0962952	0.772723
D004390	Chlorpyrifos	1.1373	0.0922908
D004397	Fonofos	-0.0814657	0.418758
D004958	Estradiol	-0.0790729	0.574043
D004964	Estriol	-0.0158233	0.656534
D004967	Estrogens	-0.051138	0.324868
D004970	Estrone	0.00330461	0.0970903
D004976	Ethacrynic Acid	-0.0144828	0.480452
D004999	Amifostine	-0.0437946	0.633637
D005000	Ethionamide	-0.0458128	0.29947
D005001	Ethionine	-0.156604	0.715028
D005013	Ethosuximide	-0.013695	0.0880912
D005015	Ethoxyquin	0.0165677	0.0968903
D005023	Ethylene Chlorohydrin	-0.0511287	0.856714
D005027	Ethylene Oxide	-0.0640091	0.855914
D005031	Ethylenethiourea	-0.0355729	0.217778
D005033	Ethylmaleimide	-0.0181032	0.372563
D005035	Ethylmercury Compounds	-0.0130107	0.132287
D005038	Ethylnitrosourea	-0.0536598	0.79562
D005047	Etoposide	0.818651	0.0811919
D005054	Eugenol	-0.0151179	0.835116
D005204	Farnesol	-0.077552	0.881912
D005227	Fatty Acids	-0.0767804	0.539346
D005273	Fenbendazole	-0.0783471	0.516348
D005278	Fenitrothion	-0.145496	0.886111
D005279	Fenoprofen	-0.0486165	0.271573
D005283	Fentanyl	-0.10233	0.882912
D005290	Ferric Compounds	0.0355218	0.0736926
D005363	Ficusin	-0.0655227	0.434057
D005372	Filipin	-0.0251544	0.287471
D005395	Fish Oils	-0.050116	0.356064
D005411	Flame Retardants	0.200061	0.0815918
D005419	Flavonoids	-0.873448	0.872013
D005424	Flecainide	-0.115124	0.768623
D005436	Floxacillin	-0.0351324	0.665233
D005439	Flufenamic Acid	-0.0420432	0.463554
D005459	Fluorides	0.0189069	0.10109
D005467	Floxuridine	-0.0548649	0.511249
D005473	Fluoxetine	-0.0111741	0.192781
D005480	Flurbiprofen	0.200661	0.0291971
D005503	Food Additives	-0.0679777	0.907309
D005576	Colforsin	-0.0191935	0.407459
D005620	Freund's Adjuvant	-0.101802	0.693031
D005632	Fructose	-0.0244145	0.249175
D005664	Furazolidone	-0.0686683	0.462554
D005665	Furosemide	-0.0225597	0.234977
D005669	Fusaric Acid	0.061527	0.124388
D005677	G(M1) Ganglioside	-0.0559405	0.438056
D005680	gamma-Aminobutyric Acid	-0.0451051	0.482252
D005682	Gadolinium	-0.0292957	0.422758
D005688	Galactosamine	-0.0517831	0.818318
D005690	Galactose	-0.0133168	0.868913
D005707	Gallic Acid	-0.0239548	0.238776
D005905	Glyburide	-0.0166759	0.322268
D005907	Gliclazide	-0.0427264	0.49535
D005912	Gliotoxin	-0.017707	0.167783
D005937	Glucaric Acid	-0.0709229	0.417358
D005938	Glucocorticoids	-0.0195438	0.646835
D005944	Glucosamine	-0.0394246	0.575042
D005978	Glutathione	0.0493817	0.167383
D005990	Glycerol	-0.0298284	0.246875
D005996	Nitroglycerin	34.4526	0.00029997
D005999	Glycochenodeoxycholic Acid	-0.056906	0.579142
D006034	Glycyrrhetinic Acid	-0.0754152	0.920008
D006037	Glyoxal	-0.0159396	0.120488
D006046	Gold	0.0503444	0.225877
D006051	Aurothioglucose	0.0518486	0.0240976
D006052	Gold Sodium Thiomalate	-0.00171534	0.145285
D006072	Gossypol	-0.0096573	0.178082
D006108	Graphite	-0.159627	0.757724
D006118	Griseofulvin	-0.0357392	0.216178
D006147	Guanine	-0.0661293	0.678632
D006151	Guanosine	-0.0450799	0.561444
D006152	Cyclic GMP	-0.083948	0.560444
D006153	Guanosine Diphosphate	-0.0489717	0.908909
D006160	Guanosine Triphosphate	-0.0141683	0.539646
D006220	Haloperidol	-0.36423	0.60084
D006221	Halothane	-0.0684019	0.413159
D006247	Harmine	-0.0245733	0.162084
D006418	Heme	-0.0415843	0.765923
D006427	Hemin	-0.00763457	0.149485
D006493	Heparin	-0.046185	0.431557
D006497	Heparitin Sulfate	-0.0565757	0.454555
D006533	Heptachlor	-0.04777	0.59764
D006534	Heptachlor Epoxide	-0.0121998	0.778222
D006540	Herbicides	-0.0857574	0.658134
D006569	Hesperidin	-0.0609764	0.476452
D006571	Heterocyclic Compounds	-0.0172844	0.246875
D006581	Hexachlorobenzene	-0.0131705	0.159884
D006582	Hexachlorophene	-0.0373438	0.933107
D006588	Hexanones	-0.0613897	0.823118
D006589	Hexestrol	0.00767291	0.0384961
D006632	Histamine	-0.0895951	0.49775
D006710	Homocysteine	-0.0292083	0.228477
D006812	Humic Substances	-0.0843931	0.329867
D006820	Hyaluronic Acid	-0.234921	0.977102
D006830	Hydralazine	0.339288	0.236076
D006834	Hydrazines	-0.0346186	0.242676
D006835	Hydrazones	-0.0663445	0.971603
D006851	Hydrochloric Acid	0.0466669	0.0337966
D006852	Hydrochlorothiazide	-0.0561819	0.566043
D006854	Hydrocortisone	-0.0531791	0.374363
D006859	Hydrogen	-0.0165245	0.288971
D006862	Hydrogen Sulfide	-0.020248	0.337466
D006877	Hydroxamic Acids	-0.0803245	0.409159
D006882	Hydroxyapatites	-0.0335359	0.675232
D006918	Hydroxyurea	-0.0861599	0.625237
D006923	Hymecromone	-0.0974926	0.879112
D006997	Hypochlorous Acid	-0.114833	0.664134
D007052	Ibuprofen	-0.0108832	0.250975
D007069	Ifosfamide	-0.0107537	0.162584
D007099	Imipramine	-0.054211	0.844416
D007200	Indican	-0.0434904	0.386361
D007211	Indoles	-0.0203035	0.130287
D007220	Industrial Waste	-0.0701012	0.407459
D007294	Inositol	-0.0605007	0.808319
D007295	Inositol Phosphates	-0.041532	0.382362
D007306	Insecticides	-0.0440282	0.680732
D007455	Iodine	-0.0108452	0.657634
D007460	Iodoacetamide	0.013434	0.0605939
D007464	Clioquinol	-0.0244878	0.217478
D007472	Iohexol	-0.139732	0.926507
D007479	Iopamidol	-0.0224908	0.174083
D007501	Iron	-0.0921642	0.413859
D007505	Iron-Dextran Complex	0.103097	0.0863914
D007510	Isatin	-0.0242623	0.212379
D007529	Isoflavones	-0.0626694	0.572243
D007530	Isoflurane	-0.054701	0.388361
D007531	Isoflurophate	-0.084447	0.89981
D007538	Isoniazid	-0.0108101	0.123588
D007545	Isoproterenol	1.04293	0.113089
D007559	Ivermectin	-0.0567983	0.349165
D007608	Kainic Acid	-0.0786267	0.519348
D007612	Kanamycin	-0.0213416	0.154485
D007631	Chlordecone	-0.138318	0.651535
D007649	Ketamine	1.15925	0.0636936
D007650	Ketanserin	-0.0128224	0.259574
D007654	Ketoconazole	-0.0446695	0.424158
D007656	Ketoglutaric Acids	-0.0193355	0.457654
D007657	Ketone Bodies	-0.193962	0.686831
D007660	Ketoprofen	-0.0840326	0.970403
D007741	Labetalol	-0.123314	0.658934
D007783	Lactones	-0.0508878	0.639736
D007840	Latex	0.0734432	0.0733927
D007975	Leukotriene B4	-0.0411369	0.244476
D007978	Levamisole	-0.0365786	0.50065
D007980	Levodopa	-0.0464511	0.284972
D008012	Lidocaine	-0.0332345	0.486851
D008043	Linseed Oil	-0.0119251	0.133387
D008044	Linuron	-0.0171642	0.175782
D008054	Lipid Peroxides	-0.077847	0.986801
D008055	Lipids	-0.0183106	0.480152
D008063	Thioctic Acid	-0.0148242	0.281872
D008094	Lithium	-0.0497036	0.50315
D008095	Lithocholic Acid	0.00297335	0.126787
D008148	Lovastatin	-0.0972854	0.788521
D008154	Lucanthone	-0.0122701	0.459654
D008244	Lysophosphatidylcholines	-0.080462	0.956704
D008274	Magnesium	0.00245363	0.10169
D008276	Magnesium Hydroxide	-0.0546236	0.357564
D008277	Magnesium Oxide	-0.0590854	0.69823
D008294	Malathion	0.0246786	0.130387
D008298	Maleates	-0.0190323	0.173983
D008299	Maleic Anhydrides	0.00569962	0.123188
D008315	Malondialdehyde	-0.0654876	0.748825
D008344	Maneb	-0.185175	0.821318
D008345	Manganese	-0.01817	0.276772
D008353	Mannitol	-0.045316	0.772123
D008383	Margarine	-0.109117	0.941406
D008463	Mebendazole	-0.0409333	0.775822
D008464	Mecamylamine	-0.0115587	0.135386
D008466	Mechlorethamine	-0.0344462	0.864014
D008469	Meclofenamic Acid	-0.0564237	0.658934
D008528	Mefenamic Acid	-0.0127975	0.291271
D008550	Melatonin	-0.0354405	0.375962
D008555	Melitten	-0.0257162	0.248075
D008558	Melphalan	0.105663	0.030297
D008559	Memantine	0.0887157	0.0629937
D008610	Menthol	-0.00693621	0.136486
D008623	Mercaptoethanol	-0.0237049	0.162384
D008625	Tiopronin	-0.0273163	0.414859
D008628	Mercury	-0.028468	0.356864
D008656	Mestranol	-0.0357583	0.254375
D008687	Metformin	0.0901281	0.210479
D008691	Methadone	-0.0412278	0.292871
D008713	Methimazole	-0.0482916	0.363964
D008714	Methiocarb	-0.0318287	0.827517
D008726	Methoprene	0.168619	0.0279972
D008730	Methoxsalen	-0.0328347	0.546545
D008731	Methoxychlor	0.521914	0.0756924
D008743	Methyl Parathion	-0.0328919	0.845815
D008746	Methylazoxymethanol Acetate	-0.0234158	0.217378
D008748	Methylcholanthrene	-0.43608	0.630037
D008751	Methylene Blue	-0.028629	0.39546
D008752	Methylene Chloride	-0.065199	0.518748
D008767	Methylmercury Compounds	-0.330501	0.592341
D008769	Methylnitronitrosoguanidine	0.172779	0.0885911
D008770	Methylnitrosourea	-0.0168227	0.242376
D008774	Methylphenidate	-0.0165508	0.211179
D008775	Methylprednisolone	-0.024434	0.208479
D008779	Methylthiouracil	-0.0887647	0.836016
D008787	Metoclopramide	-0.0755042	0.536746
D008790	Metoprolol	-0.0272457	0.627637
D008797	Metyrapone	-0.0212956	0.176882
D008798	Mevalonic Acid	-0.024345	0.420258
D008825	Miconazole	-0.033935	0.554145
D008874	Midazolam	-0.0241102	0.381862
D008898	Mimosine	-0.0300001	0.919008
D008911	Minocycline	-0.0269163	0.59664
D008917	Mirex	-0.0302658	0.471653
D008926	Plicamycin	-0.0269479	0.30207
D008939	Mitotane	-0.00224058	0.020098
D008942	Mitoxantrone	-0.0419905	0.452655
D008999	Monocrotophos	-0.0136347	0.155884
D009020	Morphine	-0.0168093	0.311869
D009118	Muscimol	-0.0196741	0.264574
D009153	Mutagens	-0.114082	0.680032
[truncated: 5,899 more rows]
[truncated: 12 more columns]
