# Supplementary material for: Identifying celiac disease-related chemicals by transcriptome-wide association study and chemical-gene interaction analyses
Source: Front Genet. 2022 Sep 2;13:990483. doi: 10.3389/fgene.2022.990483 (PMC9478571; doi:10.3389/fgene.2022.990483)
Supplement: Supplementary file 3 [file Table1.XLSX]

## Sheet: Sheet1
PANEL	FILE	ID	CHR	P0	P1	HSQ	BEST.GWAS.ID	BEST.GWAS.Z	EQTL.ID	EQTL.R2	EQTL.Z	EQTL.GWAS.Z	NSNP	NWGT	MODEL	MODELCV.R2	MODELCV.PV	TWAS.Z	TWAS.P
Small_Intestine_Terminal_Ileum	./WEIGHTS//Small_Intestine_Terminal_Ileum/Small_Intestine_Terminal_Ileum.ENSG00000007341.14.wgt.RDat	ST7L	1	113081781	113163447	0.4033	rs12140067	2.19	rs12046208	0.163986	-5.01	1.972	331	1	top1	0.16	2.4e-06	-1.972	0.04861
Small_Intestine_Terminal_Ileum	./WEIGHTS//Small_Intestine_Terminal_Ileum/Small_Intestine_Terminal_Ileum.ENSG00000049239.8.wgt.RDat	H6PD	1	9294834	9331396	0.32	rs10864418	-2.94	rs732950	0.170868	-4.84	-0.849	433	1	top1	0.17	1.5e-06	0.849	0.39588
Small_Intestine_Terminal_Ileum	./WEIGHTS//Small_Intestine_Terminal_Ileum/Small_Intestine_Terminal_Ileum.ENSG00000049247.9.wgt.RDat	UTS2	1	7906752	7913572	0.394	rs7545284	-2.69	rs863171	-0.008363	-3.15	0.489	445	4	enet	0.0052	0.21	-1.14901	0.25055
Small_Intestine_Terminal_Ileum	./WEIGHTS//Small_Intestine_Terminal_Ileum/Small_Intestine_Terminal_Ileum.ENSG00000057468.6.wgt.RDat	MSH4	1	76262567	76378923	0.2214	rs518915	2.76	rs1146634	0.046201	-4.38	-1.12	463	463	blup	0.081	0.00089	1.54156	0.12318
Small_Intestine_Terminal_Ileum	./WEIGHTS//Small_Intestine_Terminal_Ileum/Small_Intestine_Terminal_Ileum.ENSG00000058453.12.wgt.RDat	CROCC	1	17066768	17299474	0.18	rs6684770	-2.26	rs6691985	0.177362	4.95	-0.43	278	1	top1	0.18	9e-07	-0.43	0.6672
Small_Intestine_Terminal_Ileum	./WEIGHTS//Small_Intestine_Terminal_Ileum/Small_Intestine_Terminal_Ileum.ENSG00000060642.6.wgt.RDat	PIGV	1	27113963	27124889	0.1532	rs12137896	2.36	rs12746810	0.044257	-4.48	1.056	293	4	lasso	0.068	0.0023	-0.98714	0.32357
Small_Intestine_Terminal_Ileum	./WEIGHTS//Small_Intestine_Terminal_Ileum/Small_Intestine_Terminal_Ileum.ENSG00000064703.7.wgt.RDat	DDX20	1	112297867	112310638	0.283	rs12562249	2.79	rs11803207	0.072622	4.24	2.068	685	685	blup	0.11	0.00013	0.57487	0.56538
Small_Intestine_Terminal_Ileum	./WEIGHTS//Small_Intestine_Terminal_Ileum/Small_Intestine_Terminal_Ileum.ENSG00000065183.11.wgt.RDat	WDR3	1	118472343	118507719	0.2397	rs12025877	2.84	rs4430315	-0.00393	3.27	0.054	402	6	lasso	0.022	0.056	0.69459	0.48731
Small_Intestine_Terminal_Ileum	./WEIGHTS//Small_Intestine_Terminal_Ileum/Small_Intestine_Terminal_Ileum.ENSG00000066056.9.wgt.RDat	TIE1	1	43766664	43788779	0.1419	rs558404	-2.68	rs3768046	0.019418	-4.4	-0.553	462	462	blup	0.028	0.037	-0.89361	0.37153
Small_Intestine_Terminal_Ileum	./WEIGHTS//Small_Intestine_Terminal_Ileum/Small_Intestine_Terminal_Ileum.ENSG00000066185.8.wgt.RDat	ZMYND12	1	42896000	42921787	0.2511	rs17379185	2.15	rs10890197	0.004576	-4.13	-0.469	342	342	blup	0.11	0.00012	0.31457	0.75309
Small_Intestine_Terminal_Ileum	./WEIGHTS//Small_Intestine_Terminal_Ileum/Small_Intestine_Terminal_Ileum.ENSG00000066322.8.wgt.RDat	ELOVL1	1	43829068	43833696	0.338	rs558404	-2.68	rs663336	0.002513	-3.43	-2.218	455	455	blup	0.047	0.0094	0.14258	0.88662
Small_Intestine_Terminal_Ileum	./WEIGHTS//Small_Intestine_Terminal_Ileum/Small_Intestine_Terminal_Ileum.ENSG00000070759.12.wgt.RDat	TESK2	1	45809648	45956872	0.1464	rs11582058	-1.75	rs518365	0.014443	-3.73	0.261	283	283	blup	0.028	0.036	0.00742	0.99408
Small_Intestine_Terminal_Ileum	./WEIGHTS//Small_Intestine_Terminal_Ileum/Small_Intestine_Terminal_Ileum.ENSG00000075151.15.wgt.RDat	EIF4G3	1	21132963	21503377	0.2317	rs610719	2.65	rs12567861	-0.002499	3.58	0.364	365	365	blup	0.031	0.031	-0.14749	0.88275
Small_Intestine_Terminal_Ileum	./WEIGHTS//Small_Intestine_Terminal_Ileum/Small_Intestine_Terminal_Ileum.ENSG00000078369.13.wgt.RDat	GNB1	1	1716729	1822495	0.1563	rs9442619	-2.85	rs4648764	0.121401	4.24	-0.2349	318	1	top1	0.12	5.3e-05	-0.23493	0.81427
Small_Intestine_Terminal_Ileum	./WEIGHTS//Small_Intestine_Terminal_Ileum/Small_Intestine_Terminal_Ileum.ENSG00000084072.12.wgt.RDat	PPIE	1	40157854	40229586	0.8105	rs11590717	3.28	rs10888958	0.542394	8.37	-1.093	388	38	enet	0.58	2.2e-24	-1.0699	0.28466
Small_Intestine_Terminal_Ileum	./WEIGHTS//Small_Intestine_Terminal_Ileum/Small_Intestine_Terminal_Ileum.ENSG00000086015.16.wgt.RDat	MAST2	1	46252659	46501796	0.0853	rs28364741	2.64	rs1707322	0.083242	-4	0.603	305	1	top1	0.083	0.00078	-0.603	0.54651
Small_Intestine_Terminal_Ileum	./WEIGHTS//Small_Intestine_Terminal_Ileum/Small_Intestine_Terminal_Ileum.ENSG00000086619.9.wgt.RDat	ERO1LB	1	236378855	236445319	0.4887	rs10802558	-3.11	rs1749563	0.161114	4.73	-0.124	585	1	top1	0.16	3e-06	-0.124	0.90132
Small_Intestine_Terminal_Ileum	./WEIGHTS//Small_Intestine_Terminal_Ileum/Small_Intestine_Terminal_Ileum.ENSG00000097021.15.wgt.RDat	ACOT7	1	6324329	6453614	0.39	rs6683017	2.56	rs17029376	0.057638	-3.92	1.041	419	419	blup	0.082	0.00083	-0.85355	0.39335
Small_Intestine_Terminal_Ileum	./WEIGHTS//Small_Intestine_Terminal_Ileum/Small_Intestine_Terminal_Ileum.ENSG00000116141.11.wgt.RDat	MARK1	1	220701568	220837803	0.273	rs796484	-2.73	rs1338763	0.01372	-3.69	0.222	401	5	lasso	0.029	0.034	-0.03017	0.97593
Small_Intestine_Terminal_Ileum	./WEIGHTS//Small_Intestine_Terminal_Ileum/Small_Intestine_Terminal_Ileum.ENSG00000116151.9.wgt.RDat	MORN1	1	2252692	2323146	0.2363	rs2764845	-3.54	rs7545940	0.082149	-5.02	1.216	355	6	lasso	0.14	1.3e-05	-1.78636	0.07404
Small_Intestine_Terminal_Ileum	./WEIGHTS//Small_Intestine_Terminal_Ileum/Small_Intestine_Terminal_Ileum.ENSG00000116157.5.wgt.RDat	GPX7	1	53068044	53074723	0.6321	rs17365357	3.01	rs6588431	0.279866	5.96	1.205	302	10	lasso	0.3	3.6e-11	1.5909	0.11163
Small_Intestine_Terminal_Ileum	./WEIGHTS//Small_Intestine_Terminal_Ileum/Small_Intestine_Terminal_Ileum.ENSG00000116198.8.wgt.RDat	CEP104	1	3728645	3773778	0.3058	rs4654510	2.5	rs1539649	0.043031	4.71	-1.285	452	9	enet	0.067	0.0025	-1.11122	0.26647
Small_Intestine_Terminal_Ileum	./WEIGHTS//Small_Intestine_Terminal_Ileum/Small_Intestine_Terminal_Ileum.ENSG00000116218.8.wgt.RDat	NPHS2	1	179519674	179545087	0.2976	rs1329276	2.92	rs12741425	0.249239	6.12	2.047	478	1	top1	0.25	3.4e-09	2.047	0.04066
Small_Intestine_Terminal_Ileum	./WEIGHTS//Small_Intestine_Terminal_Ileum/Small_Intestine_Terminal_Ileum.ENSG00000116288.8.wgt.RDat	PARK7	1	8014351	8045565	0.3131	rs7545284	-2.69	rs3011928	-0.004121	3.58	0.411	425	425	blup	0.049	0.0081	0.24729	0.80468
Small_Intestine_Terminal_Ileum	./WEIGHTS//Small_Intestine_Terminal_Ileum/Small_Intestine_Terminal_Ileum.ENSG00000116406.14.wgt.RDat	EDEM3	1	184659365	184724047	0.1779	rs1407555	3.42	rs9658937	0.163765	-4.89	-0.236	425	1	top1	0.16	2.5e-06	0.236	0.81343
Small_Intestine_Terminal_Ileum	./WEIGHTS//Small_Intestine_Terminal_Ileum/Small_Intestine_Terminal_Ileum.ENSG00000116750.9.wgt.RDat	UCHL5	1	192981380	193029003	0.1199	rs2760524	-3.82	rs3820417	0.015837	4.16	1.037	377	377	blup	0.047	0.0096	1.29013	0.19701
Small_Intestine_Terminal_Ileum	./WEIGHTS//Small_Intestine_Terminal_Ileum/Small_Intestine_Terminal_Ileum.ENSG00000116783.10.wgt.RDat	TNNI3K	1	74701085	75010112	0.421	rs1340425	2.4	rs4650248	0.050013	-5.14	0.359	361	8	lasso	0.099	0.00025	-0.2843	0.77618
Small_Intestine_Terminal_Ileum	./WEIGHTS//Small_Intestine_Terminal_Ileum/Small_Intestine_Terminal_Ileum.ENSG00000116785.9.wgt.RDat	CFHR3	1	196743925	196763203	0.2296	rs7520503	-2.29	rs16840607	0.034139	-4.24	-0.5874	244	9	enet	0.1	0.00019	0.60978	0.54201
Small_Intestine_Terminal_Ileum	./WEIGHTS//Small_Intestine_Terminal_Ileum/Small_Intestine_Terminal_Ileum.ENSG00000116830.7.wgt.RDat	TTF2	1	117602925	117650075	0.3945	rs958434	-3.35	rs12029623	0.067975	4.76	-0.4	422	21	enet	0.16	3.8e-06	-1.17104	0.24158
Small_Intestine_Terminal_Ileum	./WEIGHTS//Small_Intestine_Terminal_Ileum/Small_Intestine_Terminal_Ileum.ENSG00000116857.12.wgt.RDat	TMEM9	1	201103900	201140702	0.2972	rs6670020	3.04	rs7542768	0.194416	5.07	0.046	668	1	top1	0.19	2.5e-07	0.046	0.96331
Small_Intestine_Terminal_Ileum	./WEIGHTS//Small_Intestine_Terminal_Ileum/Small_Intestine_Terminal_Ileum.ENSG00000116871.11.wgt.RDat	MAP7D1	1	36621180	36646450	0.3478	rs12567252	2.93	rs6682769	-0.007797	-3.58	0.758	327	5	lasso	0.028	0.037	-0.70171	0.48286
Small_Intestine_Terminal_Ileum	./WEIGHTS//Small_Intestine_Terminal_Ileum/Small_Intestine_Terminal_Ileum.ENSG00000116874.7.wgt.RDat	WARS2	1	119573839	119683018	0.3684	rs10923658	-2.26	rs2645303	0.120847	-5.48	0.279	416	4	lasso	0.21	9.1e-08	0.44406	0.657
Small_Intestine_Terminal_Ileum	./WEIGHTS//Small_Intestine_Terminal_Ileum/Small_Intestine_Terminal_Ileum.ENSG00000116883.8.wgt.RDat	RP11-268J15.5	1	36789335	36794822	0.3242	rs12567252	2.93	rs12116935	0.134944	4.67	0.049	360	20	enet	0.22	3.4e-08	0.44455	0.65665
Small_Intestine_Terminal_Ileum	./WEIGHTS//Small_Intestine_Terminal_Ileum/Small_Intestine_Terminal_Ileum.ENSG00000116906.7.wgt.RDat	GNPAT	1	231376953	231413719	0.2012	rs1934909	3.07	rs3767758	0.116446	4.78	-0.4	488	1	lasso	0.12	7.2e-05	-0.4	0.68916
Small_Intestine_Terminal_Ileum	./WEIGHTS//Small_Intestine_Terminal_Ileum/Small_Intestine_Terminal_Ileum.ENSG00000116984.8.wgt.RDat	MTR	1	236958610	237067281	0.2316	rs10802558	-3.11	rs883396	0.0075	4.18	0.549	678	678	blup	0.018	0.076	-0.02345	0.98129
Small_Intestine_Terminal_Ileum	./WEIGHTS//Small_Intestine_Terminal_Ileum/Small_Intestine_Terminal_Ileum.ENSG00000117174.6.wgt.RDat	ZNHIT6	1	86115106	86174116	0.304	rs7418327	4.04	rs6689168	0.155064	6.03	0.575	536	3	lasso	0.22	2.7e-08	0.6213	0.53441
Small_Intestine_Terminal_Ileum	./WEIGHTS//Small_Intestine_Terminal_Ileum/Small_Intestine_Terminal_Ileum.ENSG00000117222.9.wgt.RDat	RBBP5	1	205055270	205091143	0.2689	rs4951090	-3.13	rs7514499	0.150597	4.68	2.396	602	1	top1	0.15	6.5e-06	2.396	0.01658
Small_Intestine_Terminal_Ileum	./WEIGHTS//Small_Intestine_Terminal_Ileum/Small_Intestine_Terminal_Ileum.ENSG00000117226.7.wgt.RDat	GBP3	1	89472349	89488577	0.7406	rs1048401	-2.1	rs10493821	0.539259	-8.24	-0.391	343	1	top1	0.54	5.7e-22	0.391	0.6958
Small_Intestine_Terminal_Ileum	./WEIGHTS//Small_Intestine_Terminal_Ileum/Small_Intestine_Terminal_Ileum.ENSG00000117245.8.wgt.RDat	KIF17	1	20990507	21044510	0.5104	rs610719	2.65	rs592060	0.003853	3.97	0.014	444	444	blup	0.1	0.0002	0.26832	0.78845
Small_Intestine_Terminal_Ileum	./WEIGHTS//Small_Intestine_Terminal_Ileum/Small_Intestine_Terminal_Ileum.ENSG00000117280.8.wgt.RDat	RAB7L1	1	205737114	205744588	0.1599	rs7548935	2.91	rs823144	0.005978	-4.04	0.841	402	402	blup	0.048	0.009	-0.40816	0.68316
Small_Intestine_Terminal_Ileum	./WEIGHTS//Small_Intestine_Terminal_Ileum/Small_Intestine_Terminal_Ileum.ENSG00000117505.8.wgt.RDat	DR1	1	93811583	93835055	0.1926	rs12022530	2.76	rs531358	0.085728	4.27	-1.634	299	5	lasso	0.1	0.00025	-1.38497	0.16606
Small_Intestine_Terminal_Ileum	./WEIGHTS//Small_Intestine_Terminal_Ileum/Small_Intestine_Terminal_Ileum.ENSG00000117640.13.wgt.RDat	MTFR1L	1	26145131	26159432	0.4102	rs2232647	2.35	rs3767876	0.083936	-4.79	1.363	373	373	blup	0.19	2.8e-07	-0.82301	0.4105
Small_Intestine_Terminal_Ileum	./WEIGHTS//Small_Intestine_Terminal_Ileum/Small_Intestine_Terminal_Ileum.ENSG00000118197.9.wgt.RDat	DDX59	1	200593024	200639097	0.1901	rs7530378	-2.95	rs12126676	0.143954	-5.08	-0.165	539	1	top1	0.14	1.1e-05	0.165	0.86894
Small_Intestine_Terminal_Ileum	./WEIGHTS//Small_Intestine_Terminal_Ileum/Small_Intestine_Terminal_Ileum.ENSG00000118217.5.wgt.RDat	ATF6	1	161736084	161933860	0.2021	rs2340725	-3.36	rs1136046	0.090349	4.52	-1.322	487	1	top1	0.09	0.00047	-1.322	0.18617
Small_Intestine_Terminal_Ileum	./WEIGHTS//Small_Intestine_Terminal_Ileum/Small_Intestine_Terminal_Ileum.ENSG00000121454.4.wgt.RDat	LHX4	1	180199421	180249380	0.3536	rs3843276	-3.27	rs10753215	0.045532	4.39	0.153	465	74	enet	0.12	8.3e-05	1.133	0.25721
Small_Intestine_Terminal_Ileum	./WEIGHTS//Small_Intestine_Terminal_Ileum/Small_Intestine_Terminal_Ileum.ENSG00000122176.10.wgt.RDat	FMOD	1	203309756	203320617	0.3727	rs3766553	3.59	rs7543148	0.01557	-3.9	-0.297	500	4	lasso	0.026	0.043	-0.20794	0.83528
Small_Intestine_Terminal_Ileum	./WEIGHTS//Small_Intestine_Terminal_Ileum/Small_Intestine_Terminal_Ileum.ENSG00000122481.12.wgt.RDat	RWDD3	1	95699711	95712781	0.214	rs12024757	-2.65	rs10157254	0.017043	4.16	0.147	498	9	lasso	0.046	0.011	0.28401	0.7764
Small_Intestine_Terminal_Ileum	./WEIGHTS//Small_Intestine_Terminal_Ileum/Small_Intestine_Terminal_Ileum.ENSG00000122483.13.wgt.RDat	CCDC18	1	93645476	93744287	0.1895	rs3171	2.47	rs10782959	0.121304	-4.22	-1.401	270	1	top1	0.12	5.4e-05	1.401	0.16121
Small_Intestine_Terminal_Ileum	./WEIGHTS//Small_Intestine_Terminal_Ileum/Small_Intestine_Terminal_Ileum.ENSG00000125945.10.wgt.RDat	ZNF436	1	23685941	23694879	0.3947	rs1045017	-2.53	rs3795308	0.32565	6.39	-0.494	311	1	top1	0.33	5e-12	-0.494	0.62131
Small_Intestine_Terminal_Ileum	./WEIGHTS//Small_Intestine_Terminal_Ileum/Small_Intestine_Terminal_Ileum.ENSG00000126088.8.wgt.RDat	UROD	1	45477819	45481247	0.1905	rs767975	2.73	rs6678726	0.006888	-4.06	1	322	322	blup	0.041	0.015	-0.61296	0.53991
Small_Intestine_Terminal_Ileum	./WEIGHTS//Small_Intestine_Terminal_Ileum/Small_Intestine_Terminal_Ileum.ENSG00000127463.9.wgt.RDat	EMC1	1	19542158	19578032	0.3928	rs1042380	-2.2	rs732725	0.183677	5.67	1.249	506	5	lasso	0.21	8.8e-08	1.66242	0.09643
Small_Intestine_Terminal_Ileum	./WEIGHTS//Small_Intestine_Terminal_Ileum/Small_Intestine_Terminal_Ileum.ENSG00000130770.13.wgt.RDat	ATPIF1	1	28562620	28573417	0.199	rs12117693	2.72	rs507238	0.052793	-3.46	-0.753	252	57	enet	0.071	0.0019	1.09146	0.27507
Small_Intestine_Terminal_Ileum	./WEIGHTS//Small_Intestine_Terminal_Ileum/Small_Intestine_Terminal_Ileum.ENSG00000131697.13.wgt.RDat	NPHP4	1	5922871	6052422	0.2539	rs6683017	2.56	rs2047811	0.05499	4.17	-0.411	510	8	lasso	0.085	0.00068	0.07021	0.94403
Small_Intestine_Terminal_Ileum	./WEIGHTS//Small_Intestine_Terminal_Ileum/Small_Intestine_Terminal_Ileum.ENSG00000131778.13.wgt.RDat	CHD1L	1	146714291	146767443	0.4665	rs17160586	2.64	rs4950322	-0.008403	3.19	-0.604	407	64	enet	0.01	0.14	0.6322	0.52726
Small_Intestine_Terminal_Ileum	./WEIGHTS//Small_Intestine_Terminal_Ileum/Small_Intestine_Terminal_Ileum.ENSG00000132694.14.wgt.RDat	ARHGEF11	1	156904632	157015162	0.2624	rs12073087	2.8	rs1763908	0.052494	3.62	0.453	504	504	blup	0.058	0.0044	-0.44888	0.65352
Small_Intestine_Terminal_Ileum	./WEIGHTS//Small_Intestine_Terminal_Ileum/Small_Intestine_Terminal_Ileum.ENSG00000132781.13.wgt.RDat	MUTYH	1	45794835	45804328	0.1439	rs767975	2.73	rs6429576	0.031561	3.87	0.782	285	285	blup	0.095	0.00034	-0.20749	0.83563
Small_Intestine_Terminal_Ileum	./WEIGHTS//Small_Intestine_Terminal_Ileum/Small_Intestine_Terminal_Ileum.ENSG00000132881.7.wgt.RDat	RSG1	1	16558195	16563657	0.1729	rs12728772	2.56	rs6697459	0.086024	3.9	-0.124	317	1	top1	0.086	0.00064	-0.124	0.90132
Small_Intestine_Terminal_Ileum	./WEIGHTS//Small_Intestine_Terminal_Ileum/Small_Intestine_Terminal_Ileum.ENSG00000132906.13.wgt.RDat	CASP9	1	15817327	15853029	0.3322	rs848197	-2.46	rs4233532	0.324902	-6.36	1.143	504	1	top1	0.32	5.3e-12	-1.143	0.25304
Small_Intestine_Terminal_Ileum	./WEIGHTS//Small_Intestine_Terminal_Ileum/Small_Intestine_Terminal_Ileum.ENSG00000134202.6.wgt.RDat	GSTM3	1	110276554	110284384	0.7974	rs17025562	-2.7	rs1332018	0.514954	-8.01	0.523	447	17	enet	0.55	1.3e-22	-0.62771	0.53019
Small_Intestine_Terminal_Ileum	./WEIGHTS//Small_Intestine_Terminal_Ileum/Small_Intestine_Terminal_Ileum.ENSG00000134247.9.wgt.RDat	PTGFRN	1	117452679	117532980	0.2492	rs958434	-3.35	rs7552382	-0.008317	3.26	0.336	429	429	blup	-0.0028	0.42	0.98681	0.32373
Small_Intestine_Terminal_Ileum	./WEIGHTS//Small_Intestine_Terminal_Ileum/Small_Intestine_Terminal_Ileum.ENSG00000134744.9.wgt.RDat	ZCCHC11	1	52873954	53019159	0.1625	rs17365357	3.01	rs17372640	0.098014	4.33	2.78	263	1	top1	0.098	0.00028	2.78	0.00544
Small_Intestine_Terminal_Ileum	./WEIGHTS//Small_Intestine_Terminal_Ileum/Small_Intestine_Terminal_Ileum.ENSG00000135778.7.wgt.RDat	NTPCR	1	233086351	233119180	0.4774	rs6687087	3.23	rs41417151	0.268418	5.87	-1.065	594	12	lasso	0.27	6.4e-10	-0.96966	0.33222
Small_Intestine_Terminal_Ileum	./WEIGHTS//Small_Intestine_Terminal_Ileum/Small_Intestine_Terminal_Ileum.ENSG00000137944.12.wgt.RDat	CCBL2	1	89401456	89454038	0.2546	rs1048401	-2.1	rs11579178	0.085304	-4.78	-0.438	357	6	lasso	0.2	1.6e-07	0.64335	0.52
Small_Intestine_Terminal_Ileum	./WEIGHTS//Small_Intestine_Terminal_Ileum/Small_Intestine_Terminal_Ileum.ENSG00000137968.12.wgt.RDat	SLC44A5	1	75667816	76076801	0.6884	rs11162707	2.42	rs1249813	0.217873	-6	-1.276	422	1	top1	0.22	4.1e-08	1.276	0.20196
Small_Intestine_Terminal_Ileum	./WEIGHTS//Small_Intestine_Terminal_Ileum/Small_Intestine_Terminal_Ileum.ENSG00000142606.11.wgt.RDat	MMEL1	1	2522996	2564481	0.3086	rs2764845	-3.54	rs4445406	0.263119	-6.18	-3.475	368	14	enet	0.28	3.3e-10	3.11846	0.00182
Small_Intestine_Terminal_Ileum	./WEIGHTS//Small_Intestine_Terminal_Ileum/Small_Intestine_Terminal_Ileum.ENSG00000142632.12.wgt.RDat	ARHGEF19	1	16524712	16539104	0.7291	rs12728772	2.56	rs221035	0.579334	8.38	0.632	334	1	top1	0.58	2.4e-24	0.632	0.52739
Small_Intestine_Terminal_Ileum	./WEIGHTS//Small_Intestine_Terminal_Ileum/Small_Intestine_Terminal_Ileum.ENSG00000142794.14.wgt.RDat	NBPF3	1	21766621	21811498	0.6978	rs904927	2.53	rs4654947	0.414627	7.13	-1.367	380	31	enet	0.48	1.3e-18	-1.02288	0.30637
Small_Intestine_Terminal_Ileum	./WEIGHTS//Small_Intestine_Terminal_Ileum/Small_Intestine_Terminal_Ileum.ENSG00000142856.12.wgt.RDat	ITGB3BP	1	63906441	63994857	0.6627	rs9887958	2.74	rs10789138	0.422758	7.62	0.602	490	5	lasso	0.45	1.4e-17	0.71388	0.4753
Small_Intestine_Terminal_Ileum	./WEIGHTS//Small_Intestine_Terminal_Ileum/Small_Intestine_Terminal_Ileum.ENSG00000143149.8.wgt.RDat	ALDH9A1	1	165631453	165668100	0.5559	rs157871	2.42	rs4657468	0.237191	-6.12	-0.808	592	10	lasso	0.34	9.7e-13	0.0138	0.98899
Small_Intestine_Terminal_Ileum	./WEIGHTS//Small_Intestine_Terminal_Ileum/Small_Intestine_Terminal_Ileum.ENSG00000143157.7.wgt.RDat	POGK	1	166808681	166825581	0.1977	rs17348699	1.99	rs2038020	0.023827	4.03	0.791	606	1	top1	0.024	0.05	0.791	0.42894
Small_Intestine_Terminal_Ileum	./WEIGHTS//Small_Intestine_Terminal_Ileum/Small_Intestine_Terminal_Ileum.ENSG00000143315.5.wgt.RDat	PIGM	1	159997462	160001783	0.2818	rs3761685	-2.76	rs1934082	-0.007891	3.25	1.308	510	510	blup	0.025	0.045	0.68489	0.49341
Small_Intestine_Terminal_Ileum	./WEIGHTS//Small_Intestine_Terminal_Ileum/Small_Intestine_Terminal_Ileum.ENSG00000143436.6.wgt.RDat	MRPL9	1	151732388	151735859	0.1977	rs2879130	2.77	rs6685067	-0.007842	3.09	-2.11	342	342	blup	0.033	0.026	-1.14126	0.25376
Small_Intestine_Terminal_Ileum	./WEIGHTS//Small_Intestine_Terminal_Ileum/Small_Intestine_Terminal_Ileum.ENSG00000143452.11.wgt.RDat	HORMAD1	1	150670536	150693364	0.1033	rs17600020	-1.87	rs12089989	0.123614	4.14	-0.522	302	1	top1	0.12	4.5e-05	-0.522	0.60167
Small_Intestine_Terminal_Ileum	./WEIGHTS//Small_Intestine_Terminal_Ileum/Small_Intestine_Terminal_Ileum.ENSG00000143458.7.wgt.RDat	GABPB2	1	151043054	151098018	0.2299	rs11204828	1.88	rs2864700	0.085699	3.86	0.372	320	1	top1	0.086	0.00066	0.372	0.70989
Small_Intestine_Terminal_Ileum	./WEIGHTS//Small_Intestine_Terminal_Ileum/Small_Intestine_Terminal_Ileum.ENSG00000143748.13.wgt.RDat	NVL	1	224415036	224518089	0.1522	rs6426088	2.53	rs12145463	-0.008205	-3.24	0.208	354	354	blup	0.037	0.02	0.44357	0.65735
Small_Intestine_Terminal_Ileum	./WEIGHTS//Small_Intestine_Terminal_Ileum/Small_Intestine_Terminal_Ileum.ENSG00000143771.7.wgt.RDat	CNIH4	1	224544552	224567161	0.2026	rs6426088	2.53	rs7517754	0.060269	-3.99	-1.892	354	1	top1	0.06	0.0038	1.892	0.05849
Small_Intestine_Terminal_Ileum	./WEIGHTS//Small_Intestine_Terminal_Ileum/Small_Intestine_Terminal_Ileum.ENSG00000152061.17.wgt.RDat	RABGAP1L	1	174128548	174964445	0.2453	rs7525325	2.67	rs4652234	0.067939	4.3	0.257	277	277	blup	0.1	0.0002	-0.66981	0.50298
Small_Intestine_Terminal_Ileum	./WEIGHTS//Small_Intestine_Terminal_Ileum/Small_Intestine_Terminal_Ileum.ENSG00000152760.5.wgt.RDat	TCTEX1D1	1	67218143	67244470	0.4492	rs6656890	-2.28	rs2274987	0.074027	-4.24	-0.49	562	562	blup	0.13	3.3e-05	-1.11245	0.26595
Small_Intestine_Terminal_Ileum	./WEIGHTS//Small_Intestine_Terminal_Ileum/Small_Intestine_Terminal_Ileum.ENSG00000153898.8.wgt.RDat	MCOLN2	1	85391268	85462796	0.3889	rs7534574	-3.87	rs4907128	0.000948	3.84	-0.332	581	581	blup	0.082	0.00082	-0.71523	0.47447
Small_Intestine_Terminal_Ileum	./WEIGHTS//Small_Intestine_Terminal_Ileum/Small_Intestine_Terminal_Ileum.ENSG00000154222.10.wgt.RDat	CC2D1B	1	52811395	52831865	0.2555	rs17365357	3.01	rs7513934	0.007153	3.91	0.443	256	256	blup	0.13	2.1e-05	2.04656	0.0407
Small_Intestine_Terminal_Ileum	./WEIGHTS//Small_Intestine_Terminal_Ileum/Small_Intestine_Terminal_Ileum.ENSG00000154309.7.wgt.RDat	DISP1	1	223045613	223179337	0.3089	rs4846764	4.54	rs17534774	0.0101	-3.75	-0.102	362	362	blup	0.06	0.0039	1.04415	0.29642
Small_Intestine_Terminal_Ileum	./WEIGHTS//Small_Intestine_Terminal_Ileum/Small_Intestine_Terminal_Ileum.ENSG00000154429.6.wgt.RDat	CCSAP	1	229456758	229479041	0.3605	rs914909	-2.82	rs237802	0.211775	5.37	-0.187	477	1	top1	0.21	6.5e-08	-0.187	0.85166
Small_Intestine_Terminal_Ileum	./WEIGHTS//Small_Intestine_Terminal_Ileum/Small_Intestine_Terminal_Ileum.ENSG00000154451.10.wgt.RDat	GBP5	1	89724638	89738544	0.2995	rs519989	2.63	rs4655912	0.158754	4.62	-0.633	362	1	top1	0.16	3.6e-06	-0.633	0.52673
Small_Intestine_Terminal_Ileum	./WEIGHTS//Small_Intestine_Terminal_Ileum/Small_Intestine_Terminal_Ileum.ENSG00000156171.10.wgt.RDat	DRAM2	1	111659955	111682838	0.3686	rs2640493	3.5	rs3762374	0.230869	5.61	0.329	578	1	top1	0.23	1.5e-08	0.329	0.74216
Small_Intestine_Terminal_Ileum	./WEIGHTS//Small_Intestine_Terminal_Ileum/Small_Intestine_Terminal_Ileum.ENSG00000156869.8.wgt.RDat	FRRS1	1	100174259	100231349	0.241	rs11166413	2.91	rs6696586	0.109367	-4.3	-0.657	467	467	blup	0.13	3.6e-05	0.86702	0.38593
Small_Intestine_Terminal_Ileum	./WEIGHTS//Small_Intestine_Terminal_Ileum/Small_Intestine_Terminal_Ileum.ENSG00000156876.8.wgt.RDat	SASS6	1	100549119	100598511	0.2469	rs11166413	2.91	rs2025936	0.130972	4.97	-1.997	452	4	lasso	0.13	2.1e-05	-2.09066	0.03656
Small_Intestine_Terminal_Ileum	./WEIGHTS//Small_Intestine_Terminal_Ileum/Small_Intestine_Terminal_Ileum.ENSG00000157870.10.wgt.RDat	FAM213B	1	2517930	2522908	0.7174	rs2764845	-3.54	rs897631	0.02371	3.15	-0.755	377	377	blup	0.069	0.0022	-3.1226	0.00179
Small_Intestine_Terminal_Ileum	./WEIGHTS//Small_Intestine_Terminal_Ileum/Small_Intestine_Terminal_Ileum.ENSG00000157873.13.wgt.RDat	TNFRSF14	1	2488136	2496821	0.1828	rs2764845	-3.54	rs2260976	0.032527	4.02	-2.675	376	6	lasso	0.036	0.021	-2.75983	0.00578
Small_Intestine_Terminal_Ileum	./WEIGHTS//Small_Intestine_Terminal_Ileum/Small_Intestine_Terminal_Ileum.ENSG00000157978.7.wgt.RDat	LDLRAP1	1	25870071	25895377	0.3505	rs4649077	2.19	rs11806326	0.135782	4.81	-0.319	345	4	lasso	0.15	6.5e-06	-0.55177	0.5811
Small_Intestine_Terminal_Ileum	./WEIGHTS//Small_Intestine_Terminal_Ileum/Small_Intestine_Terminal_Ileum.ENSG00000158793.9.wgt.RDat	NIT1	1	161087902	161095235	0.1826	rs10494360	-2.77	rs4078017	0.144367	-5.05	-0.251	400	1	top1	0.14	1e-05	0.251	0.80181
Small_Intestine_Terminal_Ileum	./WEIGHTS//Small_Intestine_Terminal_Ileum/Small_Intestine_Terminal_Ileum.ENSG00000158825.5.wgt.RDat	CDA	1	20915441	20945401	0.5717	rs610719	2.65	rs471760	0.250676	5.86	-1.622	483	1	top1	0.25	3e-09	-1.622	0.1048
Small_Intestine_Terminal_Ileum	./WEIGHTS//Small_Intestine_Terminal_Ileum/Small_Intestine_Terminal_Ileum.ENSG00000159164.5.wgt.RDat	SV2A	1	149874870	149889434	0.2737	rs3208509	-1.59	rs17643644	0.07722	-4.33	0.111	134	134	blup	0.11	9.8e-05	0.12808	0.89809
Small_Intestine_Terminal_Ileum	./WEIGHTS//Small_Intestine_Terminal_Ileum/Small_Intestine_Terminal_Ileum.ENSG00000159173.14.wgt.RDat	TNNI1	1	201373625	201398994	0.3902	rs6670020	3.04	rs2799681	0.286153	-6	-0.777	659	1	top1	0.29	1.6e-10	0.777	0.43716
Small_Intestine_Terminal_Ileum	./WEIGHTS//Small_Intestine_Terminal_Ileum/Small_Intestine_Terminal_Ileum.ENSG00000159348.8.wgt.RDat	CYB5R1	1	202930997	202936408	0.2998	rs3766553	3.59	rs4950894	0.029691	3.66	-0.879	492	1	top1	0.03	0.033	-0.879	0.3794
Small_Intestine_Terminal_Ileum	./WEIGHTS//Small_Intestine_Terminal_Ileum/Small_Intestine_Terminal_Ileum.ENSG00000159445.8.wgt.RDat	THEM4	1	151846060	151882284	0.2621	rs2879130	2.77	rs2999534	0.200184	-5.07	-0.548	336	1	top1	0.2	1.6e-07	0.548	0.58369
Small_Intestine_Terminal_Ileum	./WEIGHTS//Small_Intestine_Terminal_Ileum/Small_Intestine_Terminal_Ileum.ENSG00000159527.3.wgt.RDat	PGLYRP3	1	153270338	153283194	0.218	rs28924721	2.55	rs3006448	-0.000331	3.33	-0.466	473	473	blup	0.052	0.0066	-0.47397	0.63552
Small_Intestine_Terminal_Ileum	./WEIGHTS//Small_Intestine_Terminal_Ileum/Small_Intestine_Terminal_Ileum.ENSG00000160094.10.wgt.RDat	ZNF362	1	33722146	33765755	0.356	rs4578181	3.29	rs10914671	0.147336	-4.47	2.194	404	1	top1	0.15	8.2e-06	-2.194	0.02824
Small_Intestine_Terminal_Ileum	./WEIGHTS//Small_Intestine_Terminal_Ileum/Small_Intestine_Terminal_Ileum.ENSG00000160766.10.wgt.RDat	GBAP1	1	155183616	155197214	0.4624	rs4971100	-2.87	rs2990245	0.352133	6.74	1.174	327	1	top1	0.35	4.4e-13	1.174	0.2404
Small_Intestine_Terminal_Ileum	./WEIGHTS//Small_Intestine_Terminal_Ileum/Small_Intestine_Terminal_Ileum.ENSG00000160781.11.wgt.RDat	PAQR6	1	156213206	156217881	0.2139	rs12759184	-2.24	rs933489	0.161911	-5.07	1.089	388	1	top1	0.16	2.8e-06	-1.089	0.27615
Small_Intestine_Terminal_Ileum	./WEIGHTS//Small_Intestine_Terminal_Ileum/Small_Intestine_Terminal_Ileum.ENSG00000162368.9.wgt.RDat	CMPK1	1	47799469	47844511	0.3052	rs17103032	-3.03	rs12134806	0.002324	3.6	0.855	429	429	blup	0.11	0.00011	1.39852	0.16196
Small_Intestine_Terminal_Ileum	./WEIGHTS//Small_Intestine_Terminal_Ileum/Small_Intestine_Terminal_Ileum.ENSG00000162384.9.wgt.RDat	C1orf123	1	53679870	53686289	0.2673	rs3014991	3.18	rs7554022	0.14511	4.62	1.135	489	3	lasso	0.15	8e-06	0.49958	0.61737
Small_Intestine_Terminal_Ileum	./WEIGHTS//Small_Intestine_Terminal_Ileum/Small_Intestine_Terminal_Ileum.ENSG00000162585.12.wgt.RDat	C1orf86	1	2115903	2139172	0.2848	rs2764845	-3.54	rs3107157	0.010655	3.72	-0.509	379	379	blup	0.076	0.0013	0.54828	0.5835
Small_Intestine_Terminal_Ileum	./WEIGHTS//Small_Intestine_Terminal_Ileum/Small_Intestine_Terminal_Ileum.ENSG00000162604.8.wgt.RDat	TM2D1	1	62146718	62191095	0.2716	rs17122904	-2.93	rs17312971	0.027236	3.98	-0.816	489	489	blup	0.05	0.0077	-1.55762	0.11932
Small_Intestine_Terminal_Ileum	./WEIGHTS//Small_Intestine_Terminal_Ileum/Small_Intestine_Terminal_Ileum.ENSG00000162620.11.wgt.RDat	LRRIQ3	1	74491699	74663871	0.3477	rs1340425	2.4	rs3765651	0.282989	-5.99	-0.87	361	1	top1	0.28	2.1e-10	0.87	0.3843
Small_Intestine_Terminal_Ileum	./WEIGHTS//Small_Intestine_Terminal_Ileum/Small_Intestine_Terminal_Ileum.ENSG00000162650.11.wgt.RDat	ATXN7L2	1	110026101	110035356	0.2253	rs17643426	2.6	rs1999713	0.042035	-4.35	0.043	415	2	lasso	0.059	0.0043	0.18059	0.85669
Small_Intestine_Terminal_Ileum	./WEIGHTS//Small_Intestine_Terminal_Ileum/Small_Intestine_Terminal_Ileum.ENSG00000162676.7.wgt.RDat	GFI1	1	92940319	92952433	0.2302	rs2811602	-2.23	rs12240065	0.033713	3.63	0.434	271	4	lasso	0.051	0.0074	-0.35701	0.72108
Small_Intestine_Terminal_Ileum	./WEIGHTS//Small_Intestine_Terminal_Ileum/Small_Intestine_Terminal_Ileum.ENSG00000162694.9.wgt.RDat	EXTL2	1	101337943	101361554	0.4791	rs9651142	3	rs12041118	-0.004053	-3.15	1.616	441	441	blup	0.043	0.013	0.9384	0.34804
Small_Intestine_Terminal_Ileum	./WEIGHTS//Small_Intestine_Terminal_Ileum/Small_Intestine_Terminal_Ileum.ENSG00000162714.8.wgt.RDat	ZNF496	1	247460714	247495148	0.3954	rs2642963	3.07	rs7528202	0.080396	4.56	-1.151	457	8	lasso	0.092	0.00041	-0.96723	0.33343
Small_Intestine_Terminal_Ileum	./WEIGHTS//Small_Intestine_Terminal_Ileum/Small_Intestine_Terminal_Ileum.ENSG00000162779.16.wgt.RDat	AXDND1	1	179334855	179523870	0.3983	rs1329276	2.92	rs4424451	0.302388	6.55	2.075	477	1	top1	0.3	3.9e-11	2.075	0.03799
Small_Intestine_Terminal_Ileum	./WEIGHTS//Small_Intestine_Terminal_Ileum/Small_Intestine_Terminal_Ileum.ENSG00000162782.11.wgt.RDat	TDRD5	1	179560748	179660407	0.3192	rs1329276	2.92	rs3765547	0.134417	5.27	-0.776	475	18	enet	0.19	2.7e-07	-1.17471	0.24011
Small_Intestine_Terminal_Ileum	./WEIGHTS//Small_Intestine_Terminal_Ileum/Small_Intestine_Terminal_Ileum.ENSG00000162836.7.wgt.RDat	ACP6	1	147101453	147142618	0.7261	rs17160586	2.64	rs1344	0.396497	-7.03	1.601	414	1	top1	0.4	6.2e-15	-1.601	0.10938
Small_Intestine_Terminal_Ileum	./WEIGHTS//Small_Intestine_Terminal_Ileum/Small_Intestine_Terminal_Ileum.ENSG00000162877.8.wgt.RDat	PM20D1	1	205797150	205819260	0.4742	rs7548935	2.91	rs823137	0.337018	-6.79	-0.766	370	16	enet	0.37	1.2e-13	0.63692	0.52418
Small_Intestine_Terminal_Ileum	./WEIGHTS//Small_Intestine_Terminal_Ileum/Small_Intestine_Terminal_Ileum.ENSG00000162913.9.wgt.RDat	C1orf145	1	228391207	228401141	0.1574	rs4654723	-2.98	rs2527615	0.12137	-4.6	-0.233	356	1	top1	0.12	5.3e-05	0.233	0.81576
Small_Intestine_Terminal_Ileum	./WEIGHTS//Small_Intestine_Terminal_Ileum/Small_Intestine_Terminal_Ileum.ENSG00000163041.5.wgt.RDat	H3F3A	1	226249578	226259702	0.4214	rs8679	-3.43	rs6700189	0.214622	5.8	1.4252	387	1	top1	0.21	5.2e-08	1.42524	0.15409
Small_Intestine_Terminal_Ileum	./WEIGHTS//Small_Intestine_Terminal_Ileum/Small_Intestine_Terminal_Ileum.ENSG00000163131.6.wgt.RDat	CTSS	1	150702672	150738433	0.2082	rs17600020	-1.87	rs7524620	0.169461	5	-0.553	303	303	blup	0.17	1.5e-06	-0.81444	0.41539
Small_Intestine_Terminal_Ileum	./WEIGHTS//Small_Intestine_Terminal_Ileum/Small_Intestine_Terminal_Ileum.ENSG00000163218.10.wgt.RDat	PGLYRP4	1	153302596	153321316	0.3661	rs28924721	2.55	rs3006448	0.17122	5.48	-0.466	466	12	lasso	0.18	6.1e-07	-0.21591	0.82906
Small_Intestine_Terminal_Ileum	./WEIGHTS//Small_Intestine_Terminal_Ileum/Small_Intestine_Terminal_Ileum.ENSG00000163468.10.wgt.RDat	CCT3	1	156278759	156337664	0.219	rs12073087	2.8	rs6665760	0.001337	-3.06	-0.37	411	411	blup	0.011	0.12	1.51375	0.13009
Small_Intestine_Terminal_Ileum	./WEIGHTS//Small_Intestine_Terminal_Ileum/Small_Intestine_Terminal_Ileum.ENSG00000163909.6.wgt.RDat	HEYL	1	40089825	40105617	0.2275	rs11590717	3.28	rs230279	-0.00147	-2.98	-0.459	390	390	blup	0.045	0.011	0.659	0.5099
Small_Intestine_Terminal_Ileum	./WEIGHTS//Small_Intestine_Terminal_Ileum/Small_Intestine_Terminal_Ileum.ENSG00000164002.7.wgt.RDat	EXO5	1	40974413	40982228	0.2246	rs4660469	2.82	rs12049435	-0.008153	3.14	0.993	435	435	blup	0.0083	0.16	0.80238	0.42233
Small_Intestine_Terminal_Ileum	./WEIGHTS//Small_Intestine_Terminal_Ileum/Small_Intestine_Terminal_Ileum.ENSG00000164008.9.wgt.RDat	C1orf50	1	43232940	43263968	0.144	rs558404	-2.68	rs17385526	0.143131	-4.62	0.258	416	1	top1	0.14	1.1e-05	-0.258	0.79641
Small_Intestine_Terminal_Ileum	./WEIGHTS//Small_Intestine_Terminal_Ileum/Small_Intestine_Terminal_Ileum.ENSG00000168243.6.wgt.RDat	GNG4	1	235710987	235814054	0.269	rs11810173	3.19	rs7554426	0.079117	4.07	0.242	393	41	enet	0.094	0.00037	1.05517	0.29135
Small_Intestine_Terminal_Ileum	./WEIGHTS//Small_Intestine_Terminal_Ileum/Small_Intestine_Terminal_Ileum.ENSG00000168614.13.wgt.RDat	NBPF9	1	144811744	144830413	0.1408	rs12124527	1.21	rs12124527	0.124407	-4.13	1.209	4	1	top1	0.12	4.3e-05	-1.209	0.22666
Small_Intestine_Terminal_Ileum	./WEIGHTS//Small_Intestine_Terminal_Ileum/Small_Intestine_Terminal_Ileum.ENSG00000168653.6.wgt.RDat	NDUFS5	1	39491990	39500308	0.6848	rs2985772	3.33	rs3768324	0.472693	-7.53	0.152	399	1	top1	0.47	1.8e-18	-0.152	0.87919
Small_Intestine_Terminal_Ileum	./WEIGHTS//Small_Intestine_Terminal_Ileum/Small_Intestine_Terminal_Ileum.ENSG00000169231.9.wgt.RDat	THBS3	1	155165379	155177708	0.1797	rs4971100	-2.87	rs2066981	0.109967	-4.33	1.652	337	1	top1	0.11	0.00012	-1.652	0.09853
Small_Intestine_Terminal_Ileum	./WEIGHTS//Small_Intestine_Terminal_Ileum/Small_Intestine_Terminal_Ileum.ENSG00000169598.11.wgt.RDat	DFFB	1	3773845	3801993	0.4456	rs4654510	2.5	rs3205087	0.118553	4.54	-0.525	453	8	lasso	0.16	2.5e-06	-0.01438	0.98853
Small_Intestine_Terminal_Ileum	./WEIGHTS//Small_Intestine_Terminal_Ileum/Small_Intestine_Terminal_Ileum.ENSG00000169641.9.wgt.RDat	LUZP1	1	23410516	23504301	0.141	rs17437121	-1.97	rs4654837	0.051684	-3.9	0.338	368	5	lasso	0.073	0.0016	-0.43997	0.65996
Small_Intestine_Terminal_Ileum	./WEIGHTS//Small_Intestine_Terminal_Ileum/Small_Intestine_Terminal_Ileum.ENSG00000171517.5.wgt.RDat	LPAR3	1	85277285	85358896	0.6456	NA	NA	NA	NA	NA	NA	553	0	top1	0.2	2.2e-07	NA	NA
Small_Intestine_Terminal_Ileum	./WEIGHTS//Small_Intestine_Terminal_Ileum/Small_Intestine_Terminal_Ileum.ENSG00000171806.7.wgt.RDat	METTL18	1	169761670	169764107	0.4326	rs17524608	-3.76	rs4987363	0.450362	-7.89	1.19	559	5	lasso	0.48	9.7e-19	-1.11591	0.26446
Small_Intestine_Terminal_Ileum	./WEIGHTS//Small_Intestine_Terminal_Ileum/Small_Intestine_Terminal_Ileum.ENSG00000171943.7.wgt.RDat	SRGAP2C	1	121107124	121129949	0.2278	NA	NA	NA	NA	NA	NA	22	0	lasso	0.19	3.5e-07	NA	NA
Small_Intestine_Terminal_Ileum	./WEIGHTS//Small_Intestine_Terminal_Ileum/Small_Intestine_Terminal_Ileum.ENSG00000173218.10.wgt.RDat	VANGL1	1	116184574	116240845	0.5324	rs1286231	2.35	rs10801913	0.196566	4.94	-1.26	531	1	top1	0.2	2.1e-07	-1.26	0.20767
Small_Intestine_Terminal_Ileum	./WEIGHTS//Small_Intestine_Terminal_Ileum/Small_Intestine_Terminal_Ileum.ENSG00000174606.8.wgt.RDat	ANGEL2	1	213165524	213189168	0.2356	rs4644462	2.98	rs2841425	0.056948	4.74	0.667	420	4	lasso	0.11	0.00016	0.27875	0.78044
Small_Intestine_Terminal_Ileum	./WEIGHTS//Small_Intestine_Terminal_Ileum/Small_Intestine_Terminal_Ileum.ENSG00000174827.9.wgt.RDat	PDZK1	1	145726918	145764074	0.2074	rs9728345	1.9	rs2018027	0.102228	-4.48	1.845	108	8	enet	0.12	4.2e-05	-1.6668	0.09555
Small_Intestine_Terminal_Ileum	./WEIGHTS//Small_Intestine_Terminal_Ileum/Small_Intestine_Terminal_Ileum.ENSG00000175137.9.wgt.RDat	SH3BP5L	1	249104648	249120832	0.114	rs11485488	-2.76	rs6688948	0.029059	-3.6	0.249	93	1	top1	0.029	0.034	-0.249	0.80336
Small_Intestine_Terminal_Ileum	./WEIGHTS//Small_Intestine_Terminal_Ileum/Small_Intestine_Terminal_Ileum.ENSG00000176022.3.wgt.RDat	B3GALT6	1	1167629	1170421	0.3717	rs2465126	3.3	rs35242196	-0.008249	-3.02	-0.376	237	6	lasso	0.033	0.026	0.75276	0.4516
Small_Intestine_Terminal_Ileum	./WEIGHTS//Small_Intestine_Terminal_Ileum/Small_Intestine_Terminal_Ileum.ENSG00000178028.9.wgt.RDat	DMAP1	1	44679127	44686353	0.2152	rs12088087	2.7	rs12741412	0.028241	4.56	0.029	435	1	top1	0.028	0.036	0.029	0.97686
Small_Intestine_Terminal_Ileum	./WEIGHTS//Small_Intestine_Terminal_Ileum/Small_Intestine_Terminal_Ileum.ENSG00000178585.10.wgt.RDat	CTNNBIP1	1	9908334	9970394	0.2676	rs12136213	-3.03	rs4846217	0.010345	3.34	1.008	297	297	blup	0.043	0.012	-1.58081	0.11392
Small_Intestine_Terminal_Ileum	./WEIGHTS//Small_Intestine_Terminal_Ileum/Small_Intestine_Terminal_Ileum.ENSG00000179546.3.wgt.RDat	HTR1D	1	23516993	23521222	0.2165	rs17437121	-1.97	rs7532266	0.093126	-4.79	-1.124	366	6	lasso	0.11	0.00014	0.74477	0.45641
Small_Intestine_Terminal_Ileum	./WEIGHTS//Small_Intestine_Terminal_Ileum/Small_Intestine_Terminal_Ileum.ENSG00000179914.4.wgt.RDat	ITLN1	1	160846329	160854960	0.2435	rs16832364	-2.3	rs6691672	0.009254	3.98	-1.003	460	460	blup	0.076	0.0013	-0.10938	0.9129
Small_Intestine_Terminal_Ileum	./WEIGHTS//Small_Intestine_Terminal_Ileum/Small_Intestine_Terminal_Ileum.ENSG00000180488.10.wgt.RDat	FAM73A	1	78245309	78344106	0.2278	rs11806671	2.52	rs12122686	0.046311	-3.88	0.051	417	417	blup	0.068	0.0022	0.28473	0.77585
Small_Intestine_Terminal_Ileum	./WEIGHTS//Small_Intestine_Terminal_Ileum/Small_Intestine_Terminal_Ileum.ENSG00000180758.10.wgt.RDat	GPR157	1	9160364	9189229	0.3241	rs10864418	-2.94	rs10864377	-0.007779	3.35	0.001	423	423	blup	0.04	0.016	-0.78591	0.43192
Small_Intestine_Terminal_Ileum	./WEIGHTS//Small_Intestine_Terminal_Ileum/Small_Intestine_Terminal_Ileum.ENSG00000180869.3.wgt.RDat	C1orf180	1	85093913	85100703	0.2625	rs7534574	-3.87	rs6686971	0.130061	5.04	0.042	552	4	lasso	0.15	5.7e-06	0.09401	0.9251
Small_Intestine_Terminal_Ileum	./WEIGHTS//Small_Intestine_Terminal_Ileum/Small_Intestine_Terminal_Ileum.ENSG00000181754.6.wgt.RDat	AMIGO1	1	110046797	110052360	0.4765	rs17643426	2.6	rs553689	0.291733	6.27	0.977	423	1	top1	0.29	9.7e-11	0.977	0.32857
Small_Intestine_Terminal_Ileum	./WEIGHTS//Small_Intestine_Terminal_Ileum/Small_Intestine_Terminal_Ileum.ENSG00000182004.8.wgt.RDat	SNRPE	1	203830731	203839678	0.2398	rs3915140	2.39	rs12049605	0.013443	3.66	0.544	520	520	blup	0.018	0.075	-0.39851	0.69025
Small_Intestine_Terminal_Ileum	./WEIGHTS//Small_Intestine_Terminal_Ileum/Small_Intestine_Terminal_Ileum.ENSG00000184313.15.wgt.RDat	MROH7	1	55107463	55175939	0.3934	rs957132	3.11	rs300267	0.119653	-4.89	-0.125	554	1	top1	0.12	6e-05	0.125	0.90052
Small_Intestine_Terminal_Ileum	./WEIGHTS//Small_Intestine_Terminal_Ileum/Small_Intestine_Terminal_Ileum.ENSG00000184389.8.wgt.RDat	A3GALT2	1	33772367	33786699	0.3308	rs4578181	3.29	rs11554674	0.195159	5.38	1.221	434	1	top1	0.2	2.3e-07	1.221	0.22209
Small_Intestine_Terminal_Ileum	./WEIGHTS//Small_Intestine_Terminal_Ileum/Small_Intestine_Terminal_Ileum.ENSG00000185519.8.wgt.RDat	FAM131C	1	16384264	16400127	0.2444	rs12728772	2.56	rs10927902	0.180002	5.04	0.327	370	1	top1	0.18	7.4e-07	0.327	0.74367
Small_Intestine_Terminal_Ileum	./WEIGHTS//Small_Intestine_Terminal_Ileum/Small_Intestine_Terminal_Ileum.ENSG00000186715.6.wgt.RDat	MST1L	1	17081405	17096732	0.1684	rs6684770	-2.26	rs730387	0.000628	3.13	0.81	290	290	blup	0.034	0.024	-0.01791	0.98571
Small_Intestine_Terminal_Ileum	./WEIGHTS//Small_Intestine_Terminal_Ileum/Small_Intestine_Terminal_Ileum.ENSG00000187010.14.wgt.RDat	RHD	1	25598884	25656936	0.7541	rs12058910	2.3	rs666686	0.16437	5.61	-0.54	359	17	lasso	0.25	2.4e-09	-0.51918	0.60364
Small_Intestine_Terminal_Ileum	./WEIGHTS//Small_Intestine_Terminal_Ileum/Small_Intestine_Terminal_Ileum.ENSG00000187862.7.wgt.RDat	TTC24	1	156549519	156556562	0.2369	rs12073087	2.8	rs6682716	0.082316	4.42	-1.563	437	5	enet	0.12	7.3e-05	-1.49469	0.13499
Small_Intestine_Terminal_Ileum	./WEIGHTS//Small_Intestine_Terminal_Ileum/Small_Intestine_Terminal_Ileum.ENSG00000188672.12.wgt.RDat	RHCE	1	25688853	25756683	0.4132	rs12058910	2.3	rs932372	0.113937	-4.73	-0.159	384	384	blup	0.14	1.9e-05	-0.34645	0.729
Small_Intestine_Terminal_Ileum	./WEIGHTS//Small_Intestine_Terminal_Ileum/Small_Intestine_Terminal_Ileum.ENSG00000188822.6.wgt.RDat	CNR2	1	24197016	24285549	0.4239	rs11578307	3.12	rs2920	0.012731	-3.58	1.879	405	25	enet	0.15	4.8e-06	-0.39764	0.6909
Small_Intestine_Terminal_Ileum	./WEIGHTS//Small_Intestine_Terminal_Ileum/Small_Intestine_Terminal_Ileum.ENSG00000189266.7.wgt.RDat	PNRC2	1	24285599	24289952	0.6768	rs11578307	3.12	rs6689056	0.134494	5.34	-1.04	405	405	blup	0.2	2.2e-07	-1.70533	0.08813
Small_Intestine_Terminal_Ileum	./WEIGHTS//Small_Intestine_Terminal_Ileum/Small_Intestine_Terminal_Ileum.ENSG00000196418.8.wgt.RDat	ZNF124	1	247285277	247335318	0.4373	rs2642963	3.07	rs4925715	0.302186	-6.53	0.431	466	2	lasso	0.39	1.3e-14	-0.59586	0.55127
Small_Intestine_Terminal_Ileum	./WEIGHTS//Small_Intestine_Terminal_Ileum/Small_Intestine_Terminal_Ileum.ENSG00000197622.8.wgt.RDat	CDC42SE1	1	151023897	151042801	0.2134	rs11204828	1.88	rs7412746	0.001422	3.44	-0.5415	320	320	blup	0.026	0.043	0.26643	0.78991
Small_Intestine_Terminal_Ileum	./WEIGHTS//Small_Intestine_Terminal_Ileum/Small_Intestine_Terminal_Ileum.ENSG00000197915.5.wgt.RDat	HRNR	1	152184558	152196669	0.4972	rs2879130	2.77	rs1552991	0.112271	-4.57	-0.415	386	11	lasso	0.17	2.2e-06	1.03465	0.30083
Small_Intestine_Terminal_Ileum	./WEIGHTS//Small_Intestine_Terminal_Ileum/Small_Intestine_Terminal_Ileum.ENSG00000198468.3.wgt.RDat	FLVCR1-AS1	1	213025450	213031430	0.6713	rs937348	2.43	rs2279692	0.664778	-9.11	0.089	414	21	enet	0.69	1.6e-32	0.24795	0.80417
Small_Intestine_Terminal_Ileum	./WEIGHTS//Small_Intestine_Terminal_Ileum/Small_Intestine_Terminal_Ileum.ENSG00000198492.10.wgt.RDat	YTHDF2	1	29063133	29096287	0.1428	rs12117693	2.72	rs7523070	0.011068	-3.3	2.053	295	295	blup	0.053	0.0062	-1.16417	0.24435
Small_Intestine_Terminal_Ileum	./WEIGHTS//Small_Intestine_Terminal_Ileum/Small_Intestine_Terminal_Ileum.ENSG00000198715.7.wgt.RDat	C1orf85	1	156259880	156265463	0.256	rs4443882	-2.36	rs16837272	0.151833	-4.87	0.905	394	1	top1	0.15	5.9e-06	-0.905	0.36547
Small_Intestine_Terminal_Ileum	./WEIGHTS//Small_Intestine_Terminal_Ileum/Small_Intestine_Terminal_Ileum.ENSG00000198756.6.wgt.RDat	COLGALT2	1	183898796	184006863	0.3262	rs16823145	2.81	rs10797924	0.045494	-4.2	-2.025	510	510	blup	0.061	0.0037	1.25359	0.20999
Small_Intestine_Terminal_Ileum	./WEIGHTS//Small_Intestine_Terminal_Ileum/Small_Intestine_Terminal_Ileum.ENSG00000198890.6.wgt.RDat	PRMT6	1	107599267	107601916	0.5133	rs12094846	2.96	rs1730865	0.306941	-6.24	-0.627	458	1	top1	0.31	2.6e-11	0.627	0.53066
Small_Intestine_Terminal_Ileum	./WEIGHTS//Small_Intestine_Terminal_Ileum/Small_Intestine_Terminal_Ileum.ENSG00000198952.7.wgt.RDat	SMG5	1	156219015	156252620	0.2499	rs1412310	-2.35	rs7542798	0.156852	-4.82	1.032	394	1	top1	0.16	4.1e-06	-1.032	0.30207
Small_Intestine_Terminal_Ileum	./WEIGHTS//Small_Intestine_Terminal_Ileum/Small_Intestine_Terminal_Ileum.ENSG00000203666.8.wgt.RDat	EFCAB2	1	245165423	245290466	0.5563	rs10803259	-3.2	rs651773	0.453759	7.49	-1.543	474	11	lasso	0.47	3.2e-18	-1.35945	0.174
Small_Intestine_Terminal_Ileum	./WEIGHTS//Small_Intestine_Terminal_Ileum/Small_Intestine_Terminal_Ileum.ENSG00000203857.5.wgt.RDat	HSD3B1	1	120049821	120057681	0.2093	rs11584793	-2.2	rs1935248	0.033852	3.28	-0.241	430	430	blup	0.053	0.0064	-0.49939	0.6175
Small_Intestine_Terminal_Ileum	./WEIGHTS//Small_Intestine_Terminal_Ileum/Small_Intestine_Terminal_Ileum.ENSG00000204084.8.wgt.RDat	INPP5B	1	38326764	38412729	0.4965	rs17537940	3.11	rs4653329	0.285343	6.11	-0.405	461	6	lasso	0.29	1.1e-10	-0.75837	0.44823
Small_Intestine_Terminal_Ileum	./WEIGHTS//Small_Intestine_Terminal_Ileum/Small_Intestine_Terminal_Ileum.ENSG00000212670.1.wgt.RDat	AL161915.1	1	54569968	54571750	0.2727	rs4927033	3.11	rs7524477	0.185873	4.79	-0.698	477	1	top1	0.19	4.8e-07	-0.698	0.48518
Small_Intestine_Terminal_Ileum	./WEIGHTS//Small_Intestine_Terminal_Ileum/Small_Intestine_Terminal_Ileum.ENSG00000213512.1.wgt.RDat	GBP7	1	89597434	89641723	0.4188	rs6428558	-2.26	rs521704	0.395001	7.23	0.319	357	6	enet	0.4	5.4e-15	0.47447	0.63516
Small_Intestine_Terminal_Ileum	./WEIGHTS//Small_Intestine_Terminal_Ileum/Small_Intestine_Terminal_Ileum.ENSG00000215790.2.wgt.RDat	SLC35E2	1	1656277	1677431	0.6988	rs9442619	-2.85	rs6699975	0.249094	5.68	-0.946	294	1	top1	0.25	3.4e-09	-0.946	0.34415
Small_Intestine_Terminal_Ileum	./WEIGHTS//Small_Intestine_Terminal_Ileum/Small_Intestine_Terminal_Ileum.ENSG00000215845.6.wgt.RDat	TSTD1	1	161007421	161008780	0.2891	rs10494360	-2.77	rs6427573	0.013243	-4.16	-0.236	437	10	enet	0.051	0.0073	0.78661	0.43151
Small_Intestine_Terminal_Ileum	./WEIGHTS//Small_Intestine_Terminal_Ileum/Small_Intestine_Terminal_Ileum.ENSG00000215863.2.wgt.RDat	RP11-495P10.2	1	147835127	147931933	0.4932	rs507003	-2.32	rs12561867	0.017932	-2.77	0.395	34	4	enet	0.019	0.07	-0.37287	0.70925
Small_Intestine_Terminal_Ileum	./WEIGHTS//Small_Intestine_Terminal_Ileum/Small_Intestine_Terminal_Ileum.ENSG00000215914.3.wgt.RDat	MMP23A	1	1631369	1633249	0.4343	rs9442619	-2.85	rs4074196	0.136429	-5.15	1.061	304	5	lasso	0.19	3.6e-07	-1.13609	0.25592
Small_Intestine_Terminal_Ileum	./WEIGHTS//Small_Intestine_Terminal_Ileum/Small_Intestine_Terminal_Ileum.ENSG00000218510.3.wgt.RDat	LINC00339	1	22351681	22357716	0.7082	rs736473	3.69	rs11586488	0.496659	7.78	-0.248	520	1	top1	0.5	1.1e-19	-0.248	0.80413
Small_Intestine_Terminal_Ileum	./WEIGHTS//Small_Intestine_Terminal_Ileum/Small_Intestine_Terminal_Ileum.ENSG00000223396.2.wgt.RDat	RPS10P7	1	201487831	201499602	0.3002	rs6670020	3.04	rs12090950	0.058605	4.02	1.6	669	1	top1	0.059	0.0043	1.6	0.1096
Small_Intestine_Terminal_Ileum	./WEIGHTS//Small_Intestine_Terminal_Ileum/Small_Intestine_Terminal_Ileum.ENSG00000223474.2.wgt.RDat	AL020996.1	1	26145344	26147252	0.3364	rs2232647	2.35	rs6664610	0.108206	-4.58	1.551	375	1	top1	0.11	0.00014	-1.551	0.1209
Small_Intestine_Terminal_Ileum	./WEIGHTS//Small_Intestine_Terminal_Ileum/Small_Intestine_Terminal_Ileum.ENSG00000223745.3.wgt.RDat	RP4-717I23.3	1	93727743	93811444	0.5372	rs12022530	2.76	rs17131699	0.424207	-8.09	-0.571	299	7	lasso	0.53	2.8e-21	0.74338	0.45725
Small_Intestine_Terminal_Ileum	./WEIGHTS//Small_Intestine_Terminal_Ileum/Small_Intestine_Terminal_Ileum.ENSG00000224081.3.wgt.RDat	LINC01057	1	95104017	95285837	0.3407	rs3789683	2.22	rs3814014	0.256929	5.78	0.338	525	1	top1	0.26	1.8e-09	0.338	0.73536
Small_Intestine_Terminal_Ileum	./WEIGHTS//Small_Intestine_Terminal_Ileum/Small_Intestine_Terminal_Ileum.ENSG00000224183.1.wgt.RDat	SDHDP6	1	25620655	25621134	0.4142	rs12058910	2.3	rs2375279	0.023415	3.73	-0.929	372	9	lasso	0.18	9e-07	-1.25574	0.20921
Small_Intestine_Terminal_Ileum	./WEIGHTS//Small_Intestine_Terminal_Ileum/Small_Intestine_Terminal_Ileum.ENSG00000224228.2.wgt.RDat	RP1-15D23.2	1	172745045	173033155	0.3367	rs1102706	3.05	rs859716	0.189376	-5.48	2.393	390	3	lasso	0.19	2.8e-07	-2.47877	0.01318
Small_Intestine_Terminal_Ileum	./WEIGHTS//Small_Intestine_Terminal_Ileum/Small_Intestine_Terminal_Ileum.ENSG00000224321.1.wgt.RDat	RP11-169K16.6	1	16119291	16119780	0.2505	rs12728772	2.56	rs11579489	0.01276	-4.26	0.0917	425	6	lasso	0.043	0.013	-0.50658	0.61245
Small_Intestine_Terminal_Ileum	./WEIGHTS//Small_Intestine_Terminal_Ileum/Small_Intestine_Terminal_Ileum.ENSG00000225171.2.wgt.RDat	DUTP6	1	166837985	166838446	0.2991	rs17348699	1.99	rs926266	0.253614	5.63	-0.992	590	1	top1	0.25	2.4e-09	-0.992	0.3212
Small_Intestine_Terminal_Ileum	./WEIGHTS//Small_Intestine_Terminal_Ileum/Small_Intestine_Terminal_Ileum.ENSG00000225603.3.wgt.RDat	RP11-325P15.1	1	146522379	146524043	0.2323	rs7526630	2.44	rs1969869	0.040582	4.28	0.6	310	5	lasso	0.087	0.00059	0.35801	0.72033
Small_Intestine_Terminal_Ileum	./WEIGHTS//Small_Intestine_Terminal_Ileum/Small_Intestine_Terminal_Ileum.ENSG00000225931.3.wgt.RDat	RP3-395M20.7	1	2497849	2501327	0.2588	rs2764845	-3.54	rs6667605	0.159051	4.81	-2.118	378	1	top1	0.16	3.5e-06	-2.118	0.03418
Small_Intestine_Terminal_Ileum	./WEIGHTS//Small_Intestine_Terminal_Ileum/Small_Intestine_Terminal_Ileum.ENSG00000226029.1.wgt.RDat	RP4-798A10.2	1	16787443	16789782	0.3903	rs12728772	2.56	rs2670494	0.070157	4.39	-1.012	236	15	enet	0.15	7.2e-06	-0.34553	0.72969
Small_Intestine_Terminal_Ileum	./WEIGHTS//Small_Intestine_Terminal_Ileum/Small_Intestine_Terminal_Ileum.ENSG00000227001.2.wgt.RDat	NBPF2P	1	21751118	21754460	0.4855	rs904927	2.53	rs4654947	0.368647	-6.82	-1.367	377	1	top1	0.37	9.4e-14	1.367	0.17163
Small_Intestine_Terminal_Ileum	./WEIGHTS//Small_Intestine_Terminal_Ileum/Small_Intestine_Terminal_Ileum.ENSG00000227135.1.wgt.RDat	GCSAML-AS1	1	247687981	247690054	0.2733	rs1176029	-3.04	rs10737808	0.0316	4.13	1.536	469	20	enet	0.043	0.013	1.15025	0.25004
Small_Intestine_Terminal_Ileum	./WEIGHTS//Small_Intestine_Terminal_Ileum/Small_Intestine_Terminal_Ileum.ENSG00000227373.1.wgt.RDat	RP11-160H22.5	1	174084438	174129142	0.3836	rs7525325	2.67	rs10912737	0.162862	5.53	-0.942	277	23	enet	0.26	1.4e-09	-1.07955	0.28034
Small_Intestine_Terminal_Ileum	./WEIGHTS//Small_Intestine_Terminal_Ileum/Small_Intestine_Terminal_Ileum.ENSG00000227533.1.wgt.RDat	SLC2A1-AS1	1	43424720	43449029	0.816	rs558404	-2.68	rs900835	0.250468	6.06	-1.409	434	19	lasso	0.34	1e-12	-0.74187	0.45817
Small_Intestine_Terminal_Ileum	./WEIGHTS//Small_Intestine_Terminal_Ileum/Small_Intestine_Terminal_Ileum.ENSG00000228852.2.wgt.RDat	RP11-57H12.5	1	95708781	95729610	0.3177	rs12024757	-2.65	rs3753872	0.028104	4.13	0.348	488	488	blup	0.081	0.00092	1.01695	0.30918
Small_Intestine_Terminal_Ileum	./WEIGHTS//Small_Intestine_Terminal_Ileum/Small_Intestine_Terminal_Ileum.ENSG00000229757.2.wgt.RDat	RP4-738P11.4	1	168547891	168548677	0.2651	rs2984601	2.74	rs16828155	-0.003177	-3.53	-2.309	544	544	blup	0.064	0.003	1.28328	0.19939
Small_Intestine_Terminal_Ileum	./WEIGHTS//Small_Intestine_Terminal_Ileum/Small_Intestine_Terminal_Ileum.ENSG00000230325.1.wgt.RDat	RP11-385F5.4	1	236703394	236703746	0.1941	rs10802558	-3.11	rs2115740	0.066376	4.11	-0.263	640	19	enet	0.068	0.0023	-0.30132	0.76317
Small_Intestine_Terminal_Ileum	./WEIGHTS//Small_Intestine_Terminal_Ileum/Small_Intestine_Terminal_Ileum.ENSG00000230439.2.wgt.RDat	RP11-488P3.1	1	94218480	94241000	0.4278	rs12022530	2.76	rs2391322	0.165698	5.46	1.262	435	435	blup	0.19	4.7e-07	2.38718	0.01698
Small_Intestine_Terminal_Ileum	./WEIGHTS//Small_Intestine_Terminal_Ileum/Small_Intestine_Terminal_Ileum.ENSG00000231365.1.wgt.RDat	RP11-418J17.1	1	119683082	119818596	0.4512	rs10923658	-2.26	rs10923754	0.359208	-7.02	-1.709	416	4	lasso	0.39	7.5e-15	1.74062	0.08175
Small_Intestine_Terminal_Ileum	./WEIGHTS//Small_Intestine_Terminal_Ileum/Small_Intestine_Terminal_Ileum.ENSG00000231613.1.wgt.RDat	RP5-943J3.1	1	90254473	90256051	0.3913	rs17445904	-2.76	rs3120939	0.375478	-7.16	1.4	376	1	top1	0.38	4.9e-14	-1.4	0.16151
Small_Intestine_Terminal_Ileum	./WEIGHTS//Small_Intestine_Terminal_Ileum/Small_Intestine_Terminal_Ileum.ENSG00000231663.1.wgt.RDat	RP5-827C21.4	1	234508558	234509201	0.6525	rs4364940	-3.13	rs6698335	0.452055	7.43	-0.747	633	1	top1	0.45	1.9e-17	-0.747	0.45506
Small_Intestine_Terminal_Ileum	./WEIGHTS//Small_Intestine_Terminal_Ileum/Small_Intestine_Terminal_Ileum.ENSG00000232237.2.wgt.RDat	ASCL5	1	201083081	201096312	0.4603	rs6670020	3.04	rs3738262	0.188752	-5.49	-1.64	657	1	top1	0.19	3.8e-07	1.64	0.10101
Small_Intestine_Terminal_Ileum	./WEIGHTS//Small_Intestine_Terminal_Ileum/Small_Intestine_Terminal_Ileum.ENSG00000233328.3.wgt.RDat	PFN1P1	1	171639657	171640079	0.1948	rs2421847	-2.64	rs17581251	0.016963	3.75	1.864	534	4	lasso	0.076	0.0013	0.82456	0.40962
Small_Intestine_Terminal_Ileum	./WEIGHTS//Small_Intestine_Terminal_Ileum/Small_Intestine_Terminal_Ileum.ENSG00000233333.2.wgt.RDat	RNFT1P2	1	78636165	78636921	0.3369	rs11806671	2.52	rs17101475	0.010201	3.72	1.92	319	319	blup	0.14	1.8e-05	0.77451	0.43863
Small_Intestine_Terminal_Ileum	./WEIGHTS//Small_Intestine_Terminal_Ileum/Small_Intestine_Terminal_Ileum.ENSG00000233621.1.wgt.RDat	RP11-422J8.1	1	37920480	37940012	0.3537	rs16824043	2.84	rs2245867	0.072336	-5.09	-0.366	437	4	lasso	0.15	7.4e-06	0.84124	0.40021
Small_Intestine_Terminal_Ileum	./WEIGHTS//Small_Intestine_Terminal_Ileum/Small_Intestine_Terminal_Ileum.ENSG00000234222.2.wgt.RDat	RP11-315I20.1	1	145475982	145508474	0.216	rs9728345	1.9	rs4636400	0.178743	4.83	-0.187	109	1	top1	0.18	8.1e-07	-0.187	0.85166
Small_Intestine_Terminal_Ileum	./WEIGHTS//Small_Intestine_Terminal_Ileum/Small_Intestine_Terminal_Ileum.ENSG00000235021.1.wgt.RDat	RP11-439E19.7	1	246853349	246855123	0.3461	rs2642963	3.07	rs7366357	0.028933	4.23	0.52	453	12	enet	0.069	0.0021	1.15774	0.24697
Small_Intestine_Terminal_Ileum	./WEIGHTS//Small_Intestine_Terminal_Ileum/Small_Intestine_Terminal_Ileum.ENSG00000235098.4.wgt.RDat	ANKRD65	1	1353800	1357149	0.3355	rs2465126	3.3	rs2765021	0.095045	-4.61	1.525	293	1	top1	0.095	0.00034	-1.525	0.12726
Small_Intestine_Terminal_Ileum	./WEIGHTS//Small_Intestine_Terminal_Ileum/Small_Intestine_Terminal_Ileum.ENSG00000235241.1.wgt.RDat	RP11-108M9.5	1	17215590	17216042	0.3486	rs2240335	2.45	rs12745538	0.004047	-4.11	-0.655	338	20	enet	0.081	0.00091	-0.33676	0.7363
Small_Intestine_Terminal_Ileum	./WEIGHTS//Small_Intestine_Terminal_Ileum/Small_Intestine_Terminal_Ileum.ENSG00000235358.1.wgt.RDat	RP11-399E6.1	1	41708045	41750533	0.3691	rs16828601	2.99	rs12022978	0.04051	4.91	0.22	430	10	lasso	0.08	0.00097	0.6557	0.51202
Small_Intestine_Terminal_Ileum	./WEIGHTS//Small_Intestine_Terminal_Ileum/Small_Intestine_Terminal_Ileum.ENSG00000235477.2.wgt.RDat	RP11-122G18.5	1	161337812	161341754	0.348	rs10917876	-3.22	rs13375736	0.130786	-4.53	0.073	404	19	enet	0.19	5.1e-07	-0.14123	0.88769
Small_Intestine_Terminal_Ileum	./WEIGHTS//Small_Intestine_Terminal_Ileum/Small_Intestine_Terminal_Ileum.ENSG00000235565.1.wgt.RDat	RP11-86H7.7	1	95086707	95089740	0.4321	rs3789683	2.22	rs6686047	0.027842	4.05	0.406	490	490	blup	0.12	6.3e-05	-0.19808	0.84298
Small_Intestine_Terminal_Ileum	./WEIGHTS//Small_Intestine_Terminal_Ileum/Small_Intestine_Terminal_Ileum.ENSG00000236624.4.wgt.RDat	CCDC163P	1	45959538	45965724	0.7692	rs11582058	-1.75	rs1494813	0.577206	8.6	-0.76	283	6	lasso	0.6	1.2e-25	-1.0029	0.31591
Small_Intestine_Terminal_Ileum	./WEIGHTS//Small_Intestine_Terminal_Ileum/Small_Intestine_Terminal_Ileum.ENSG00000237481.1.wgt.RDat	RP4-803J11.2	1	229455150	229455643	0.2664	rs914909	-2.82	rs11580918	-0.007025	-3.55	-0.64	488	488	blup	0.12	5.1e-05	0.72036	0.4713
Small_Intestine_Terminal_Ileum	./WEIGHTS//Small_Intestine_Terminal_Ileum/Small_Intestine_Terminal_Ileum.ENSG00000237624.1.wgt.RDat	OXCT2P1	1	39980628	39982162	0.3479	rs11590717	3.28	rs2242500	0.180999	5.23	1.472	374	1	top1	0.18	6.9e-07	1.472	0.14102
Small_Intestine_Terminal_Ileum	./WEIGHTS//Small_Intestine_Terminal_Ileum/Small_Intestine_Terminal_Ileum.ENSG00000237707.1.wgt.RDat	RP5-1018K9.1	1	169073362	169074145	0.316	rs2984601	2.74	rs12061601	0.089785	4.31	-0.196	595	7	lasso	0.14	1.2e-05	-0.14079	0.88804
Small_Intestine_Terminal_Ileum	./WEIGHTS//Small_Intestine_Terminal_Ileum/Small_Intestine_Terminal_Ileum.ENSG00000237975.2.wgt.RDat	FLG-AS1	1	152140601	152339163	0.5736	rs2879130	2.77	rs1552991	0.271101	6.45	-0.415	376	23	enet	0.35	5.1e-13	0.18362	0.85431
Small_Intestine_Terminal_Ileum	./WEIGHTS//Small_Intestine_Terminal_Ileum/Small_Intestine_Terminal_Ileum.ENSG00000238078.1.wgt.RDat	RP11-295M18.2	1	221002597	221005771	0.5919	rs4142349	2.97	rs11118622	0.223236	6.01	1.037	402	8	lasso	0.26	1.7e-09	0.57313	0.56655
Small_Intestine_Terminal_Ileum	./WEIGHTS//Small_Intestine_Terminal_Ileum/Small_Intestine_Terminal_Ileum.ENSG00000238142.1.wgt.RDat	RP11-108M9.4	1	17215033	17216144	0.5687	rs2240335	2.45	rs279024	0.226373	5.42	0.011	339	1	top1	0.23	2.1e-08	0.011	0.99122
Small_Intestine_Terminal_Ileum	./WEIGHTS//Small_Intestine_Terminal_Ileum/Small_Intestine_Terminal_Ileum.ENSG00000238231.2.wgt.RDat	RP11-460I13.6	1	28316669	28317035	0.1982	rs1769711	2.1	rs10902671	-0.007345	-3.37	0.604	246	245	blup	0.035	0.023	-0.4562	0.64825
Small_Intestine_Terminal_Ileum	./WEIGHTS//Small_Intestine_Terminal_Ileum/Small_Intestine_Terminal_Ileum.ENSG00000238287.1.wgt.RDat	RP11-656D10.3	1	40958829	40974333	0.4318	rs4660469	2.82	rs11208254	0.329358	-6.44	0.368	435	1	top1	0.33	3.6e-12	-0.368	0.71287
Small_Intestine_Terminal_Ileum	./WEIGHTS//Small_Intestine_Terminal_Ileum/Small_Intestine_Terminal_Ileum.ENSG00000239670.1.wgt.RDat	RP4-803A2.2	1	33452553	33453834	0.2223	rs12141725	3.9	rs1534893	0.154656	4.99	1.786	309	1	top1	0.15	4.8e-06	1.786	0.0741
Small_Intestine_Terminal_Ileum	./WEIGHTS//Small_Intestine_Terminal_Ileum/Small_Intestine_Terminal_Ileum.ENSG00000240038.2.wgt.RDat	AMY2B	1	104104379	104122156	0.3819	rs2050592	2.4	rs17014930	-0.008286	-3.25	-0.478	160	26	enet	0.04	0.015	1.49259	0.13554
Small_Intestine_Terminal_Ileum	./WEIGHTS//Small_Intestine_Terminal_Ileum/Small_Intestine_Terminal_Ileum.ENSG00000240563.1.wgt.RDat	L1TD1	1	62660503	62678000	0.4968	rs17122904	-2.93	rs12116810	-0.006302	4.05	-0.72	456	35	enet	0.13	2.8e-05	0.89472	0.37094
Small_Intestine_Terminal_Ileum	./WEIGHTS//Small_Intestine_Terminal_Ileum/Small_Intestine_Terminal_Ileum.ENSG00000241666.2.wgt.RDat	RP3-455J7.4	1	167596622	167599911	0.4272	rs12141731	-3.14	rs1229393	0.209453	-5.16	-0.74	576	5	lasso	0.29	9.2e-11	0.58705	0.55717
Small_Intestine_Terminal_Ileum	./WEIGHTS//Small_Intestine_Terminal_Ileum/Small_Intestine_Terminal_Ileum.ENSG00000242349.1.wgt.RDat	NPPA-AS1	1	11903761	11908136	0.4849	rs17376426	3.17	rs198405	0.228314	-5.85	0.12	478	13	lasso	0.33	3.4e-12	-1.03155	0.30228
Small_Intestine_Terminal_Ileum	./WEIGHTS//Small_Intestine_Terminal_Ileum/Small_Intestine_Terminal_Ileum.ENSG00000243323.1.wgt.RDat	PTPRVP	1	202137179	202158583	0.3152	rs7528295	-3.28	rs16849726	0.045096	-4.3	2.466	396	396	blup	0.059	0.0043	-2.05583	0.0398
Small_Intestine_Terminal_Ileum	./WEIGHTS//Small_Intestine_Terminal_Ileum/Small_Intestine_Terminal_Ileum.ENSG00000243709.1.wgt.RDat	LEFTY1	1	226073982	226099082	0.4798	rs6686611	4.03	rs3820236	0.164002	5.58	-1.519	379	3	lasso	0.23	1.5e-08	-1.83397	0.06666
Small_Intestine_Terminal_Ileum	./WEIGHTS//Small_Intestine_Terminal_Ileum/Small_Intestine_Terminal_Ileum.ENSG00000243725.2.wgt.RDat	TTC4	1	55181495	55208330	0.4347	rs957132	3.11	rs41528549	0.117039	4.68	3.049	527	527	blup	0.13	3.5e-05	1.68033	0.09289
Small_Intestine_Terminal_Ileum	./WEIGHTS//Small_Intestine_Terminal_Ileum/Small_Intestine_Terminal_Ileum.ENSG00000244414.2.wgt.RDat	CFHR1	1	196788887	196801319	0.2209	rs7520503	-2.29	rs1065489	0.003008	-3.96	-0.172	252	6	lasso	0.053	0.0064	0.16394	0.86978
Small_Intestine_Terminal_Ileum	./WEIGHTS//Small_Intestine_Terminal_Ileum/Small_Intestine_Terminal_Ileum.ENSG00000249087.3.wgt.RDat	C1orf213	1	23695490	23698332	0.6781	rs1045017	-2.53	rs3795308	0.330601	6.71	-0.494	311	5	lasso	0.39	1.3e-14	-0.52327	0.60079
Small_Intestine_Terminal_Ileum	./WEIGHTS//Small_Intestine_Terminal_Ileum/Small_Intestine_Terminal_Ileum.ENSG00000255103.1.wgt.RDat	KIAA0754	1	39876151	39882154	0.2822	rs11590717	3.28	rs661316	0.004294	-3.43	0.855	370	40	enet	0.057	0.0049	1.31337	0.18906
Small_Intestine_Terminal_Ileum	./WEIGHTS//Small_Intestine_Terminal_Ileum/Small_Intestine_Terminal_Ileum.ENSG00000257551.1.wgt.RDat	HLA-AS1	1	221006105	221006534	0.3745	rs4142349	2.97	rs11118622	0.04526	4.74	1.037	396	396	blup	0.19	3.2e-07	0.61702	0.53722
Small_Intestine_Terminal_Ileum	./WEIGHTS//Small_Intestine_Terminal_Ileum/Small_Intestine_Terminal_Ileum.ENSG00000260088.1.wgt.RDat	RP11-92G12.3	1	200638635	200663378	0.3975	rs7530378	-2.95	rs3806358	0.245271	-6.16	0.69	540	1	top1	0.25	4.6e-09	-0.69	0.49019
Small_Intestine_Terminal_Ileum	./WEIGHTS//Small_Intestine_Terminal_Ileum/Small_Intestine_Terminal_Ileum.ENSG00000260698.1.wgt.RDat	RP11-439E19.9	1	246845410	246848377	0.2574	rs2642963	3.07	rs12130070	-0.007188	3.61	0.547	450	11	enet	-0.0054	0.55	0.20722	0.83584
Small_Intestine_Terminal_Ileum	./WEIGHTS//Small_Intestine_Terminal_Ileum/Small_Intestine_Terminal_Ileum.ENSG00000260855.1.wgt.RDat	RP11-439E19.10	1	246935603	246939074	0.4049	rs2642963	3.07	rs12737081	-0.005133	-3.16	0.051	434	434	blup	0.1	0.00018	0.66593	0.50546
Small_Intestine_Terminal_Ileum	./WEIGHTS//Small_Intestine_Terminal_Ileum/Small_Intestine_Terminal_Ileum.ENSG00000260879.1.wgt.RDat	RP11-483I13.5	1	108743472	108744113	0.2768	rs10494074	3.19	rs828999	0.033699	-3.93	-0.488	368	368	blup	0.046	0.01	0.1537	0.87785
Small_Intestine_Terminal_Ileum	./WEIGHTS//Small_Intestine_Terminal_Ileum/Small_Intestine_Terminal_Ileum.ENSG00000261000.1.wgt.RDat	RP11-534L20.5	1	206677281	206677789	0.5184	rs3813977	2.9	rs3860295	0.467645	7.61	-1.651	352	1	top1	0.47	3.3e-18	-1.651	0.09874
Small_Intestine_Terminal_Ileum	./WEIGHTS//Small_Intestine_Terminal_Ileum/Small_Intestine_Terminal_Ileum.ENSG00000261250.1.wgt.RDat	RP11-545A16.1	1	179512336	179518057	0.1927	rs1329276	2.92	rs4424451	0.149371	5.19	2.075	487	1	top1	0.15	7.1e-06	2.075	0.03799
Small_Intestine_Terminal_Ileum	./WEIGHTS//Small_Intestine_Terminal_Ileum/Small_Intestine_Terminal_Ileum.ENSG00000261349.1.wgt.RDat	RP3-465N24.5	1	25592593	25593627	0.6158	rs12058910	2.3	rs3091242	0.08012	4.64	-0.738	358	41	enet	0.4	3.3e-15	-1.6126	0.10683
Small_Intestine_Terminal_Ileum	./WEIGHTS//Small_Intestine_Terminal_Ileum/Small_Intestine_Terminal_Ileum.ENSG00000268869.1.wgt.RDat	ESPNP	1	17013834	17046652	0.4036	rs6684770	-2.26	rs3738632	-0.004601	-3.49	0.461	261	261	blup	0.017	0.082	-0.58713	0.55711
Small_Intestine_Terminal_Ileum	./WEIGHTS//Small_Intestine_Terminal_Ileum/Small_Intestine_Terminal_Ileum.ENSG00000270009.1.wgt.RDat	RP1-127C7.6	1	183589981	183590626	0.3085	rs10494573	2.77	rs16828981	0.041306	-3.67	-0.254	529	11	lasso	0.12	4.6e-05	-0.29233	0.77004
Small_Intestine_Terminal_Ileum	./WEIGHTS//Small_Intestine_Terminal_Ileum/Small_Intestine_Terminal_Ileum.ENSG00000270171.1.wgt.RDat	RP11-338N10.1	1	7753184	7754904	0.3436	rs7539551	2.88	rs12756299	0.112801	-4.82	-0.219	464	7	lasso	0.12	7.1e-05	0.02935	0.97658
Small_Intestine_Terminal_Ileum	./WEIGHTS//Small_Intestine_Terminal_Ileum/Small_Intestine_Terminal_Ileum.ENSG00000270605.1.wgt.RDat	RP5-1092A3.4	1	28566020	28567964	0.4368	rs12117693	2.72	rs9508	0.17785	-4.97	0.142	254	1	top1	0.18	8.7e-07	-0.142	0.88708
Small_Intestine_Terminal_Ileum	./WEIGHTS//Small_Intestine_Terminal_Ileum/Small_Intestine_Terminal_Ileum.ENSG00000271811.1.wgt.RDat	RP1-79C4.4	1	170636522	170638566	0.435	rs1120868	3.92	rs577827	0.029564	3.87	1.833	456	13	enet	0.049	0.0083	0.52156	0.60198
Small_Intestine_Terminal_Ileum	./WEIGHTS//Small_Intestine_Terminal_Ileum/Small_Intestine_Terminal_Ileum.ENSG00000272030.1.wgt.RDat	RP1-178F15.4	1	153603914	153606873	0.1935	rs12142130	3.13	rs3795396	0.104325	4.24	1.305	405	1	top1	0.1	0.00018	1.305	0.19189
Small_Intestine_Terminal_Ileum	./WEIGHTS//Small_Intestine_Terminal_Ileum/Small_Intestine_Terminal_Ileum.ENSG00000272195.1.wgt.RDat	RP11-156E8.1	1	245132652	245134390	0.343	rs10803259	-3.2	rs2050632	0.278358	-6.02	-1.549	464	1	top1	0.28	3e-10	1.549	0.12138
Small_Intestine_Terminal_Ileum	./WEIGHTS//Small_Intestine_Terminal_Ileum/Small_Intestine_Terminal_Ileum.ENSG00000272512.1.wgt.RDat	RP11-54O7.17	1	931346	933431	0.5384	rs2465126	3.3	rs3128117	0.324385	-6.55	-1.695	190	6	lasso	0.36	1.5e-13	1.31183	0.18958
Small_Intestine_Terminal_Ileum	./WEIGHTS//Small_Intestine_Terminal_Ileum/Small_Intestine_Terminal_Ileum.ENSG00000272668.1.wgt.RDat	RP11-190A12.8	1	159836744	159837475	0.6617	rs3761685	-2.76	rs4133290	0.433491	7.3	0.8324	511	11	lasso	0.48	6.7e-19	0.92919	0.35279
Small_Intestine_Terminal_Ileum	./WEIGHTS//Small_Intestine_Terminal_Ileum/Small_Intestine_Terminal_Ileum.ENSG00000272750.1.wgt.RDat	RP11-378J18.8	1	222832209	222834854	0.3397	rs4846764	4.54	rs17163358	0.152373	4.57	0.939	325	1	top1	0.15	5.7e-06	0.939	0.34773
Small_Intestine_Terminal_Ileum	./WEIGHTS//Small_Intestine_Terminal_Ileum/Small_Intestine_Terminal_Ileum.ENSG00000272823.1.wgt.RDat	RP11-295M18.6	1	221002018	221002553	0.5406	rs4142349	2.97	rs11118622	0.164832	6.13	1.037	402	402	blup	0.32	1.2e-11	0.88081	0.37842
Small_Intestine_Terminal_Ileum	./WEIGHTS//Small_Intestine_Terminal_Ileum/Small_Intestine_Terminal_Ileum.ENSG00000272864.1.wgt.RDat	RP11-17E13.2	1	75164453	75165017	0.5335	rs3931020	3	rs6662846	0.214264	-5.54	-1.582	376	9	lasso	0.32	7e-12	2.15623	0.03107
Small_Intestine_Terminal_Ileum	./WEIGHTS//Small_Intestine_Terminal_Ileum/Small_Intestine_Terminal_Ileum.ENSG00000035115.17.wgt.RDat	SH3YL1	2	217730	266398	0.195	rs1879524	2.38	rs9213	0.139	-4.49	-0.134	374	1	top1	0.14	1.5e-05	0.134	0.8934
Small_Intestine_Terminal_Ileum	./WEIGHTS//Small_Intestine_Terminal_Ileum/Small_Intestine_Terminal_Ileum.ENSG00000068654.11.wgt.RDat	POLR1A	2	86247339	86333278	0.185	rs17618119	2.65	rs7598787	0.059	-4.45	0.844	459	1	top1	0.059	0.0042	-0.844	0.39867
Small_Intestine_Terminal_Ileum	./WEIGHTS//Small_Intestine_Terminal_Ileum/Small_Intestine_Terminal_Ileum.ENSG00000068781.16.wgt.RDat	STON1-GTF2A1L	2	48807724	49003620	0.367	rs981273	4.31	rs2140551	0.228	-5.34	0.839	506	1	top1	0.23	1.9e-08	-0.839	0.40147
Small_Intestine_Terminal_Ileum	./WEIGHTS//Small_Intestine_Terminal_Ileum/Small_Intestine_Terminal_Ileum.ENSG00000074582.8.wgt.RDat	BCS1L	2	219523600	219528166	0.134	rs13397673	2.46	rs7574429	0.00584	-3.11	-0.567	370	370	blup	0.037	0.02	0.27578	0.78271
Small_Intestine_Terminal_Ileum	./WEIGHTS//Small_Intestine_Terminal_Ileum/Small_Intestine_Terminal_Ileum.ENSG00000077380.11.wgt.RDat	DYNC1I2	2	172543919	172604930	0.229	rs11674142	2.67	rs12692974	0.177	-4.85	-2.17	380	1	top1	0.18	9.1e-07	2.17	0.03001
Small_Intestine_Terminal_Ileum	./WEIGHTS//Small_Intestine_Terminal_Ileum/Small_Intestine_Terminal_Ileum.ENSG00000080345.13.wgt.RDat	RIF1	2	152266397	152364518	0.218	rs6433656	-2.31	rs4315520	0.143	4.65	1.427	402	1	top1	0.14	1.1e-05	1.427	0.15358
Small_Intestine_Terminal_Ileum	./WEIGHTS//Small_Intestine_Terminal_Ileum/Small_Intestine_Terminal_Ileum.ENSG00000082258.8.wgt.RDat	CCNT2	2	135675805	135716912	0.167	rs16830945	-1.98	rs1984559	0.132	4.45	-1.614	372	1	top1	0.13	2.5e-05	-1.614	0.10653
Small_Intestine_Terminal_Ileum	./WEIGHTS//Small_Intestine_Terminal_Ileum/Small_Intestine_Terminal_Ileum.ENSG00000084764.6.wgt.RDat	MAPRE3	2	27193480	27250064	0.205	rs1627854	2.87	rs12714092	-0.00839	3.22	-1.076	359	359	blup	0.043	0.013	-0.08663	0.93097
Small_Intestine_Terminal_Ileum	./WEIGHTS//Small_Intestine_Terminal_Ileum/Small_Intestine_Terminal_Ileum.ENSG00000091428.13.wgt.RDat	RAPGEF4	2	173600002	173917621	0.383	rs3769266	3.06	rs6760256	0.0343	3.49	-1.816	494	494	blup	0.043	0.013	-1.43153	0.15228
Small_Intestine_Terminal_Ileum	./WEIGHTS//Small_Intestine_Terminal_Ileum/Small_Intestine_Terminal_Ileum.ENSG00000095002.8.wgt.RDat	MSH2	2	47630108	47789450	0.436	rs17036777	-2.79	rs1421	0.315	6.36	0.234	478	1	top1	0.31	1.3e-11	0.234	0.81498
Small_Intestine_Terminal_Ileum	./WEIGHTS//Small_Intestine_Terminal_Ileum/Small_Intestine_Terminal_Ileum.ENSG00000115053.11.wgt.RDat	NCL	2	232318242	232329305	0.335	rs16827840	2.53	rs1797399	0.0532	-3.65	-0.753	378	378	blup	0.066	0.0026	-0.76043	0.447
Small_Intestine_Terminal_Ileum	./WEIGHTS//Small_Intestine_Terminal_Ileum/Small_Intestine_Terminal_Ileum.ENSG00000115073.6.wgt.RDat	ACTR1B	2	98272431	98280570	0.246	rs6760008	-3.5	rs11692435	0.263	5.88	1.135	145	1	top1	0.26	1.1e-09	1.135	0.25638
Small_Intestine_Terminal_Ileum	./WEIGHTS//Small_Intestine_Terminal_Ileum/Small_Intestine_Terminal_Ileum.ENSG00000115107.15.wgt.RDat	STEAP3	2	119981384	120023228	0.274	rs4849726	-2.44	rs865688	0.179	-5.25	0.379	499	1	top1	0.18	7.7e-07	-0.379	0.70469
Small_Intestine_Terminal_Ileum	./WEIGHTS//Small_Intestine_Terminal_Ileum/Small_Intestine_Terminal_Ileum.ENSG00000115216.9.wgt.RDat	NRBP1	2	27650657	27665126	0.256	rs6731600	-2.71	rs13472	0.104	-5	0.243	298	5	lasso	0.14	1.2e-05	-0.07963	0.93653
Small_Intestine_Terminal_Ileum	./WEIGHTS//Small_Intestine_Terminal_Ileum/Small_Intestine_Terminal_Ileum.ENSG00000115275.7.wgt.RDat	MOGS	2	74688184	74692537	0.25	rs4384817	3.02	rs11684784	1.56e-05	3.43	-0.624	381	381	blup	0.0026	0.25	0.38137	0.70293
Small_Intestine_Terminal_Ileum	./WEIGHTS//Small_Intestine_Terminal_Ileum/Small_Intestine_Terminal_Ileum.ENSG00000115350.7.wgt.RDat	POLE4	2	75185619	75197255	0.288	rs34242711	-2.53	rs13012537	0.0353	4.04	-1.106	470	470	blup	0.13	3.6e-05	-1.46773	0.14218
Small_Intestine_Terminal_Ileum	./WEIGHTS//Small_Intestine_Terminal_Ileum/Small_Intestine_Terminal_Ileum.ENSG00000115368.5.wgt.RDat	WDR75	2	190306159	190340291	0.347	rs12614574	2.96	rs13386772	0.0498	-4.74	0.054	307	307	blup	0.14	2e-05	-0.80404	0.42137
Small_Intestine_Terminal_Ileum	./WEIGHTS//Small_Intestine_Terminal_Ileum/Small_Intestine_Terminal_Ileum.ENSG00000115415.14.wgt.RDat	STAT1	2	191833760	191885686	0.415	rs958770	2.46	rs9753451	0.0734	-4.18	-1.131	356	30	enet	0.093	0.00038	0.52055	0.60268
Small_Intestine_Terminal_Ileum	./WEIGHTS//Small_Intestine_Terminal_Ileum/Small_Intestine_Terminal_Ileum.ENSG00000115423.14.wgt.RDat	DNAH6	2	84743579	85046713	0.492	rs17708884	2.25	rs7581224	0.301	-6.22	-1.166	344	17	enet	0.3	3.6e-11	1.1779	0.23884
Small_Intestine_Terminal_Ileum	./WEIGHTS//Small_Intestine_Terminal_Ileum/Small_Intestine_Terminal_Ileum.ENSG00000115446.7.wgt.RDat	UNC50	2	99225042	99234978	0.211	rs4851927	-2.12	rs3754878	0.102	3.9	0.15	315	1	top1	0.1	0.00022	0.15	0.88076
Small_Intestine_Terminal_Ileum	./WEIGHTS//Small_Intestine_Terminal_Ileum/Small_Intestine_Terminal_Ileum.ENSG00000115474.6.wgt.RDat	KCNJ13	2	233631174	233641278	0.277	rs6437062	-2.66	rs13013142	0.22	-5.32	-1.241	457	1	top1	0.22	3.4e-08	1.241	0.21461
Small_Intestine_Terminal_Ileum	./WEIGHTS//Small_Intestine_Terminal_Ileum/Small_Intestine_Terminal_Ileum.ENSG00000115486.7.wgt.RDat	GGCX	2	85772404	85788670	0.326	rs4832183	-2.62	rs6705971	0.116	4.51	0.904	473	1	top1	0.12	7.6e-05	0.904	0.366
Small_Intestine_Terminal_Ileum	./WEIGHTS//Small_Intestine_Terminal_Ileum/Small_Intestine_Terminal_Ileum.ENSG00000115556.9.wgt.RDat	PLCD4	2	219472488	219501904	0.168	rs4674258	2.55	rs10932772	0.00626	3.59	1.063	366	366	blup	0.055	0.0056	1.64684	0.09959
Small_Intestine_Terminal_Ileum	./WEIGHTS//Small_Intestine_Terminal_Ileum/Small_Intestine_Terminal_Ileum.ENSG00000115718.13.wgt.RDat	PROC	2	128176003	128186822	0.497	rs1158867	-3.21	rs5936	0.18	-4.77	-0.176	422	1	top1	0.18	7.5e-07	0.176	0.86029
Small_Intestine_Terminal_Ileum	./WEIGHTS//Small_Intestine_Terminal_Ileum/Small_Intestine_Terminal_Ileum.ENSG00000115750.12.wgt.RDat	TAF1B	2	9983483	10074545	0.42	rs16867193	3.72	rs2245344	0.234	-5.49	-1.405	492	1	top1	0.23	1.2e-08	1.405	0.16002
Small_Intestine_Terminal_Ileum	./WEIGHTS//Small_Intestine_Terminal_Ileum/Small_Intestine_Terminal_Ileum.ENSG00000115935.12.wgt.RDat	WIPF1	2	175424300	175547644	0.269	rs2080408	-2.46	rs1010028	0.0197	3.3	1.156	331	331	blup	0.049	0.0086	1.21758	0.22338
Small_Intestine_Terminal_Ileum	./WEIGHTS//Small_Intestine_Terminal_Ileum/Small_Intestine_Terminal_Ileum.ENSG00000115944.10.wgt.RDat	COX7A2L	2	42560686	42652228	0.325	rs6717237	-2.6	rs1981664	0.403	7.05	-0.89	486	1	top1	0.4	3.2e-15	-0.89	0.37347
Small_Intestine_Terminal_Ileum	./WEIGHTS//Small_Intestine_Terminal_Ileum/Small_Intestine_Terminal_Ileum.ENSG00000115956.9.wgt.RDat	PLEK	2	68592305	68624585	0.276	rs6725743	3.41	rs1867312	0.0116	-3.84	1.196	514	514	blup	0.11	0.0001	-1.51928	0.12869
Small_Intestine_Terminal_Ileum	./WEIGHTS//Small_Intestine_Terminal_Ileum/Small_Intestine_Terminal_Ileum.ENSG00000118961.10.wgt.RDat	C2orf43	2	20883788	21022882	0.421	rs4665662	-2.89	rs13385191	0.253	-5.73	0.996	512	1	top1	0.25	2.4e-09	-0.996	0.31925
Small_Intestine_Terminal_Ileum	./WEIGHTS//Small_Intestine_Terminal_Ileum/Small_Intestine_Terminal_Ileum.ENSG00000119782.9.wgt.RDat	FKBP1B	2	24272571	24286551	0.279	rs925229	2.48	rs13006081	0.0486	3.94	-1.318	333	333	blup	0.13	2.9e-05	0.24063	0.80984
Small_Intestine_Terminal_Ileum	./WEIGHTS//Small_Intestine_Terminal_Ileum/Small_Intestine_Terminal_Ileum.ENSG00000121964.10.wgt.RDat	GTDC1	2	144695635	145090135	0.264	rs16823683	-2.56	rs12613355	0.0677	3.94	-1.764	262	6	lasso	0.073	0.0016	-1.66292	0.09633
Small_Intestine_Terminal_Ileum	./WEIGHTS//Small_Intestine_Terminal_Ileum/Small_Intestine_Terminal_Ileum.ENSG00000121966.6.wgt.RDat	CXCR4	2	136871919	136875735	0.195	rs12691883	2.23	rs6720240	0.0938	4.25	1.108	342	3	lasso	0.13	3.1e-05	0.78993	0.42957
Small_Intestine_Terminal_Ileum	./WEIGHTS//Small_Intestine_Terminal_Ileum/Small_Intestine_Terminal_Ileum.ENSG00000121989.10.wgt.RDat	ACVR2A	2	148602086	148687967	0.103	rs13410698	-2.87	rs7598361	0.111	4.23	-0.35	337	1	top1	0.11	0.00011	-0.35	0.72634
Small_Intestine_Terminal_Ileum	./WEIGHTS//Small_Intestine_Terminal_Ileum/Small_Intestine_Terminal_Ileum.ENSG00000122085.12.wgt.RDat	MTERFD2	2	242011584	242041747	0.507	rs4675971	-2.54	rs2270044	0.166	-5.55	-1.188	448	5	lasso	0.27	6.2e-10	0.913	0.36124
Small_Intestine_Terminal_Ileum	./WEIGHTS//Small_Intestine_Terminal_Ileum/Small_Intestine_Terminal_Ileum.ENSG00000124357.8.wgt.RDat	NAGK	2	71291474	71306935	0.572	rs17662453	-2.99	rs6713	0.00905	4.43	0.375	536	45	enet	0.06	0.004	-0.32609	0.74435
Small_Intestine_Terminal_Ileum	./WEIGHTS//Small_Intestine_Terminal_Ileum/Small_Intestine_Terminal_Ileum.ENSG00000124383.4.wgt.RDat	MPHOSPH10	2	71357444	71377231	0.373	rs17662453	-2.99	rs7578790	0.00265	-3.32	1.381	529	529	blup	0.09	0.00048	-0.83983	0.401
Small_Intestine_Terminal_Ileum	./WEIGHTS//Small_Intestine_Terminal_Ileum/Small_Intestine_Terminal_Ileum.ENSG00000125611.11.wgt.RDat	CHCHD5	2	113341817	113346852	0.285	rs4318395	-2.35	rs9308673	0.00463	3.45	-0.176	447	10	enet	0.033	0.027	-0.13966	0.88893
Small_Intestine_Terminal_Ileum	./WEIGHTS//Small_Intestine_Terminal_Ileum/Small_Intestine_Terminal_Ileum.ENSG00000125618.12.wgt.RDat	PAX8	2	113973574	114036527	0.313	rs12711788	-2.1	rs11123172	0.156	-5.5	-0.434	460	6	lasso	0.17	1.3e-06	0.54639	0.5848
Small_Intestine_Terminal_Ileum	./WEIGHTS//Small_Intestine_Terminal_Ileum/Small_Intestine_Terminal_Ileum.ENSG00000125630.11.wgt.RDat	POLR1B	2	113299492	113334635	0.711	rs13001162	-2.71	rs13412193	0.348	7.3	-0.667	398	37	enet	0.43	1.3e-16	0.18828	0.85065
Small_Intestine_Terminal_Ileum	./WEIGHTS//Small_Intestine_Terminal_Ileum/Small_Intestine_Terminal_Ileum.ENSG00000125637.11.wgt.RDat	PSD4	2	113914902	113966973	0.601	rs908547	2.3	rs12711765	0.358	6.6	-1.056	453	1	top1	0.36	2.6e-13	-1.056	0.29097
Small_Intestine_Terminal_Ileum	./WEIGHTS//Small_Intestine_Terminal_Ileum/Small_Intestine_Terminal_Ileum.ENSG00000128683.9.wgt.RDat	GAD1	2	171669723	171717661	0.29	rs35872782	-2.83	rs3749034	0.0814	-3.83	0.857	435	1	top1	0.081	0.00088	-0.857	0.39144
Small_Intestine_Terminal_Ileum	./WEIGHTS//Small_Intestine_Terminal_Ileum/Small_Intestine_Terminal_Ileum.ENSG00000128699.9.wgt.RDat	ORMDL1	2	190635049	190649097	0.205	rs17732729	-3.51	rs1233288	0.0641	4.08	0.823	315	1	top1	0.064	0.003	0.823	0.41051
Small_Intestine_Terminal_Ileum	./WEIGHTS//Small_Intestine_Terminal_Ileum/Small_Intestine_Terminal_Ileum.ENSG00000130414.7.wgt.RDat	NDUFA10	2	240831867	240964819	0.612	rs13424854	2.91	rs8369	0.421	-7.16	-0.043	559	1	top1	0.42	4.9e-16	0.043	0.9657
Small_Intestine_Terminal_Ileum	./WEIGHTS//Small_Intestine_Terminal_Ileum/Small_Intestine_Terminal_Ileum.ENSG00000132305.16.wgt.RDat	IMMT	2	86371055	86422712	0.407	rs17618119	2.65	rs4569473	0.227	5.82	1.654	454	454	blup	0.29	1.5e-10	0.84773	0.39659
Small_Intestine_Terminal_Ileum	./WEIGHTS//Small_Intestine_Terminal_Ileum/Small_Intestine_Terminal_Ileum.ENSG00000135929.4.wgt.RDat	CYP27A1	2	219646479	219680016	0.198	rs7596898	-2.33	rs13029742	0.0477	-3.66	0.804	380	1	top1	0.048	0.0092	-0.804	0.4214
Small_Intestine_Terminal_Ileum	./WEIGHTS//Small_Intestine_Terminal_Ileum/Small_Intestine_Terminal_Ileum.ENSG00000135951.10.wgt.RDat	TSGA10	2	99613724	99771417	0.328	rs12998444	2.42	rs6542868	0.285	-6.22	0.283	298	1	top1	0.29	1.7e-10	-0.283	0.77718
Small_Intestine_Terminal_Ileum	./WEIGHTS//Small_Intestine_Terminal_Ileum/Small_Intestine_Terminal_Ileum.ENSG00000135968.15.wgt.RDat	GCC2	2	109065017	109125854	0.274	rs2123693	-2.87	rs2577599	0.207	-5.58	1.071	356	1	top1	0.21	9.8e-08	-1.071	0.28417
Small_Intestine_Terminal_Ileum	./WEIGHTS//Small_Intestine_Terminal_Ileum/Small_Intestine_Terminal_Ileum.ENSG00000135972.4.wgt.RDat	MRPS9	2	105654441	105716418	0.351	rs13431533	2.78	rs12617795	0.149	-4.68	1.578	481	37	enet	0.17	1.8e-06	-0.78518	0.43235
Small_Intestine_Terminal_Ileum	./WEIGHTS//Small_Intestine_Terminal_Ileum/Small_Intestine_Terminal_Ileum.ENSG00000135976.12.wgt.RDat	ANKRD36	2	97779233	97930258	0.357	rs17635425	1.7	rs873886	0.113	-4.47	0.424	129	6	lasso	0.17	2.2e-06	0.08266	0.93412
Small_Intestine_Terminal_Ileum	./WEIGHTS//Small_Intestine_Terminal_Ileum/Small_Intestine_Terminal_Ileum.ENSG00000136689.14.wgt.RDat	IL1RN	2	113864791	113891593	0.215	rs908547	2.3	rs431726	0.141	-4.62	0.028	471	1	top1	0.14	1.3e-05	-0.028	0.97766
Small_Intestine_Terminal_Ileum	./WEIGHTS//Small_Intestine_Terminal_Ileum/Small_Intestine_Terminal_Ileum.ENSG00000136717.10.wgt.RDat	BIN1	2	127805603	127864931	0.415	rs1158867	-3.21	rs873270	0.00318	-3.47	-0.048	460	8	lasso	0.082	0.00087	0.82385	0.41002
Small_Intestine_Terminal_Ileum	./WEIGHTS//Small_Intestine_Terminal_Ileum/Small_Intestine_Terminal_Ileum.ENSG00000138039.10.wgt.RDat	LHCGR	2	48859428	48982880	0.329	rs981273	4.31	rs2140551	-0.0031	-3.09	0.839	548	548	blup	0.06	0.0038	0.54671	0.58458
Small_Intestine_Terminal_Ileum	./WEIGHTS//Small_Intestine_Terminal_Ileum/Small_Intestine_Terminal_Ileum.ENSG00000138085.12.wgt.RDat	ATRAID	2	27435155	27440046	0.355	rs1627854	2.87	rs6709602	0.0391	4.71	-0.864	313	7	lasso	0.15	7.1e-06	-1.25941	0.20788
Small_Intestine_Terminal_Ileum	./WEIGHTS//Small_Intestine_Terminal_Ileum/Small_Intestine_Terminal_Ileum.ENSG00000138376.6.wgt.RDat	BARD1	2	215590370	215674428	0.251	rs1831024	-2.35	rs6715570	0.195	-5.34	0.742	434	1	top1	0.2	2.3e-07	-0.742	0.45809
Small_Intestine_Terminal_Ileum	./WEIGHTS//Small_Intestine_Terminal_Ileum/Small_Intestine_Terminal_Ileum.ENSG00000138381.5.wgt.RDat	ASNSD1	2	190526111	190535557	0.239	rs17732729	-3.51	rs5743072	0.0559	-4.35	-0.37	292	4	lasso	0.071	0.0019	0.51945	0.60345
Small_Intestine_Terminal_Ileum	./WEIGHTS//Small_Intestine_Terminal_Ileum/Small_Intestine_Terminal_Ileum.ENSG00000143882.5.wgt.RDat	ATP6V1C2	2	10861775	10925236	0.261	rs7559979	-2.98	rs4669625	-0.00749	3.67	-1.842	622	13	lasso	0.043	0.013	-0.91583	0.35975
Small_Intestine_Terminal_Ileum	./WEIGHTS//Small_Intestine_Terminal_Ileum/Small_Intestine_Terminal_Ileum.ENSG00000144021.2.wgt.RDat	CIAO1	2	96931870	96937383	0.203	rs2278563	2.3	rs3214063	0.156	-4.76	-0.051	154	1	top1	0.16	4.3e-06	0.051	0.95933
Small_Intestine_Terminal_Ileum	./WEIGHTS//Small_Intestine_Terminal_Ileum/Small_Intestine_Terminal_Ileum.ENSG00000144026.7.wgt.RDat	ZNF514	2	95813682	95831158	0.753	rs7560571	2.15	rs17802697	0.0785	-4.58	1.917	114	114	blup	0.3	4.5e-11	-0.41392	0.67894
Small_Intestine_Terminal_Ileum	./WEIGHTS//Small_Intestine_Terminal_Ileum/Small_Intestine_Terminal_Ileum.ENSG00000144034.10.wgt.RDat	TPRKB	2	73956231	73964527	0.283	rs4384817	3.02	rs12624267	0.0106	-3.89	0.449	356	356	blup	0.086	0.00062	0.28455	0.77599
Small_Intestine_Terminal_Ileum	./WEIGHTS//Small_Intestine_Terminal_Ileum/Small_Intestine_Terminal_Ileum.ENSG00000144115.12.wgt.RDat	THNSL2	2	88469835	88486146	0.848	rs2919852	2.89	rs4359651	0.421	-7.36	-1.131	268	18	lasso	0.51	3.3e-20	1.62847	0.10343
Small_Intestine_Terminal_Ileum	./WEIGHTS//Small_Intestine_Terminal_Ileum/Small_Intestine_Terminal_Ileum.ENSG00000144161.8.wgt.RDat	ZC3H8	2	112969102	113012713	0.283	rs6541998	4	rs11695974	0.119	4.87	1.345	348	18	enet	0.18	8.6e-07	1.52178	0.12806
Small_Intestine_Terminal_Ileum	./WEIGHTS//Small_Intestine_Terminal_Ileum/Small_Intestine_Terminal_Ileum.ENSG00000144182.12.wgt.RDat	LIPT1	2	99771428	99779620	0.229	rs12998444	2.42	rs12999417	0.113	-4.55	0.248	298	1	top1	0.11	9.8e-05	-0.248	0.80413
Small_Intestine_Terminal_Ileum	./WEIGHTS//Small_Intestine_Terminal_Ileum/Small_Intestine_Terminal_Ileum.ENSG00000144214.5.wgt.RDat	LYG1	2	99900701	99921205	0.511	rs6746134	2.43	rs4341989	0.221	6.06	0.631	311	19	lasso	0.39	1.7e-14	0.31789	0.75057
Small_Intestine_Terminal_Ileum	./WEIGHTS//Small_Intestine_Terminal_Ileum/Small_Intestine_Terminal_Ileum.ENSG00000144224.12.wgt.RDat	UBXN4	2	136499189	136542625	0.291	rs1519527	2.16	rs6430565	-0.00818	2.84	-0.727	243	243	blup	-0.002	0.39	-1.36504	0.17224
Small_Intestine_Terminal_Ileum	./WEIGHTS//Small_Intestine_Terminal_Ileum/Small_Intestine_Terminal_Ileum.ENSG00000144230.12.wgt.RDat	GPR17	2	128403439	128410213	0.545	rs1158867	-3.21	rs11693296	0.167	5	-0.483	389	11	lasso	0.21	6.6e-08	-0.23993	0.81039
Small_Intestine_Terminal_Ileum	./WEIGHTS//Small_Intestine_Terminal_Ileum/Small_Intestine_Terminal_Ileum.ENSG00000144278.10.wgt.RDat	GALNT13	2	154728426	155310361	0.247	rs4533431	2.71	rs7603830	-0.00107	-3.11	-0.164	396	396	blup	0.011	0.13	-0.90279	0.36664
Small_Intestine_Terminal_Ileum	./WEIGHTS//Small_Intestine_Terminal_Ileum/Small_Intestine_Terminal_Ileum.ENSG00000144320.9.wgt.RDat	KIAA1715	2	176788620	176867567	0.436	rs4972504	3.31	rs974699	0.0283	3.86	1.42	449	449	blup	0.036	0.022	0.99502	0.31973
Small_Intestine_Terminal_Ileum	./WEIGHTS//Small_Intestine_Terminal_Ileum/Small_Intestine_Terminal_Ileum.ENSG00000144339.7.wgt.RDat	TMEFF2	2	192813769	193060435	0.505	rs4077949	-2.4	rs4392190	0.0134	-3.37	1.027	311	311	blup	0.037	0.02	0.38665	0.69901
Small_Intestine_Terminal_Ileum	./WEIGHTS//Small_Intestine_Terminal_Ileum/Small_Intestine_Terminal_Ileum.ENSG00000144362.7.wgt.RDat	PHOSPHO2	2	170550975	170558218	0.174	rs4667620	2.74	rs7575494	0.138	-4.55	-0.94	465	1	top1	0.14	1.7e-05	0.94	0.34722
Small_Intestine_Terminal_Ileum	./WEIGHTS//Small_Intestine_Terminal_Ileum/Small_Intestine_Terminal_Ileum.ENSG00000144485.6.wgt.RDat	HES6	2	239146908	239149303	0.321	rs10189357	2.23	rs10202875	-0.000638	-2.98	-0.088	493	493	blup	0.0052	0.21	-0.96608	0.334
Small_Intestine_Terminal_Ileum	./WEIGHTS//Small_Intestine_Terminal_Ileum/Small_Intestine_Terminal_Ileum.ENSG00000144488.10.wgt.RDat	ESPNL	2	239008798	239041928	0.44	rs6738488	-2.14	rs13414926	0.0489	4.26	0.078	492	3	lasso	0.13	2.4e-05	0.68054	0.49616
Small_Intestine_Terminal_Ileum	./WEIGHTS//Small_Intestine_Terminal_Ileum/Small_Intestine_Terminal_Ileum.ENSG00000144580.9.wgt.RDat	RQCD1	2	219433303	219461803	0.142	rs4674258	2.55	rs687747	0.0599	-4.32	-0.431	364	2	lasso	0.079	0.001	0.23291	0.81583
Small_Intestine_Terminal_Ileum	./WEIGHTS//Small_Intestine_Terminal_Ileum/Small_Intestine_Terminal_Ileum.ENSG00000152056.12.wgt.RDat	AP1S3	2	224616403	224702744	0.187	rs3795877	-2.75	rs4674821	0.0903	4.23	-1.184	450	1	top1	0.09	0.00048	-1.184	0.23641
Small_Intestine_Terminal_Ileum	./WEIGHTS//Small_Intestine_Terminal_Ileum/Small_Intestine_Terminal_Ileum.ENSG00000152117.13.wgt.RDat	AC093838.4	2	132250386	132279146	0.598	rs10171879	2.69	rs12469056	0.415	-7.64	2.671	166	10	enet	0.43	1.2e-16	-2.19754	0.02798
Small_Intestine_Terminal_Ileum	./WEIGHTS//Small_Intestine_Terminal_Ileum/Small_Intestine_Terminal_Ileum.ENSG00000152253.4.wgt.RDat	SPC25	2	169690642	169769881	0.315	rs7591129	2.97	rs581363	0.219	5.28	-1.266	568	1	top1	0.22	3.6e-08	-1.266	0.20551
Small_Intestine_Terminal_Ileum	./WEIGHTS//Small_Intestine_Terminal_Ileum/Small_Intestine_Terminal_Ileum.ENSG00000152254.6.wgt.RDat	G6PC2	2	169757750	169766505	0.276	rs7591129	2.97	rs3931	0.236	5.91	0.502	568	3	lasso	0.27	7.3e-10	0.26754	0.78905
Small_Intestine_Terminal_Ileum	./WEIGHTS//Small_Intestine_Terminal_Ileum/Small_Intestine_Terminal_Ileum.ENSG00000152291.9.wgt.RDat	TGOLN2	2	85545147	85555548	0.369	rs4832183	-2.62	rs699664	-0.00813	3.31	1.453	452	452	blup	0.085	0.00067	1.5285	0.12639
Small_Intestine_Terminal_Ileum	./WEIGHTS//Small_Intestine_Terminal_Ileum/Small_Intestine_Terminal_Ileum.ENSG00000152689.13.wgt.RDat	RASGRP3	2	33661391	33789817	0.461	rs1510876	3.18	rs17013237	0.292	6.36	-1.47	646	1	top1	0.29	9.7e-11	-1.47	0.14156
Small_Intestine_Terminal_Ileum	./WEIGHTS//Small_Intestine_Terminal_Ileum/Small_Intestine_Terminal_Ileum.ENSG00000153208.12.wgt.RDat	MERTK	2	112656056	112787138	0.556	rs6541998	4	rs13419523	0.0811	4.22	0.409	308	26	enet	0.11	8.7e-05	1.37668	0.16861
Small_Intestine_Terminal_Ileum	./WEIGHTS//Small_Intestine_Terminal_Ileum/Small_Intestine_Terminal_Ileum.ENSG00000155438.7.wgt.RDat	MKI67IP	2	122484521	122494499	0.171	rs17016977	-2.5	rs1056014	0.0123	3.79	-1.167	306	306	blup	0.018	0.075	-1.99692	0.04583
Small_Intestine_Terminal_Ileum	./WEIGHTS//Small_Intestine_Terminal_Ileum/Small_Intestine_Terminal_Ileum.ENSG00000155749.8.wgt.RDat	ALS2CR12	2	202152994	202222121	0.247	rs11897109	4.83	rs1406121	0.14	-4.75	0.057	351	1	top1	0.14	1.4e-05	-0.057	0.95455
Small_Intestine_Terminal_Ileum	./WEIGHTS//Small_Intestine_Terminal_Ileum/Small_Intestine_Terminal_Ileum.ENSG00000158435.3.wgt.RDat	CNOT11	2	101869329	101886778	0.333	rs11686264	-2.71	rs3739008	-0.00601	3.57	-0.528	419	419	blup	0.073	0.0016	-0.80752	0.41937
Small_Intestine_Terminal_Ileum	./WEIGHTS//Small_Intestine_Terminal_Ileum/Small_Intestine_Terminal_Ileum.ENSG00000162881.5.wgt.RDat	OXER1	2	42989642	42991401	0.475	rs12471190	-2.63	rs3821349	0.311	-6.49	-1.831	465	6	lasso	0.39	1.5e-14	1.39192	0.16395
Small_Intestine_Terminal_Ileum	./WEIGHTS//Small_Intestine_Terminal_Ileum/Small_Intestine_Terminal_Ileum.ENSG00000162882.10.wgt.RDat	HAAO	2	42994229	43019732	0.272	rs12471190	-2.63	rs3821349	0.268	-5.82	-1.831	455	1	top1	0.27	7e-10	1.831	0.0671
Small_Intestine_Terminal_Ileum	./WEIGHTS//Small_Intestine_Terminal_Ileum/Small_Intestine_Terminal_Ileum.ENSG00000162927.9.wgt.RDat	PUS10	2	61169104	61245296	0.15	rs356998	4.87	rs35217978	0.161	4.74	0.942	325	1	top1	0.16	2.9e-06	0.942	0.34619
Small_Intestine_Terminal_Ileum	./WEIGHTS//Small_Intestine_Terminal_Ileum/Small_Intestine_Terminal_Ileum.ENSG00000162994.11.wgt.RDat	CLHC1	2	55401927	55459490	0.749	rs17046344	3.29	rs7349405	0.445	7.37	-0.446	506	1	top1	0.44	4.1e-17	-0.446	0.6556
Small_Intestine_Terminal_Ileum	./WEIGHTS//Small_Intestine_Terminal_Ileum/Small_Intestine_Terminal_Ileum.ENSG00000163016.5.wgt.RDat	ALMS1P	2	73872046	73912703	0.373	rs4384817	3.02	rs7607892	0.306	6.32	0.343	356	1	top1	0.31	2.8e-11	0.343	0.7316
Small_Intestine_Terminal_Ileum	./WEIGHTS//Small_Intestine_Terminal_Ileum/Small_Intestine_Terminal_Ileum.ENSG00000163072.10.wgt.RDat	NOSTRIN	2	169643049	169722024	0.179	rs7591129	2.97	rs488621	-0.00359	4.13	0.627	574	23	enet	0.062	0.0034	-1.05727	0.29039
Small_Intestine_Terminal_Ileum	./WEIGHTS//Small_Intestine_Terminal_Ileum/Small_Intestine_Terminal_Ileum.ENSG00000163083.5.wgt.RDat	INHBB	2	121103719	121109384	0.378	rs4366914	3.45	rs735557	-0.00786	3.44	1.162	351	351	blup	0.0092	0.15	1.41652	0.15662
Small_Intestine_Terminal_Ileum	./WEIGHTS//Small_Intestine_Terminal_Ileum/Small_Intestine_Terminal_Ileum.ENSG00000163161.8.wgt.RDat	ERCC3	2	128014866	128051752	0.279	rs1158867	-3.21	rs4662717	0.0607	4.81	2.062	456	9	lasso	0.15	5.4e-06	3.01709	0.00255
Small_Intestine_Terminal_Ileum	./WEIGHTS//Small_Intestine_Terminal_Ileum/Small_Intestine_Terminal_Ileum.ENSG00000163214.16.wgt.RDat	DHX57	2	39024871	39103075	0.173	rs12328034	-3.15	rs3099950	0.0356	-4.13	0.378	320	3	lasso	0.061	0.0038	-0.67857	0.49741
Small_Intestine_Terminal_Ileum	./WEIGHTS//Small_Intestine_Terminal_Ileum/Small_Intestine_Terminal_Ileum.ENSG00000163521.11.wgt.RDat	GLB1L	2	220101392	220110176	0.201	rs1567932	-2.67	rs885854	0.0843	-4.24	-0.063	397	5	lasso	0.089	0.00053	-0.46461	0.64221
Small_Intestine_Terminal_Ileum	./WEIGHTS//Small_Intestine_Terminal_Ileum/Small_Intestine_Terminal_Ileum.ENSG00000163795.9.wgt.RDat	ZNF513	2	27600098	27603657	0.122	rs6731600	-2.71	rs11695549	0.0853	-4.22	-0.108	299	12	enet	0.1	0.00017	-0.15403	0.87759
Small_Intestine_Terminal_Ileum	./WEIGHTS//Small_Intestine_Terminal_Ileum/Small_Intestine_Terminal_Ileum.ENSG00000168385.13.wgt.RDat	SEPT2	2	242254515	242293442	0.574	rs4675971	-2.54	rs11681497	0.426	7.29	1.064	376	11	enet	0.45	1.5e-17	1.00183	0.31643
Small_Intestine_Terminal_Ileum	./WEIGHTS//Small_Intestine_Terminal_Ileum/Small_Intestine_Terminal_Ileum.ENSG00000168754.9.wgt.RDat	FAM178B	2	97541620	97674921	0.273	rs2278563	2.3	rs2438709	0.0303	-3.48	-0.44	148	3	lasso	0.068	0.0023	0.58961	0.55545
Small_Intestine_Terminal_Ileum	./WEIGHTS//Small_Intestine_Terminal_Ileum/Small_Intestine_Terminal_Ileum.ENSG00000168955.3.wgt.RDat	TM4SF20	2	228226872	228246711	0.207	rs13382950	3.5	rs6753666	0.146	-4.62	-1.25	534	1	top1	0.15	8.8e-06	1.25	0.2113
Small_Intestine_Terminal_Ileum	./WEIGHTS//Small_Intestine_Terminal_Ileum/Small_Intestine_Terminal_Ileum.ENSG00000169507.5.wgt.RDat	SLC38A11	2	165752696	165812035	0.27	rs7607886	-3	rs12990122	0.227	5.32	-0.982	404	1	top1	0.23	2e-08	-0.982	0.3261
Small_Intestine_Terminal_Ileum	./WEIGHTS//Small_Intestine_Terminal_Ileum/Small_Intestine_Terminal_Ileum.ENSG00000169629.7.wgt.RDat	RGPD8	2	113127669	113192065	0.639	rs6541998	4	rs6542056	0.48	-7.81	1.057	404	9	lasso	0.57	5e-24	-0.66761	0.50438
Small_Intestine_Terminal_Ileum	./WEIGHTS//Small_Intestine_Terminal_Ileum/Small_Intestine_Terminal_Ileum.ENSG00000170396.6.wgt.RDat	ZNF804A	2	185463093	185804219	0.311	rs7558116	-1.72	rs17617468	0.2	5.64	-0.212	270	5	lasso	0.22	2.8e-08	-0.19806	0.843
Small_Intestine_Terminal_Ileum	./WEIGHTS//Small_Intestine_Terminal_Ileum/Small_Intestine_Terminal_Ileum.ENSG00000170634.8.wgt.RDat	ACYP2	2	54197978	54532437	0.265	rs6545368	3.35	rs805330	0.114	-5.71	1.868	458	18	enet	0.2	2.4e-07	-1.29055	0.19686
Small_Intestine_Terminal_Ileum	./WEIGHTS//Small_Intestine_Terminal_Ileum/Small_Intestine_Terminal_Ileum.ENSG00000170745.7.wgt.RDat	KCNS3	2	18059114	18542882	0.498	rs2345523	2.97	rs12473301	0.193	5.77	-0.687	517	7	lasso	0.25	4.1e-09	-0.97131	0.3314
Small_Intestine_Terminal_Ileum	./WEIGHTS//Small_Intestine_Terminal_Ileum/Small_Intestine_Terminal_Ileum.ENSG00000170802.11.wgt.RDat	FOXN2	2	48541776	48606433	0.526	rs17326328	-3.62	rs12475492	0.172	4.83	-0.856	360	1	top1	0.17	1.4e-06	-0.856	0.392
Small_Intestine_Terminal_Ileum	./WEIGHTS//Small_Intestine_Terminal_Ileum/Small_Intestine_Terminal_Ileum.ENSG00000171103.6.wgt.RDat	TRMT61B	2	29072687	29093167	0.211	rs6744522	-3.07	rs4611608	0.162	5.04	-1.313	584	1	top1	0.16	2.8e-06	-1.313	0.18918
Small_Intestine_Terminal_Ileum	./WEIGHTS//Small_Intestine_Terminal_Ileum/Small_Intestine_Terminal_Ileum.ENSG00000172116.17.wgt.RDat	CD8B	2	87042462	87089047	0.354	rs308922	-1.99	rs10203656	0.0849	4.53	-0.91518	184	5	lasso	0.13	3.5e-05	-0.72252	0.46997
Small_Intestine_Terminal_Ileum	./WEIGHTS//Small_Intestine_Terminal_Ileum/Small_Intestine_Terminal_Ileum.ENSG00000172478.13.wgt.RDat	C2orf54	2	241825465	241836306	0.303	rs13424854	2.91	rs6760483	0.19	-4.86	-1.735	482	1	top1	0.19	3.4e-07	1.735	0.08274
Small_Intestine_Terminal_Ileum	./WEIGHTS//Small_Intestine_Terminal_Ileum/Small_Intestine_Terminal_Ileum.ENSG00000172954.9.wgt.RDat	LCLAT1	2	30670092	30867091	0.377	rs11680075	-2.67	rs829584	0.249	5.57	-0.465	487	1	top1	0.25	3.3e-09	-0.465	0.64193
Small_Intestine_Terminal_Ileum	./WEIGHTS//Small_Intestine_Terminal_Ileum/Small_Intestine_Terminal_Ileum.ENSG00000173209.18.wgt.RDat	AHSA2	2	61404553	61418338	0.358	rs17538113	3.63	rs778160	0.0784	-4.69	2.193	306	306	blup	0.092	0.00043	-1.31709	0.18781
Small_Intestine_Terminal_Ileum	./WEIGHTS//Small_Intestine_Terminal_Ileum/Small_Intestine_Terminal_Ileum.ENSG00000173272.9.wgt.RDat	MZT2A	2	132222473	132250316	0.495	rs10171879	2.69	rs7598498	0.0634	-4.85	-2.406	166	166	blup	0.15	5.3e-06	3.00856	0.00262
Small_Intestine_Terminal_Ileum	./WEIGHTS//Small_Intestine_Terminal_Ileum/Small_Intestine_Terminal_Ileum.ENSG00000173744.13.wgt.RDat	AGFG1	2	228336904	228425930	0.327	rs13382950	3.5	rs6708202	-0.00807	-3.48	-1.049	573	573	blup	0.071	0.0018	1.64415	0.10014
Small_Intestine_Terminal_Ileum	./WEIGHTS//Small_Intestine_Terminal_Ileum/Small_Intestine_Terminal_Ileum.ENSG00000173960.8.wgt.RDat	UBXN2A	2	24150155	24227779	0.251	rs925229	2.48	rs13009856	0.103	-5.2	2.43	378	7	lasso	0.11	8.5e-05	-2.55113	0.01074
Small_Intestine_Terminal_Ileum	./WEIGHTS//Small_Intestine_Terminal_Ileum/Small_Intestine_Terminal_Ileum.ENSG00000177483.7.wgt.RDat	RBM44	2	238707388	238751450	0.704	rs3790997	3.07	rs2117363	0.335	6.97	-0.217	529	22	enet	0.37	9.4e-14	-0.3196	0.74927
Small_Intestine_Terminal_Ileum	./WEIGHTS//Small_Intestine_Terminal_Ileum/Small_Intestine_Terminal_Ileum.ENSG00000180902.12.wgt.RDat	D2HGDH	2	242673994	242708226	0.499	rs4675971	-2.54	rs10755057	0.268	5.97	0.502	223	1	top1	0.27	7.1e-10	0.502	0.61567
Small_Intestine_Terminal_Ileum	./WEIGHTS//Small_Intestine_Terminal_Ileum/Small_Intestine_Terminal_Ileum.ENSG00000181798.2.wgt.RDat	LINC00471	2	232373137	232379050	0.575	rs16827840	2.53	rs13020024	0.0741	-4.92	-0.075	359	359	blup	0.16	2.7e-06	0.39714	0.69127
Small_Intestine_Terminal_Ileum	./WEIGHTS//Small_Intestine_Terminal_Ileum/Small_Intestine_Terminal_Ileum.ENSG00000183281.10.wgt.RDat	PLGLB1	2	87229682	87248975	0.541	rs308922	-1.99	rs10203656	0.0276	4.18	-0.94454	123	123	blup	0.28	2.5e-10	0.51219	0.60852
Small_Intestine_Terminal_Ileum	./WEIGHTS//Small_Intestine_Terminal_Ileum/Small_Intestine_Terminal_Ileum.ENSG00000183891.5.wgt.RDat	TTC32	2	20096404	20101747	0.542	rs10184446	2.3	rs1381817	0.197	5.69	0.037	590	52	enet	0.2	1.1e-07	0.2546	0.79903
Small_Intestine_Terminal_Ileum	./WEIGHTS//Small_Intestine_Terminal_Ileum/Small_Intestine_Terminal_Ileum.ENSG00000184898.6.wgt.RDat	RBM43	2	152104454	152118393	0.293	rs4664779	2.3	rs6433327	-0.0079	-3.62	-1.222	454	454	blup	-0.00091	0.35	1.1036	0.26977
Small_Intestine_Terminal_Ileum	./WEIGHTS//Small_Intestine_Terminal_Ileum/Small_Intestine_Terminal_Ileum.ENSG00000186148.7.wgt.RDat	AC013271.3	2	110690738	110742667	0.364	rs7575835	1.22	rs34229733	-0.000792	3.31	0.559	137	24	enet	0.096	0.00032	-0.28767	0.7736
Small_Intestine_Terminal_Ileum	./WEIGHTS//Small_Intestine_Terminal_Ileum/Small_Intestine_Terminal_Ileum.ENSG00000186453.8.wgt.RDat	FAM228A	2	24397938	24423718	0.268	rs925229	2.48	rs2288072	0.141	5.48	-0.442	283	4	lasso	0.28	3.9e-10	-1.17455	0.24018
Small_Intestine_Terminal_Ileum	./WEIGHTS//Small_Intestine_Terminal_Ileum/Small_Intestine_Terminal_Ileum.ENSG00000187123.10.wgt.RDat	LYPD6	2	150186499	150330662	0.135	rs10497052	-2.75	rs10186954	0.0223	-4.19	-1.206	356	13	enet	0.034	0.023	1.08066	0.27985
Small_Intestine_Terminal_Ileum	./WEIGHTS//Small_Intestine_Terminal_Ileum/Small_Intestine_Terminal_Ileum.ENSG00000187231.9.wgt.RDat	SESTD1	2	179966419	180129517	0.342	rs6735828	-2.95	rs17454311	0.053	3.96	0.218	508	1	top1	0.053	0.0064	0.218	0.82743
Small_Intestine_Terminal_Ileum	./WEIGHTS//Small_Intestine_Terminal_Ileum/Small_Intestine_Terminal_Ileum.ENSG00000188760.6.wgt.RDat	TMEM198	2	220408510	220415317	0.249	rs1567932	-2.67	rs13004994	0.00513	-3.61	0.053	487	5	lasso	0.012	0.12	0.25473	0.79893
Small_Intestine_Terminal_Ileum	./WEIGHTS//Small_Intestine_Terminal_Ileum/Small_Intestine_Terminal_Ileum.ENSG00000189223.9.wgt.RDat	AC016683.6	2	113969099	114034158	0.39	rs908547	2.3	rs11123172	0.147	-5.69	-0.434	457	6	lasso	0.23	1.9e-08	0.6023	0.54698
Small_Intestine_Terminal_Ileum	./WEIGHTS//Small_Intestine_Terminal_Ileum/Small_Intestine_Terminal_Ileum.ENSG00000189350.8.wgt.RDat	FAM179A	2	29179477	29284239	0.429	rs6744522	-3.07	rs10197378	0.332	6.4	0.597	596	2	lasso	0.4	5.6e-15	0.86132	0.38906
Small_Intestine_Terminal_Ileum	./WEIGHTS//Small_Intestine_Terminal_Ileum/Small_Intestine_Terminal_Ileum.ENSG00000196151.6.wgt.RDat	WDSUB1	2	160092304	160143310	0.289	rs11681557	-3.65	rs10174247	0.11	-4.97	1.03	427	1	top1	0.11	0.00012	-1.03	0.30301
Small_Intestine_Terminal_Ileum	./WEIGHTS//Small_Intestine_Terminal_Ileum/Small_Intestine_Terminal_Ileum.ENSG00000196228.2.wgt.RDat	SULT1C3	2	108863651	108881807	0.523	rs2123693	-2.87	rs2123693	0.288	-6.5	-2.871	338	338	blup	0.34	1.4e-12	2.716	0.00661
Small_Intestine_Terminal_Ileum	./WEIGHTS//Small_Intestine_Terminal_Ileum/Small_Intestine_Terminal_Ileum.ENSG00000196912.8.wgt.RDat	ANKRD36B	2	98108978	98206428	0.519	rs6760008	-3.5	rs6718109	0.467	7.97	0.624	124	12	enet	0.54	9.8e-22	1.25197	0.21058
Small_Intestine_Terminal_Ileum	./WEIGHTS//Small_Intestine_Terminal_Ileum/Small_Intestine_Terminal_Ileum.ENSG00000197927.8.wgt.RDat	C2orf27A	2	132479948	132524973	0.595	rs10171879	2.69	rs4107594	0.267	-6.47	1.586	124	11	lasso	0.44	7.7e-17	-1.55678	0.11952
Small_Intestine_Terminal_Ileum	./WEIGHTS//Small_Intestine_Terminal_Ileum/Small_Intestine_Terminal_Ileum.ENSG00000198130.10.wgt.RDat	HIBCH	2	191054461	191184771	0.371	rs17732729	-3.51	rs291429	0.223	-5.32	0.571	341	1	top1	0.22	2.7e-08	-0.571	0.568
Small_Intestine_Terminal_Ileum	./WEIGHTS//Small_Intestine_Terminal_Ileum/Small_Intestine_Terminal_Ileum.ENSG00000198203.5.wgt.RDat	SULT1C2	2	108905095	108926371	0.455	rs2123693	-2.87	rs2305485	0.0896	4.74	2.336	326	10	lasso	0.18	6.9e-07	1.24451	0.21331
Small_Intestine_Terminal_Ileum	./WEIGHTS//Small_Intestine_Terminal_Ileum/Small_Intestine_Terminal_Ileum.ENSG00000198885.5.wgt.RDat	ITPRIPL1	2	96991069	96994091	0.195	rs2278563	2.3	rs772175	0.0386	3.64	-0.4	162	162	blup	0.078	0.0011	0.49327	0.62182
Small_Intestine_Terminal_Ileum	./WEIGHTS//Small_Intestine_Terminal_Ileum/Small_Intestine_Terminal_Ileum.ENSG00000203327.2.wgt.RDat	AC012358.7	2	55441523	55443262	0.357	rs6732751	3.54	rs7349405	0.241	5.55	-0.446	505	1	top1	0.24	6.6e-09	-0.446	0.6556
Small_Intestine_Terminal_Ileum	./WEIGHTS//Small_Intestine_Terminal_Ileum/Small_Intestine_Terminal_Ileum.ENSG00000204792.2.wgt.RDat	AC104135.3	2	75145275	75165545	0.761	rs34242711	-2.68	rs12613723	0.513	8.06	-1.456	457	1	top1	0.51	1.5e-20	-1.456	0.14539
Small_Intestine_Terminal_Ileum	./WEIGHTS//Small_Intestine_Terminal_Ileum/Small_Intestine_Terminal_Ileum.ENSG00000212283.1.wgt.RDat	SNORD89	2	101889399	101889511	0.421	rs11686264	-2.71	rs1554777	0.154	5.28	1.204	408	8	enet	0.17	1.2e-06	1.19259	0.23303
Small_Intestine_Terminal_Ileum	./WEIGHTS//Small_Intestine_Terminal_Ileum/Small_Intestine_Terminal_Ileum.ENSG00000213222.3.wgt.RDat	AC093724.2	2	132480826	132481852	0.219	rs10171879	2.69	rs4107594	0.041	-4.05	1.586	124	13	enet	0.082	0.00085	-0.79777	0.425
Small_Intestine_Terminal_Ileum	./WEIGHTS//Small_Intestine_Terminal_Ileum/Small_Intestine_Terminal_Ileum.ENSG00000217702.1.wgt.RDat	MGC10955	2	74361599	74362521	0.473	rs4384817	3.02	rs4429500	0.381	6.87	-0.64	359	6	lasso	0.42	8.5e-16	-0.9113	0.36214
Small_Intestine_Terminal_Ileum	./WEIGHTS//Small_Intestine_Terminal_Ileum/Small_Intestine_Terminal_Ileum.ENSG00000219159.3.wgt.RDat	AC011298.2	2	241625751	241629831	0.3	rs13424854	2.91	rs4499423	0.0664	-3.68	0.524	507	10	lasso	0.075	0.0014	-0.00176	0.9986
Small_Intestine_Terminal_Ileum	./WEIGHTS//Small_Intestine_Terminal_Ileum/Small_Intestine_Terminal_Ileum.ENSG00000219626.4.wgt.RDat	FAM228B	2	24299396	24392509	0.154	rs925229	2.48	rs1134516	0.122	-4.84	-1.517	318	1	top1	0.12	5e-05	1.517	0.12927
Small_Intestine_Terminal_Ileum	./WEIGHTS//Small_Intestine_Terminal_Ileum/Small_Intestine_Terminal_Ileum.ENSG00000223466.1.wgt.RDat	AC064834.2	2	196397759	196403405	0.336	rs4850612	-2.74	rs16836855	0.211	-5.71	-0.773	342	1	top1	0.21	7.2e-08	0.773	0.43952
Small_Intestine_Terminal_Ileum	./WEIGHTS//Small_Intestine_Terminal_Ileum/Small_Intestine_Terminal_Ileum.ENSG00000224739.2.wgt.RDat	AC016735.1	2	43228495	43233200	0.319	rs12471190	-2.63	rs921069	0.0493	-4.05	1.281	463	36	enet	0.069	0.0022	-0.92728	0.35378
Small_Intestine_Terminal_Ileum	./WEIGHTS//Small_Intestine_Terminal_Ileum/Small_Intestine_Terminal_Ileum.ENSG00000224791.1.wgt.RDat	KRT18P39	2	204629018	204630316	0.216	rs4673260	4.25	rs3116497	0.172	5.01	2.246	426	1	top1	0.17	1.4e-06	2.246	0.0247
Small_Intestine_Terminal_Ileum	./WEIGHTS//Small_Intestine_Terminal_Ileum/Small_Intestine_Terminal_Ileum.ENSG00000225234.1.wgt.RDat	TRAPPC12-AS1	2	3485013	3486180	0.37	rs4849996	-3.52	rs4641971	0.0254	-4.6	1.378	566	5	lasso	0.043	0.013	-1.29939	0.19381
Small_Intestine_Terminal_Ileum	./WEIGHTS//Small_Intestine_Terminal_Ileum/Small_Intestine_Terminal_Ileum.ENSG00000225398.2.wgt.RDat	RP11-395L14.5	2	114299514	114320875	0.193	rs275421	2.15	rs4544450	0.163	4.71	0.284	408	1	top1	0.16	2.7e-06	0.284	0.77641
Small_Intestine_Terminal_Ileum	./WEIGHTS//Small_Intestine_Terminal_Ileum/Small_Intestine_Terminal_Ileum.ENSG00000225449.2.wgt.RDat	AC079776.7	2	130724165	130736664	0.575	rs4662660	-2.14	rs1922634	0.329	-7.21	0.922	257	10	enet	0.37	5.8e-14	-0.6381	0.52341
Small_Intestine_Terminal_Ileum	./WEIGHTS//Small_Intestine_Terminal_Ileum/Small_Intestine_Terminal_Ileum.ENSG00000226124.2.wgt.RDat	FTCDNL1	2	200625267	200715896	0.638	rs17629103	2.58	rs4530349	0.298	6.31	0.895	319	10	lasso	0.34	1.9e-12	1.40951	0.15868
Small_Intestine_Terminal_Ileum	./WEIGHTS//Small_Intestine_Terminal_Ileum/Small_Intestine_Terminal_Ileum.ENSG00000226266.2.wgt.RDat	AC009961.3	2	160527219	160568946	0.36	rs12692547	1.86	rs1511223	-0.00836	-3.42	0.724	470	470	blup	0.075	0.0014	-0.67524	0.49953
Small_Intestine_Terminal_Ileum	./WEIGHTS//Small_Intestine_Terminal_Ileum/Small_Intestine_Terminal_Ileum.ENSG00000226516.3.wgt.RDat	FAM138B	2	114334959	114336429	0.207	rs12623865	-2.92	rs11677881	0.0135	3.94	0.25	375	4	lasso	0.027	0.04	1.08897	0.27617
Small_Intestine_Terminal_Ileum	./WEIGHTS//Small_Intestine_Terminal_Ileum/Small_Intestine_Terminal_Ileum.ENSG00000226747.2.wgt.RDat	AC007966.1	2	186584601	186605206	0.426	rs13414850	-2	rs12464911	0.355	7.14	-0.641	294	6	lasso	0.39	1.7e-14	-0.57606	0.56457
Small_Intestine_Terminal_Ileum	./WEIGHTS//Small_Intestine_Terminal_Ileum/Small_Intestine_Terminal_Ileum.ENSG00000227403.1.wgt.RDat	AC009299.3	2	162101250	162105561	0.159	rs9287807	-2.02	rs6727917	0.072	4.33	-0.213	384	384	blup	0.089	0.00052	-1.08549	0.27771
Small_Intestine_Terminal_Ileum	./WEIGHTS//Small_Intestine_Terminal_Ileum/Small_Intestine_Terminal_Ileum.ENSG00000228389.1.wgt.RDat	AC068039.4	2	172629992	172632354	0.543	rs11674142	2.67	rs6722757	0.361	6.83	-2.192	406	27	enet	0.4	3.6e-15	-1.96177	0.04979
Small_Intestine_Terminal_Ileum	./WEIGHTS//Small_Intestine_Terminal_Ileum/Small_Intestine_Terminal_Ileum.ENSG00000228486.5.wgt.RDat	AC017099.3	2	98280680	98319527	0.2	rs6760008	-3.5	rs6718109	0.13	4.51	0.624	145	3	lasso	0.14	1.1e-05	0.93438	0.35011
Small_Intestine_Terminal_Ileum	./WEIGHTS//Small_Intestine_Terminal_Ileum/Small_Intestine_Terminal_Ileum.ENSG00000228925.1.wgt.RDat	AC016722.4	2	47126414	47135817	0.454	rs9309141	-2.69	rs873699	-0.00615	-3.36	-1.255	569	6	lasso	0.096	0.00032	0.80035	0.42351
Small_Intestine_Terminal_Ileum	./WEIGHTS//Small_Intestine_Terminal_Ileum/Small_Intestine_Terminal_Ileum.ENSG00000228989.1.wgt.RDat	AC133528.2	2	242629829	242633704	0.435	rs4675971	-2.54	rs4675794	0.16	-4.76	-1.36	244	1	top1	0.16	3.3e-06	1.36	0.17383
Small_Intestine_Terminal_Ileum	./WEIGHTS//Small_Intestine_Terminal_Ileum/Small_Intestine_Terminal_Ileum.ENSG00000229056.2.wgt.RDat	AC020571.3	2	197124748	197128928	0.316	rs16850723	-2.11	rs17827837	0.266	5.9	0.612	369	1	top1	0.27	8.7e-10	0.612	0.54054
Small_Intestine_Terminal_Ileum	./WEIGHTS//Small_Intestine_Terminal_Ileum/Small_Intestine_Terminal_Ileum.ENSG00000230606.6.wgt.RDat	AC159540.1	2	98081083	98099107	0.77	rs6760008	-3.5	rs873886	0.424	7.8	0.424	134	11	lasso	0.53	3e-21	0.41491	0.67821
Small_Intestine_Terminal_Ileum	./WEIGHTS//Small_Intestine_Terminal_Ileum/Small_Intestine_Terminal_Ileum.ENSG00000230650.1.wgt.RDat	AC112229.1	2	111118185	111121314	0.169	rs4556988	3.18	rs2043863	0.0296	3.29	0.528	124	124	blup	0.049	0.0086	1.55349	0.12031
Small_Intestine_Terminal_Ileum	./WEIGHTS//Small_Intestine_Terminal_Ileum/Small_Intestine_Terminal_Ileum.ENSG00000230730.1.wgt.RDat	AC074011.2	2	28856148	28887406	0.341	rs6716820	-2.15	rs1534478	0.175	5.45	-0.462	486	11	lasso	0.21	9.3e-08	-0.32271	0.74691
Small_Intestine_Terminal_Ileum	./WEIGHTS//Small_Intestine_Terminal_Ileum/Small_Intestine_Terminal_Ileum.ENSG00000230836.1.wgt.RDat	AC104135.4	2	75167385	75169797	0.508	rs34242711	-2.64	rs12613723	0.366	6.68	-1.456	461	1	top1	0.37	1.2e-13	-1.456	0.14539
Small_Intestine_Terminal_Ileum	./WEIGHTS//Small_Intestine_Terminal_Ileum/Small_Intestine_Terminal_Ileum.ENSG00000231013.1.wgt.RDat	AC013275.2	2	120234024	120244922	0.419	rs11123534	2.4	rs3765035	-0.00777	3.54	-0.235	418	418	blup	0.058	0.0044	-0.71101	0.47708
Small_Intestine_Terminal_Ileum	./WEIGHTS//Small_Intestine_Terminal_Ileum/Small_Intestine_Terminal_Ileum.ENSG00000231063.1.wgt.RDat	AC006994.1	2	210952950	210953788	0.188	rs10178327	1.87	rs10932339	-0.00819	3.28	0.967	288	288	blup	0.06	0.0038	0.54455	0.58606
Small_Intestine_Terminal_Ileum	./WEIGHTS//Small_Intestine_Terminal_Ileum/Small_Intestine_Terminal_Ileum.ENSG00000231259.3.wgt.RDat	AC125232.1	2	87257800	87303536	0.837	rs308922	-1.99	rs17041053	0.331	-6.95	-1.156	107	10	lasso	0.34	1.9e-12	1.26595	0.20553
Small_Intestine_Terminal_Ileum	./WEIGHTS//Small_Intestine_Terminal_Ileum/Small_Intestine_Terminal_Ileum.ENSG00000231621.1.wgt.RDat	AC013264.2	2	198062715	198063997	0.222	rs16867018	-2.45	rs4850786	0.174	5.34	0.678	335	15	enet	0.19	3.1e-07	0.9104	0.36261
Small_Intestine_Terminal_Ileum	./WEIGHTS//Small_Intestine_Terminal_Ileum/Small_Intestine_Terminal_Ileum.ENSG00000231646.1.wgt.RDat	AC008174.3	2	186648418	186652936	0.114	rs13414850	-2	rs12464911	0.1	4.16	-0.641	295	1	top1	0.1	0.00024	-0.641	0.52152
Small_Intestine_Terminal_Ileum	./WEIGHTS//Small_Intestine_Terminal_Ileum/Small_Intestine_Terminal_Ileum.ENSG00000231822.1.wgt.RDat	AC019097.7	2	99718481	99719215	0.288	rs12998444	2.42	rs10168498	0.0574	3.85	-0.585	297	13	enet	0.059	0.0041	-0.67045	0.50257
Small_Intestine_Terminal_Ileum	./WEIGHTS//Small_Intestine_Terminal_Ileum/Small_Intestine_Terminal_Ileum.ENSG00000231969.1.wgt.RDat	AC144449.1	2	150444117	150704747	0.21	rs10497052	-2.75	rs6923	0.0185	-3.96	-0.003	404	404	blup	0.044	0.012	0.67794	0.49781
Small_Intestine_Terminal_Ileum	./WEIGHTS//Small_Intestine_Terminal_Ileum/Small_Intestine_Terminal_Ileum.ENSG00000232411.1.wgt.RDat	AC009495.3	2	166689558	166695608	0.513	rs10803799	-3.08	rs4667849	0.18	5.28	1.267	432	10	lasso	0.22	2.3e-08	1.84688	0.06476
Small_Intestine_Terminal_Ileum	./WEIGHTS//Small_Intestine_Terminal_Ileum/Small_Intestine_Terminal_Ileum.ENSG00000233251.3.wgt.RDat	AC007743.1	2	56400669	56412905	0.248	rs9967877	-2.58	rs4352264	-0.00401	-3.4	0.682	475	5	lasso	-0.0019	0.38	-0.94273	0.34582
Small_Intestine_Terminal_Ileum	./WEIGHTS//Small_Intestine_Terminal_Ileum/Small_Intestine_Terminal_Ileum.ENSG00000233266.1.wgt.RDat	HMGB1P31	2	54278471	54278897	0.146	rs6545368	3.35	rs805416	0.181	5.14	1.432	454	1	top1	0.18	7e-07	1.432	0.15214
Small_Intestine_Terminal_Ileum	./WEIGHTS//Small_Intestine_Terminal_Ileum/Small_Intestine_Terminal_Ileum.ENSG00000233673.2.wgt.RDat	ANAPC1P1	2	87098424	87149816	0.633	rs308922	-1.99	rs10203656	0.179	5.8	-0.91788	183	11	enet	0.37	6.5e-14	-0.14507	0.88466
Small_Intestine_Terminal_Ileum	./WEIGHTS//Small_Intestine_Terminal_Ileum/Small_Intestine_Terminal_Ileum.ENSG00000233806.3.wgt.RDat	AC131097.3	2	242823514	243020873	0.309	rs13013693	2.23	rs6605261	0.0945	4.46	-0.21521	162	3	lasso	0.11	0.00013	-0.19704	0.8438
Small_Intestine_Terminal_Ileum	./WEIGHTS//Small_Intestine_Terminal_Ileum/Small_Intestine_Terminal_Ileum.ENSG00000234171.1.wgt.RDat	AC108488.3	2	3606207	3609324	0.503	rs4849996	-3.52	rs4583476	0.347	-6.54	0.456	562	1	top1	0.35	7e-13	-0.456	0.64839
Small_Intestine_Terminal_Ileum	./WEIGHTS//Small_Intestine_Terminal_Ileum/Small_Intestine_Terminal_Ileum.ENSG00000234362.1.wgt.RDat	AC104654.2	2	42158739	42160863	0.235	rs4618098	-3.02	rs4952494	0.0143	-3.03	-1.559	584	584	blup	0.051	0.0071	1.59342	0.11107
Small_Intestine_Terminal_Ileum	./WEIGHTS//Small_Intestine_Terminal_Ileum/Small_Intestine_Terminal_Ileum.ENSG00000234378.1.wgt.RDat	AC098828.2	2	20263617	20306590	0.387	rs10184446	2.3	rs7578149	0.147	-4.43	-1.077	602	1	top1	0.15	8.7e-06	1.077	0.28148
Small_Intestine_Terminal_Ileum	./WEIGHTS//Small_Intestine_Terminal_Ileum/Small_Intestine_Terminal_Ileum.ENSG00000234389.1.wgt.RDat	AC007278.3	2	103055173	103056935	0.388	rs10181783	-2.96	rs2058659	0.291	-6.38	1.266	563	1	top1	0.29	1e-10	-1.266	0.20551
Small_Intestine_Terminal_Ileum	./WEIGHTS//Small_Intestine_Terminal_Ileum/Small_Intestine_Terminal_Ileum.ENSG00000236209.1.wgt.RDat	AC104135.2	2	75146682	75151973	0.627	rs34242711	-2.68	rs12613723	0.457	7.69	-1.456	457	29	enet	0.5	6.6e-20	-1.54781	0.12167
Small_Intestine_Terminal_Ileum	./WEIGHTS//Small_Intestine_Terminal_Ileum/Small_Intestine_Terminal_Ileum.ENSG00000236213.1.wgt.RDat	AC006369.2	2	37827279	37839401	0.294	rs7606760	2.99	rs4455141	0.167	4.74	0.12	561	1	top1	0.17	2e-06	0.12	0.90448
Small_Intestine_Terminal_Ileum	./WEIGHTS//Small_Intestine_Terminal_Ileum/Small_Intestine_Terminal_Ileum.ENSG00000236397.2.wgt.RDat	DDX11L2	2	114356656	114359144	0.442	rs12623865	-2.92	rs4849261	0.241	5.85	0.315	352	8	lasso	0.25	2.3e-09	-0.05577	0.95553
Small_Intestine_Terminal_Ileum	./WEIGHTS//Small_Intestine_Terminal_Ileum/Small_Intestine_Terminal_Ileum.ENSG00000236682.1.wgt.RDat	AC068282.3	2	128146706	128158156	0.65	rs1158867	-3.21	rs12613413	0.573	8.35	0.476	439	1	top1	0.57	5.9e-24	0.476	0.63407
Small_Intestine_Terminal_Ileum	./WEIGHTS//Small_Intestine_Terminal_Ileum/Small_Intestine_Terminal_Ileum.ENSG00000237510.3.wgt.RDat	AC008268.2	2	96457968	96465914	0.463	rs10201845	-1.89	rs3171927	0.0968	-4.5	0.86	108	6	lasso	0.11	0.00015	-0.87757	0.38018
Small_Intestine_Terminal_Ileum	./WEIGHTS//Small_Intestine_Terminal_Ileum/Small_Intestine_Terminal_Ileum.ENSG00000237753.1.wgt.RDat	AC079922.3	2	113399409	113403267	0.428	rs4318395	-2.35	rs17587043	0.153	5.47	-0.852	479	19	enet	0.2	1.7e-07	-0.86885	0.38493
Small_Intestine_Terminal_Ileum	./WEIGHTS//Small_Intestine_Terminal_Ileum/Small_Intestine_Terminal_Ileum.ENSG00000237940.3.wgt.RDat	AC093642.3	2	242912834	242919427	0.334	rs13013693	2.23	rs11510409	0.0869	-4.15	-0.00572	134	134	blup	0.1	0.0002	-0.69145	0.48928
Small_Intestine_Terminal_Ileum	./WEIGHTS//Small_Intestine_Terminal_Ileum/Small_Intestine_Terminal_Ileum.ENSG00000240344.4.wgt.RDat	PPIL3	2	201735630	201754026	0.596	rs11897109	4.83	rs11894842	0.524	-8.11	1.111	452	34	enet	0.59	2.6e-25	-0.76544	0.44401
Small_Intestine_Terminal_Ileum	./WEIGHTS//Small_Intestine_Terminal_Ileum/Small_Intestine_Terminal_Ileum.ENSG00000240356.2.wgt.RDat	RPL23AP7	2	114368079	114384667	0.306	rs12623865	-2.92	rs10167730	0.00283	-3.92	-1.68	334	19	enet	0.076	0.0013	0.62537	0.53173
Small_Intestine_Terminal_Ileum	./WEIGHTS//Small_Intestine_Terminal_Ileum/Small_Intestine_Terminal_Ileum.ENSG00000242441.3.wgt.RDat	GTF2A1L	2	48844937	48960287	0.283	rs981273	4.31	rs876968	-0.00757	3.7	-0.536	515	17	enet	0.094	0.00038	-2.90835	0.00363
Small_Intestine_Terminal_Ileum	./WEIGHTS//Small_Intestine_Terminal_Ileum/Small_Intestine_Terminal_Ileum.ENSG00000243389.1.wgt.RDat	AC012442.5	2	113371790	113372008	0.401	rs4318395	-2.35	rs6716749	0.172	4.92	-0.388	450	1	top1	0.17	1.3e-06	-0.388	0.69802
Small_Intestine_Terminal_Ileum	./WEIGHTS//Small_Intestine_Terminal_Ileum/Small_Intestine_Terminal_Ileum.ENSG00000244474.1.wgt.RDat	UGT1A4	2	234627467	234628333	0.289	rs726016	2.95	rs2013021	0.172	5.27	-1.95	763	1	top1	0.17	1.4e-06	-1.95	0.05118
Small_Intestine_Terminal_Ileum	./WEIGHTS//Small_Intestine_Terminal_Ileum/Small_Intestine_Terminal_Ileum.ENSG00000246575.2.wgt.RDat	AC093162.5	2	85542164	85543652	0.33	rs4832183	-2.62	rs1053560	0.0605	-4.4	0.951	446	8	enet	0.063	0.0031	-1.31509	0.18848
Small_Intestine_Terminal_Ileum	./WEIGHTS//Small_Intestine_Terminal_Ileum/Small_Intestine_Terminal_Ileum.ENSG00000250565.2.wgt.RDat	ATP6V1E2	2	46717889	46769696	0.276	rs11676473	2.52	rs1868844	0.0354	3.92	0.078	671	1	top1	0.035	0.022	0.078	0.93783
Small_Intestine_Terminal_Ileum	./WEIGHTS//Small_Intestine_Terminal_Ileum/Small_Intestine_Terminal_Ileum.ENSG00000257800.1.wgt.RDat	FNBP1P1	2	74347807	74350345	0.496	rs4384817	3.02	rs3099824	0.176	5.31	0.01	360	24	enet	0.28	3.4e-10	-0.36733	0.71337
Small_Intestine_Terminal_Ileum	./WEIGHTS//Small_Intestine_Terminal_Ileum/Small_Intestine_Terminal_Ileum.ENSG00000258395.1.wgt.RDat	RP11-65I12.1	2	113998403	113998987	0.352	rs2121243	-2.03	rs12620738	0.247	5.86	0.582	457	1	top1	0.25	4.1e-09	0.582	0.56057
Small_Intestine_Terminal_Ileum	./WEIGHTS//Small_Intestine_Terminal_Ileum/Small_Intestine_Terminal_Ileum.ENSG00000259915.1.wgt.RDat	RP11-410E4.1	2	187219299	187221500	0.112	rs13030356	-2.54	rs1375324	0.124	4.07	0.184	293	1	top1	0.12	4.6e-05	0.184	0.85401
Small_Intestine_Terminal_Ileum	./WEIGHTS//Small_Intestine_Terminal_Ileum/Small_Intestine_Terminal_Ileum.ENSG00000261186.1.wgt.RDat	RP11-341N2.1	2	243029505	243030608	0.657	NA	NA	NA	NA	NA	NA	90	0	top1	0.46	5.1e-18	NA	NA
Small_Intestine_Terminal_Ileum	./WEIGHTS//Small_Intestine_Terminal_Ileum/Small_Intestine_Terminal_Ileum.ENSG00000261338.1.wgt.RDat	RP11-378A13.1	2	219120042	219122087	0.517	rs4674258	2.55	rs4552182	0.266	-6.59	1.704	449	36	enet	0.34	1.5e-12	-1.8532	0.06385
Small_Intestine_Terminal_Ileum	./WEIGHTS//Small_Intestine_Terminal_Ileum/Small_Intestine_Terminal_Ileum.ENSG00000261428.1.wgt.RDat	RP11-16P6.1	2	223431624	223434438	0.353	rs13000510	3.29	rs4674677	0.118	-4.17	0.871	465	1	top1	0.12	6.8e-05	-0.871	0.38375
Small_Intestine_Terminal_Ileum	./WEIGHTS//Small_Intestine_Terminal_Ileum/Small_Intestine_Terminal_Ileum.ENSG00000264755.1.wgt.RDat	MIR3131	2	219923410	219923472	0.395	rs1567932	-2.67	rs2272019	0.242	-5.67	1.312	404	1	top1	0.24	6.1e-09	-1.312	0.18952
Small_Intestine_Terminal_Ileum	./WEIGHTS//Small_Intestine_Terminal_Ileum/Small_Intestine_Terminal_Ileum.ENSG00000270081.1.wgt.RDat	RP5-935K16.1	2	128601127	128603261	0.437	rs1158867	-3.21	rs17600636	0.249	-5.6	0.595	370	1	top1	0.25	3.3e-09	-0.595	0.55184
Small_Intestine_Terminal_Ileum	./WEIGHTS//Small_Intestine_Terminal_Ileum/Small_Intestine_Terminal_Ileum.ENSG00000270210.1.wgt.RDat	RP11-373D23.3	2	28648812	28649586	0.381	rs10191120	1.89	rs7562	0.172	-4.67	-0.294	422	4	lasso	0.18	9.2e-07	0.55856	0.57646
Small_Intestine_Terminal_Ileum	./WEIGHTS//Small_Intestine_Terminal_Ileum/Small_Intestine_Terminal_Ileum.ENSG00000270540.1.wgt.RDat	RP11-785G17.1	2	237276203	237277745	0.335	rs1106166	-2.67	rs6431414	-0.00756	2.77	-0.419	415	415	blup	0.024	0.048	-1.41834	0.15609
Small_Intestine_Terminal_Ileum	./WEIGHTS//Small_Intestine_Terminal_Ileum/Small_Intestine_Terminal_Ileum.ENSG00000270696.1.wgt.RDat	RP11-342K6.1	2	75887588	75889334	0.402	rs7582243	-3.4	rs17689863	0.125	4.65	-0.469	535	4	lasso	0.21	6.8e-08	0.32105	0.74817
Small_Intestine_Terminal_Ileum	./WEIGHTS//Small_Intestine_Terminal_Ileum/Small_Intestine_Terminal_Ileum.ENSG00000271443.1.wgt.RDat	RP11-541E12.1	2	38762400	38763391	0.22	rs12328034	-3.15	rs4142656	0.0234	3.56	-0.195	443	1	top1	0.023	0.051	-0.195	0.84539
Small_Intestine_Terminal_Ileum	./WEIGHTS//Small_Intestine_Terminal_Ileum/Small_Intestine_Terminal_Ileum.ENSG00000272275.1.wgt.RDat	RP11-791G15.2	2	10908001	10910184	0.302	rs7559979	-2.98	rs1734344	0.0522	-4.28	1.349	595	1	top1	0.052	0.0067	-1.349	0.17734
Small_Intestine_Terminal_Ileum	./WEIGHTS//Small_Intestine_Terminal_Ileum/Small_Intestine_Terminal_Ileum.ENSG00000273080.1.wgt.RDat	RP11-301O19.1	2	86422894	86423172	0.395	rs17618119	2.65	rs2367203	0.258	5.89	-1.456	454	1	top1	0.26	1.6e-09	-1.456	0.14539
Small_Intestine_Terminal_Ileum	./WEIGHTS//Small_Intestine_Terminal_Ileum/Small_Intestine_Terminal_Ileum.ENSG00000273456.1.wgt.RDat	RP11-686O6.2	2	203239655	203240327	0.247	rs13015146	-3.47	rs11899836	0.12	4.81	0.873	335	1	top1	0.12	5.9e-05	0.873	0.38266
Small_Intestine_Terminal_Ileum	./WEIGHTS//Small_Intestine_Terminal_Ileum/Small_Intestine_Terminal_Ileum.ENSG00000004534.10.wgt.RDat	RBM6	3	49977440	50114683	0.3903	rs2526752	-2.72	rs4688755	0.348984	6.69	0.268	338	1	top1	0.35	6e-13	0.268	0.7887
Small_Intestine_Terminal_Ileum	./WEIGHTS//Small_Intestine_Terminal_Ileum/Small_Intestine_Terminal_Ileum.ENSG00000011376.5.wgt.RDat	LARS2	3	45429998	45590913	0.3298	rs6441891	2.66	rs12638088	0.204646	-5.2	-0.938	512	1	top1	0.2	1.1e-07	0.938	0.34824
Small_Intestine_Terminal_Ileum	./WEIGHTS//Small_Intestine_Terminal_Ileum/Small_Intestine_Terminal_Ileum.ENSG00000041802.6.wgt.RDat	LSG1	3	194361517	194393206	0.7519	rs224	-3.35	rs3821402	0.52721	7.98	0.126	536	1	top1	0.53	2.7e-21	0.126	0.89973
Small_Intestine_Terminal_Ileum	./WEIGHTS//Small_Intestine_Terminal_Ileum/Small_Intestine_Terminal_Ileum.ENSG00000055955.11.wgt.RDat	ITIH4	3	52846991	52864755	0.3451	rs2581799	3.34	rs2276817	0.196055	5.65	-1.69	389	29	enet	0.26	1.8e-09	-0.415	0.67816
Small_Intestine_Terminal_Ileum	./WEIGHTS//Small_Intestine_Terminal_Ileum/Small_Intestine_Terminal_Ileum.ENSG00000066405.8.wgt.RDat	CLDN18	3	137717577	137752494	0.2775	rs12636521	-2.79	rs9846722	-0.002248	3.35	0.557	359	359	blup	0.034	0.024	-1.2435	0.21369
Small_Intestine_Terminal_Ileum	./WEIGHTS//Small_Intestine_Terminal_Ileum/Small_Intestine_Terminal_Ileum.ENSG00000070476.10.wgt.RDat	ZXDC	3	126156444	126194762	0.4747	rs9855996	-2.85	rs812368	0.167398	-5.34	0.188	534	1	top1	0.17	1.9e-06	-0.188	0.85088
Small_Intestine_Terminal_Ileum	./WEIGHTS//Small_Intestine_Terminal_Ileum/Small_Intestine_Terminal_Ileum.ENSG00000072756.12.wgt.RDat	TRNT1	3	3168600	3190917	0.3253	rs7635049	3.83	rs3762760	0.113786	4.52	-2.388	817	1	top1	0.11	9.1e-05	-2.388	0.01694
Small_Intestine_Terminal_Ileum	./WEIGHTS//Small_Intestine_Terminal_Ileum/Small_Intestine_Terminal_Ileum.ENSG00000082684.10.wgt.RDat	SEMA5B	3	122628041	122747452	0.2399	rs2717220	3.35	rs3821688	0.06334	4.12	-1.488	485	14	enet	0.12	4.5e-05	-1.8716	0.06126
Small_Intestine_Terminal_Ileum	./WEIGHTS//Small_Intestine_Terminal_Ileum/Small_Intestine_Terminal_Ileum.ENSG00000082701.10.wgt.RDat	GSK3B	3	119540170	119813264	0.168	rs1403527	2.63	rs11917714	0.015237	3.41	-1.041	455	454	blup	0.038	0.018	0.0571	0.9545
Small_Intestine_Terminal_Ileum	./WEIGHTS//Small_Intestine_Terminal_Ileum/Small_Intestine_Terminal_Ileum.ENSG00000093167.13.wgt.RDat	LRRFIP2	3	37094117	37218023	0.3201	rs17035580	-2.49	rs906482	0.009412	-3.05	0.108	424	424	blup	0.077	0.0012	-0.5099	0.61014
Small_Intestine_Terminal_Ileum	./WEIGHTS//Small_Intestine_Terminal_Ileum/Small_Intestine_Terminal_Ileum.ENSG00000113812.9.wgt.RDat	ACTR8	3	53901093	53916212	0.4537	rs9830632	-2.78	rs1982171	0.123756	-4.94	0.634	504	9	lasso	0.16	2.4e-06	-0.5827	0.56009
Small_Intestine_Terminal_Ileum	./WEIGHTS//Small_Intestine_Terminal_Ileum/Small_Intestine_Terminal_Ileum.ENSG00000113971.14.wgt.RDat	NPHP3	3	132297901	132441303	0.7755	rs4420867	2.72	rs2369832	0.475057	-8.07	0.661	402	9	lasso	0.62	1.1e-26	-0.1807	0.85659
Small_Intestine_Terminal_Ileum	./WEIGHTS//Small_Intestine_Terminal_Ileum/Small_Intestine_Terminal_Ileum.ENSG00000114544.11.wgt.RDat	SLC41A3	3	125725198	125820404	0.2211	rs2276724	2.77	rs6771703	0.054338	4.33	-0.914	456	456	blup	0.096	0.00031	-1.3408	0.17997
Small_Intestine_Terminal_Ileum	./WEIGHTS//Small_Intestine_Terminal_Ileum/Small_Intestine_Terminal_Ileum.ENSG00000114670.9.wgt.RDat	NEK11	3	130745699	131069309	0.2351	rs977515	2.14	rs6790096	0.075753	3.92	0.21	340	340	blup	0.12	5.3e-05	-0.6443	0.51938
Small_Intestine_Terminal_Ileum	./WEIGHTS//Small_Intestine_Terminal_Ileum/Small_Intestine_Terminal_Ileum.ENSG00000114744.4.wgt.RDat	COMMD2	3	149456257	149470286	0.4474	rs13325622	-2.52	rs7622141	0.012248	3.51	0.315	477	45	enet	0.13	3.2e-05	-0.3478	0.72801
Small_Intestine_Terminal_Ileum	./WEIGHTS//Small_Intestine_Terminal_Ileum/Small_Intestine_Terminal_Ileum.ENSG00000114857.13.wgt.RDat	NKTR	3	42642106	42690227	0.2357	rs7610820	2.52	rs2271184	0.005175	-3.33	-0.34	474	474	blup	0.067	0.0023	-0.4125	0.67995
Small_Intestine_Terminal_Ileum	./WEIGHTS//Small_Intestine_Terminal_Ileum/Small_Intestine_Terminal_Ileum.ENSG00000114904.8.wgt.RDat	NEK4	3	52744800	52804965	0.23	rs2581799	3.34	rs2071042	0.108371	-4.91	-0.719	395	5	lasso	0.13	2.7e-05	0.244	0.80725
Small_Intestine_Terminal_Ileum	./WEIGHTS//Small_Intestine_Terminal_Ileum/Small_Intestine_Terminal_Ileum.ENSG00000118017.3.wgt.RDat	A4GNT	3	137842560	137851229	0.2509	rs12636521	-2.79	rs2622744	0.200778	-5.31	-0.614	364	3	lasso	0.23	1.3e-08	0.4831	0.629
Small_Intestine_Terminal_Ileum	./WEIGHTS//Small_Intestine_Terminal_Ileum/Small_Intestine_Terminal_Ileum.ENSG00000118849.5.wgt.RDat	RARRES1	3	158414681	158450485	0.133	rs340286	2.47	rs7646881	0.061916	4.03	-1.276	400	4	lasso	0.084	0.00071	-0.8138	0.41578
Small_Intestine_Terminal_Ileum	./WEIGHTS//Small_Intestine_Terminal_Ileum/Small_Intestine_Terminal_Ileum.ENSG00000125046.10.wgt.RDat	SSUH2	3	8661086	8786726	0.5089	rs9869998	-3.18	rs926147	0.268027	-5.89	0.802	736	9	lasso	0.28	2.1e-10	-1.0402	0.29826
Small_Intestine_Terminal_Ileum	./WEIGHTS//Small_Intestine_Terminal_Ileum/Small_Intestine_Terminal_Ileum.ENSG00000127249.10.wgt.RDat	ATP13A4	3	193119866	193310900	0.4644	rs1873407	-2.52	rs9831563	0.270284	-6.38	-0.186	474	11	lasso	0.3	6.4e-11	-0.3014	0.76308
Small_Intestine_Terminal_Ileum	./WEIGHTS//Small_Intestine_Terminal_Ileum/Small_Intestine_Terminal_Ileum.ENSG00000129055.8.wgt.RDat	ANAPC13	3	134196548	134205558	0.5229	rs1991441	-2.32	rs9835204	0.438876	-7.95	0.852	469	5	lasso	0.5	1.2e-19	-0.8495	0.39559
Small_Intestine_Terminal_Ileum	./WEIGHTS//Small_Intestine_Terminal_Ileum/Small_Intestine_Terminal_Ileum.ENSG00000138459.4.wgt.RDat	SLC35A5	3	112280894	112304424	0.2233	rs10934184	2.95	rs2705534	0.053599	-4.21	-0.639	437	5	lasso	0.071	0.0018	0.552	0.58098
Small_Intestine_Terminal_Ileum	./WEIGHTS//Small_Intestine_Terminal_Ileum/Small_Intestine_Terminal_Ileum.ENSG00000138468.11.wgt.RDat	SENP7	3	101043049	101232085	0.1722	rs9881690	-3.39	rs2682386	0.113194	4.26	-1.447	370	1	top1	0.11	9.5e-05	-1.447	0.1479
Small_Intestine_Terminal_Ileum	./WEIGHTS//Small_Intestine_Terminal_Ileum/Small_Intestine_Terminal_Ileum.ENSG00000144455.9.wgt.RDat	SUMF1	3	3742498	4508965	0.3466	rs317605	3.22	rs4685744	0.129065	4.46	-1.308	646	1	top1	0.13	3.1e-05	-1.308	0.19087
Small_Intestine_Terminal_Ileum	./WEIGHTS//Small_Intestine_Terminal_Ileum/Small_Intestine_Terminal_Ileum.ENSG00000144559.6.wgt.RDat	TAMM41	3	11831916	11888393	0.742	rs2442793	-2.94	rs9876026	0.376366	-7.34	0.337	492	21	enet	0.45	2.1e-17	-0.8747	0.38176
Small_Intestine_Terminal_Ileum	./WEIGHTS//Small_Intestine_Terminal_Ileum/Small_Intestine_Terminal_Ileum.ENSG00000144791.5.wgt.RDat	LIMD1	3	45596886	45727830	0.5053	rs6441891	2.66	rs11710266	0.316884	6.27	-0.048	521	24	enet	0.32	7.4e-12	-0.4457	0.65578
Small_Intestine_Terminal_Ileum	./WEIGHTS//Small_Intestine_Terminal_Ileum/Small_Intestine_Terminal_Ileum.ENSG00000144792.5.wgt.RDat	ZNF660	3	44619715	44641186	0.539	rs11717208	-2.47	rs1402752	0.518191	7.99	-0.197	316	13	enet	0.53	2.1e-21	0.2059	0.83688
Small_Intestine_Terminal_Ileum	./WEIGHTS//Small_Intestine_Terminal_Ileum/Small_Intestine_Terminal_Ileum.ENSG00000144815.10.wgt.RDat	NXPE3	3	101498046	101547073	0.3414	rs9881690	-3.39	rs2288273	0.068199	-4.28	2.53	329	4	lasso	0.13	2.2e-05	-2.2066	0.02734
Small_Intestine_Terminal_Ileum	./WEIGHTS//Small_Intestine_Terminal_Ileum/Small_Intestine_Terminal_Ileum.ENSG00000144824.15.wgt.RDat	PHLDB2	3	111451344	111695364	0.2256	rs6785777	2.32	rs13074817	0.025584	3.54	1.008	528	1	top1	0.026	0.044	1.008	0.31345
Small_Intestine_Terminal_Ileum	./WEIGHTS//Small_Intestine_Terminal_Ileum/Small_Intestine_Terminal_Ileum.ENSG00000144895.7.wgt.RDat	EIF2A	3	150270141	150302029	0.7035	rs4484141	-2.49	rs7631671	0.250216	-5.63	1.45	435	1	top1	0.25	3.1e-09	-1.45	0.14706
Small_Intestine_Terminal_Ileum	./WEIGHTS//Small_Intestine_Terminal_Ileum/Small_Intestine_Terminal_Ileum.ENSG00000145020.10.wgt.RDat	AMT	3	49454211	49460186	0.1474	rs4974078	2.94	rs3905330	0.052315	-4.33	1.967	287	287	blup	0.059	0.0043	-2.2465	0.02467
Small_Intestine_Terminal_Ileum	./WEIGHTS//Small_Intestine_Terminal_Ileum/Small_Intestine_Terminal_Ileum.ENSG00000153558.9.wgt.RDat	FBXL2	3	33318517	33445154	0.2102	rs7651953	2.89	rs9830766	0.055219	4.13	1.104	345	345	blup	0.098	0.00027	0.5938	0.55261
Small_Intestine_Terminal_Ileum	./WEIGHTS//Small_Intestine_Terminal_Ileum/Small_Intestine_Terminal_Ileum.ENSG00000154767.10.wgt.RDat	XPC	3	14186647	14214562	0.4501	rs9853336	2.73	rs2607739	0.101657	-4.4	0.024	584	584	blup	0.13	3.3e-05	1.9585	0.05017
Small_Intestine_Terminal_Ileum	./WEIGHTS//Small_Intestine_Terminal_Ileum/Small_Intestine_Terminal_Ileum.ENSG00000154928.12.wgt.RDat	EPHB1	3	134316643	134979309	0.317	rs6791224	-2.34	rs6767950	0.147833	5.37	-0.427	456	456	blup	0.18	8.5e-07	-0.2646	0.79133
Small_Intestine_Terminal_Ileum	./WEIGHTS//Small_Intestine_Terminal_Ileum/Small_Intestine_Terminal_Ileum.ENSG00000155893.7.wgt.RDat	ACPL2	3	140947568	141013748	0.222	rs6789132	2.89	rs1318221	0.095344	4.27	0.369	400	1	top1	0.095	0.00033	0.369	0.71213
Small_Intestine_Terminal_Ileum	./WEIGHTS//Small_Intestine_Terminal_Ileum/Small_Intestine_Terminal_Ileum.ENSG00000156931.11.wgt.RDat	VPS8	3	184529931	184770402	0.2929	rs6800626	-2.39	rs9830734	0.030784	4.54	-0.579	427	29	enet	0.11	0.00013	-0.6028	0.54665
Small_Intestine_Terminal_Ileum	./WEIGHTS//Small_Intestine_Terminal_Ileum/Small_Intestine_Terminal_Ileum.ENSG00000160799.7.wgt.RDat	CCDC12	3	46963216	47023472	0.1366	rs6442037	1.88	rs7644977	0.013958	-3.48	0.227	289	4	enet	0.021	0.063	-0.7145	0.47491
Small_Intestine_Terminal_Ileum	./WEIGHTS//Small_Intestine_Terminal_Ileum/Small_Intestine_Terminal_Ileum.ENSG00000161202.13.wgt.RDat	DVL3	3	183873176	183891398	0.3168	rs6808271	2.38	rs1490496	-0.005503	-3.33	0.13	490	490	blup	0.016	0.09	-1.4008	0.16129
Small_Intestine_Terminal_Ileum	./WEIGHTS//Small_Intestine_Terminal_Ileum/Small_Intestine_Terminal_Ileum.ENSG00000163377.10.wgt.RDat	FAM19A4	3	68780917	68981761	0.3092	rs9310080	-3.66	rs9868990	0.00853	3.67	-1.765	467	35	enet	0.078	0.0011	0.4729	0.63628
Small_Intestine_Terminal_Ileum	./WEIGHTS//Small_Intestine_Terminal_Ileum/Small_Intestine_Terminal_Ileum.ENSG00000163389.6.wgt.RDat	POGLUT1	3	119187785	119213555	0.2737	rs6795523	-2.7	rs1797839	0.122463	5.13	-0.33	511	6	lasso	0.15	5.9e-06	-0.8005	0.4234
Small_Intestine_Terminal_Ileum	./WEIGHTS//Small_Intestine_Terminal_Ileum/Small_Intestine_Terminal_Ileum.ENSG00000163515.6.wgt.RDat	RETNLB	3	108462271	108476231	0.3668	rs3762792	2.59	rs12695186	0.211061	-5.76	0.616	439	5	lasso	0.31	1.3e-11	-0.1537	0.87783
Small_Intestine_Terminal_Ileum	./WEIGHTS//Small_Intestine_Terminal_Ileum/Small_Intestine_Terminal_Ileum.ENSG00000163576.13.wgt.RDat	EFHB	3	19920964	19988517	0.6595	rs9820446	-3.1	rs1133328	0.547132	8.2	-0.439	381	1	top1	0.55	2e-22	-0.439	0.66066
Small_Intestine_Terminal_Ileum	./WEIGHTS//Small_Intestine_Terminal_Ileum/Small_Intestine_Terminal_Ileum.ENSG00000163618.13.wgt.RDat	CADPS	3	62384022	62861054	0.2439	rs939093	-3.13	rs9868884	-0.008126	3.59	0.265	605	605	blup	0.036	0.021	0.9047	0.3656
Small_Intestine_Terminal_Ileum	./WEIGHTS//Small_Intestine_Terminal_Ileum/Small_Intestine_Terminal_Ileum.ENSG00000163666.4.wgt.RDat	HESX1	3	57231944	57260549	0.5242	rs1354035	2.24	rs17825630	0.023958	-3.37	1.557	400	6	lasso	0.055	0.0057	-1.5916	0.11147
Small_Intestine_Terminal_Ileum	./WEIGHTS//Small_Intestine_Terminal_Ileum/Small_Intestine_Terminal_Ileum.ENSG00000163684.7.wgt.RDat	RPP14	3	58291974	58310422	0.3311	rs12489751	-2.69	rs3773010	0.295731	-6.05	0.258	458	1	top1	0.3	6.9e-11	-0.258	0.79641
Small_Intestine_Terminal_Ileum	./WEIGHTS//Small_Intestine_Terminal_Ileum/Small_Intestine_Terminal_Ileum.ENSG00000163823.3.wgt.RDat	CCR1	3	46243200	46249887	0.2879	rs13069750	2.68	rs7650998	0.015798	3.67	0.922	464	3	lasso	0.058	0.0045	0.8683	0.38524
Small_Intestine_Terminal_Ileum	./WEIGHTS//Small_Intestine_Terminal_Ileum/Small_Intestine_Terminal_Ileum.ENSG00000163864.10.wgt.RDat	NMNAT3	3	139279022	139396859	0.3951	rs1521558	-2.94	rs7636269	0.007801	4.27	-0.812	525	10	enet	0.055	0.0055	-1.374	0.16943
Small_Intestine_Terminal_Ileum	./WEIGHTS//Small_Intestine_Terminal_Ileum/Small_Intestine_Terminal_Ileum.ENSG00000163870.10.wgt.RDat	TPRA1	3	127291912	127317065	0.3043	rs9289292	2.89	rs12489933	0.12463	-5.34	0.57	465	465	blup	0.17	1.3e-06	-0.4269	0.66945
Small_Intestine_Terminal_Ileum	./WEIGHTS//Small_Intestine_Terminal_Ileum/Small_Intestine_Terminal_Ileum.ENSG00000163918.6.wgt.RDat	RFC4	3	186507690	186524847	0.3471	rs6808421	3.19	rs1354091	0.174948	-4.85	-0.904	576	1	top1	0.17	1.1e-06	0.904	0.366
Small_Intestine_Terminal_Ileum	./WEIGHTS//Small_Intestine_Terminal_Ileum/Small_Intestine_Terminal_Ileum.ENSG00000163933.5.wgt.RDat	RFT1	3	53122499	53164478	0.3345	rs2581799	3.34	rs2336725	0.191666	5.38	2.856	370	11	enet	0.23	1.4e-08	2.6424	0.00823
Small_Intestine_Terminal_Ileum	./WEIGHTS//Small_Intestine_Terminal_Ileum/Small_Intestine_Terminal_Ileum.ENSG00000163935.9.wgt.RDat	SFMBT1	3	52937588	53080766	0.2337	rs2581799	3.34	rs9311485	0.098574	4.24	-1.669	361	1	top1	0.099	0.00027	-1.669	0.09512
Small_Intestine_Terminal_Ileum	./WEIGHTS//Small_Intestine_Terminal_Ileum/Small_Intestine_Terminal_Ileum.ENSG00000163961.4.wgt.RDat	RNF168	3	196195654	196230639	0.3878	rs9325432	3.44	rs12631706	-0.008331	-3.25	1.348	409	409	blup	0.14	1.6e-05	-2.2064	0.02736
Small_Intestine_Terminal_Ileum	./WEIGHTS//Small_Intestine_Terminal_Ileum/Small_Intestine_Terminal_Ileum.ENSG00000164048.9.wgt.RDat	ZNF589	3	48282590	48340743	0.3051	rs7633840	2.36	rs7621785	0.144033	5.05	-1.392	249	1	top1	0.14	1e-05	-1.392	0.16392
Small_Intestine_Terminal_Ileum	./WEIGHTS//Small_Intestine_Terminal_Ileum/Small_Intestine_Terminal_Ileum.ENSG00000164068.11.wgt.RDat	RNF123	3	49726935	49753910	0.1512	rs13078949	-2.75	rs9870755	0.042887	4.09	1.794	314	6	lasso	0.055	0.0054	1.8776	0.06043
Small_Intestine_Terminal_Ileum	./WEIGHTS//Small_Intestine_Terminal_Ileum/Small_Intestine_Terminal_Ileum.ENSG00000164081.8.wgt.RDat	TEX264	3	51705191	51738339	0.2398	rs6445959	-1.75	rs751075	0.126484	4.3	-1.047	237	1	top1	0.13	3.7e-05	-1.047	0.2951
Small_Intestine_Terminal_Ileum	./WEIGHTS//Small_Intestine_Terminal_Ileum/Small_Intestine_Terminal_Ileum.ENSG00000164082.10.wgt.RDat	GRM2	3	51741086	51752629	0.2944	rs6445959	-1.75	rs1552074	0.061266	4.4	-1.272	237	18	lasso	0.083	0.00082	-0.6818	0.4954
Small_Intestine_Terminal_Ileum	./WEIGHTS//Small_Intestine_Terminal_Ileum/Small_Intestine_Terminal_Ileum.ENSG00000168028.9.wgt.RDat	RPSA	3	39448180	39454033	0.2947	rs562545	-3.42	rs3772143	0.126529	-4.77	1.099	427	1	top1	0.13	3.7e-05	-1.099	0.27177
Small_Intestine_Terminal_Ileum	./WEIGHTS//Small_Intestine_Terminal_Ileum/Small_Intestine_Terminal_Ileum.ENSG00000168038.6.wgt.RDat	ULK4	3	41288090	42003922	0.2326	rs7610820	2.52	rs17218264	0.169727	5.42	1.256	383	1	top1	0.17	1.6e-06	1.256	0.20912
Small_Intestine_Terminal_Ileum	./WEIGHTS//Small_Intestine_Terminal_Ileum/Small_Intestine_Terminal_Ileum.ENSG00000168268.6.wgt.RDat	NT5DC2	3	52558512	52569070	0.3093	rs2115779	2.88	rs7614981	0.178497	5.43	-0.419	372	1	top1	0.18	8.3e-07	-0.419	0.67522
Small_Intestine_Terminal_Ileum	./WEIGHTS//Small_Intestine_Terminal_Ileum/Small_Intestine_Terminal_Ileum.ENSG00000168291.8.wgt.RDat	PDHB	3	58413357	58419584	0.2847	rs12489751	-2.69	rs11130633	0.033893	-3.8	-1.366	433	433	blup	0.089	0.00052	0.3145	0.75312
Small_Intestine_Terminal_Ileum	./WEIGHTS//Small_Intestine_Terminal_Ileum/Small_Intestine_Terminal_Ileum.ENSG00000168297.11.wgt.RDat	PXK	3	58318607	58411748	0.2307	rs12489751	-2.69	rs4681689	-0.000913	4.12	-1.378	456	12	enet	0.056	0.005	-0.7899	0.42957
Small_Intestine_Terminal_Ileum	./WEIGHTS//Small_Intestine_Terminal_Ileum/Small_Intestine_Terminal_Ileum.ENSG00000168827.10.wgt.RDat	GFM1	3	158362067	158410364	0.2075	rs340286	2.47	rs1864506	0.148593	-4.77	0.681	389	1	top1	0.15	7.5e-06	-0.681	0.49587
Small_Intestine_Terminal_Ileum	./WEIGHTS//Small_Intestine_Terminal_Ileum/Small_Intestine_Terminal_Ileum.ENSG00000169087.6.wgt.RDat	HSPBAP1	3	122458846	122512671	0.4051	rs2717220	3.35	rs3806643	0.204599	5.12	0.044	509	1	top1	0.2	1.1e-07	0.044	0.9649
Small_Intestine_Terminal_Ileum	./WEIGHTS//Small_Intestine_Terminal_Ileum/Small_Intestine_Terminal_Ileum.ENSG00000169255.9.wgt.RDat	B3GALNT1	3	160801671	160823172	0.1982	rs7611369	1.8	rs6789244	0.105286	-4.14	0.454	361	1	top1	0.11	0.00017	-0.454	0.64983
Small_Intestine_Terminal_Ileum	./WEIGHTS//Small_Intestine_Terminal_Ileum/Small_Intestine_Terminal_Ileum.ENSG00000169313.9.wgt.RDat	P2RY12	3	151055168	151102600	0.2244	rs6792496	-3.3	rs3821665	0.011417	3.32	2.397	500	500	blup	0.065	0.0028	0.5877	0.55676
Small_Intestine_Terminal_Ileum	./WEIGHTS//Small_Intestine_Terminal_Ileum/Small_Intestine_Terminal_Ileum.ENSG00000170248.9.wgt.RDat	PDCD6IP	3	33839844	33911194	0.2761	rs12486443	-2.64	rs7622118	0.055601	-3.74	-0.652	353	353	blup	0.11	0.00012	2.6053	0.00918
Small_Intestine_Terminal_Ileum	./WEIGHTS//Small_Intestine_Terminal_Ileum/Small_Intestine_Terminal_Ileum.ENSG00000171084.11.wgt.RDat	FAM86JP	3	125635463	125648867	0.4846	rs2276724	2.77	rs9821905	0.19224	5.18	0.902	408	408	blup	0.28	2.6e-10	-0.7912	0.4288
Small_Intestine_Terminal_Ileum	./WEIGHTS//Small_Intestine_Terminal_Ileum/Small_Intestine_Terminal_Ileum.ENSG00000172061.7.wgt.RDat	LRRC15	3	194075976	194090472	0.6152	rs224	-3.35	rs923931	0.335673	6.49	0.634	523	8	lasso	0.34	1.7e-12	0.5794	0.5623
Small_Intestine_Terminal_Ileum	./WEIGHTS//Small_Intestine_Terminal_Ileum/Small_Intestine_Terminal_Ileum.ENSG00000172113.4.wgt.RDat	NME6	3	48334754	48343175	0.3325	rs7633840	2.36	rs745116	0.113505	-4.57	-1.053	258	1	top1	0.11	9.3e-05	1.053	0.29234
Small_Intestine_Terminal_Ileum	./WEIGHTS//Small_Intestine_Terminal_Ileum/Small_Intestine_Terminal_Ileum.ENSG00000172780.12.wgt.RDat	RAB43	3	128806412	128841644	0.1903	rs749282	2.69	rs9880375	0.022071	4.37	0.685	317	1	top1	0.022	0.057	0.685	0.49334
Small_Intestine_Terminal_Ileum	./WEIGHTS//Small_Intestine_Terminal_Ileum/Small_Intestine_Terminal_Ileum.ENSG00000172986.8.wgt.RDat	GXYLT2	3	72937224	73026077	0.3989	rs902425	-2.21	rs6793043	-0.004836	-3.97	-0.913	444	444	blup	0.087	0.00062	1.7135	0.08661
Small_Intestine_Terminal_Ileum	./WEIGHTS//Small_Intestine_Terminal_Ileum/Small_Intestine_Terminal_Ileum.ENSG00000173226.12.wgt.RDat	IQCB1	3	121488610	121553926	0.4223	rs2681408	-2.74	rs4676744	0.103782	-5.75	-2.07	420	4	lasso	0.28	2e-10	2.145	0.03195
Small_Intestine_Terminal_Ileum	./WEIGHTS//Small_Intestine_Terminal_Ileum/Small_Intestine_Terminal_Ileum.ENSG00000173421.12.wgt.RDat	CCDC36	3	49235861	49295537	0.146	rs4974078	2.94	rs4955418	0.056552	-4.71	1.868	259	259	blup	0.12	7.2e-05	-2.3822	0.01721
Small_Intestine_Terminal_Ileum	./WEIGHTS//Small_Intestine_Terminal_Ileum/Small_Intestine_Terminal_Ileum.ENSG00000173811.6.wgt.RDat	CCDC13-AS1	3	42774067	42788260	0.334	rs7610820	2.52	rs13090185	0.150484	4.65	0.214	455	11	lasso	0.17	1.1e-06	0.0694	0.94467
Small_Intestine_Terminal_Ileum	./WEIGHTS//Small_Intestine_Terminal_Ileum/Small_Intestine_Terminal_Ileum.ENSG00000174844.10.wgt.RDat	DNAH12	3	57327727	57530071	0.2047	rs11130567	2.13	rs9850535	0.10706	-4.5	-0.958	361	4	lasso	0.14	1.3e-05	1.1391	0.25467
Small_Intestine_Terminal_Ileum	./WEIGHTS//Small_Intestine_Terminal_Ileum/Small_Intestine_Terminal_Ileum.ENSG00000174891.8.wgt.RDat	RSRC1	3	157825578	158263519	0.0973	rs6780069	-2.42	rs17684859	0.078023	-4.23	-0.186	319	1	top1	0.078	0.0011	0.186	0.85244
Small_Intestine_Terminal_Ileum	./WEIGHTS//Small_Intestine_Terminal_Ileum/Small_Intestine_Terminal_Ileum.ENSG00000174953.9.wgt.RDat	DHX36	3	153990335	154042286	0.1029	rs7622562	-2.41	rs357504	0.040775	4.09	0.133	328	1	top1	0.041	0.015	0.133	0.89419
Small_Intestine_Terminal_Ileum	./WEIGHTS//Small_Intestine_Terminal_Ileum/Small_Intestine_Terminal_Ileum.ENSG00000176945.12.wgt.RDat	MUC20	3	195447753	195467994	0.3396	rs1908173	4.25	rs6765736	-0.002482	-3.73	-2.319	299	16	lasso	0.093	0.00038	0.7348	0.46249
Small_Intestine_Terminal_Ileum	./WEIGHTS//Small_Intestine_Terminal_Ileum/Small_Intestine_Terminal_Ileum.ENSG00000177494.5.wgt.RDat	ZBED2	3	111311747	111314290	0.2692	rs11915387	2.52	rs17423232	0.056323	4.78	-0.4	490	24	enet	0.13	2.5e-05	-0.781	0.43481
Small_Intestine_Terminal_Ileum	./WEIGHTS//Small_Intestine_Terminal_Ileum/Small_Intestine_Terminal_Ileum.ENSG00000177646.13.wgt.RDat	ACAD9	3	128598439	128634910	0.6316	rs12493061	1.89	rs16851889	0.08706	4.52	-0.54	356	19	lasso	0.14	1.1e-05	-0.8953	0.37065
Small_Intestine_Terminal_Ileum	./WEIGHTS//Small_Intestine_Terminal_Ileum/Small_Intestine_Terminal_Ileum.ENSG00000178252.13.wgt.RDat	WDR6	3	49044588	49053236	0.3012	rs4974078	2.94	rs7647813	0.199233	5.63	1.654	262	262	blup	0.25	3.8e-09	0.8031	0.42189
Small_Intestine_Terminal_Ileum	./WEIGHTS//Small_Intestine_Terminal_Ileum/Small_Intestine_Terminal_Ileum.ENSG00000178700.3.wgt.RDat	DHFRL1	3	93766680	93782233	0.2178	rs9283589	-2.43	rs7432837	0.037946	-3.56	-0.137	200	200	blup	0.063	0.0031	0.9749	0.32963
Small_Intestine_Terminal_Ileum	./WEIGHTS//Small_Intestine_Terminal_Ileum/Small_Intestine_Terminal_Ileum.ENSG00000180767.5.wgt.RDat	CHST13	3	126243126	126262134	0.4843	rs9855996	-2.85	rs3845960	0.249253	-6.25	0.325	535	6	lasso	0.32	9.8e-12	0.1219	0.903
Small_Intestine_Terminal_Ileum	./WEIGHTS//Small_Intestine_Terminal_Ileum/Small_Intestine_Terminal_Ileum.ENSG00000181744.4.wgt.RDat	C3orf58	3	143690640	143767561	0.2426	rs11915876	-2.49	rs10513235	0.010257	-3.93	1.193	438	4	lasso	0.026	0.042	-1.1748	0.24009
Small_Intestine_Terminal_Ileum	./WEIGHTS//Small_Intestine_Terminal_Ileum/Small_Intestine_Terminal_Ileum.ENSG00000182179.6.wgt.RDat	UBA7	3	49842640	49851379	0.186	rs13078949	-2.75	rs7645061	0.131266	-4.51	0.321	326	1	top1	0.13	2.6e-05	-0.321	0.74821
Small_Intestine_Terminal_Ileum	./WEIGHTS//Small_Intestine_Terminal_Ileum/Small_Intestine_Terminal_Ileum.ENSG00000182504.6.wgt.RDat	CEP97	3	101442769	101489406	0.2344	rs9881690	-3.39	rs13065665	0.111819	-4.4	1.59	330	1	top1	0.11	0.00011	-1.59	0.11183
Small_Intestine_Terminal_Ileum	./WEIGHTS//Small_Intestine_Terminal_Ileum/Small_Intestine_Terminal_Ileum.ENSG00000182923.12.wgt.RDat	CEP63	3	134204869	134293855	0.3215	rs1991441	-2.32	rs9289471	0.166474	-5.17	0.849	468	1	top1	0.17	2e-06	-0.849	0.39588
Small_Intestine_Terminal_Ileum	./WEIGHTS//Small_Intestine_Terminal_Ileum/Small_Intestine_Terminal_Ileum.ENSG00000183657.2.wgt.RDat	PP13439	3	171509580	171527714	0.344	rs16845310	2.6	rs10936700	0.101734	4.49	1.642	452	1	top1	0.1	0.00021	1.642	0.10059
Small_Intestine_Terminal_Ileum	./WEIGHTS//Small_Intestine_Terminal_Ileum/Small_Intestine_Terminal_Ileum.ENSG00000183662.6.wgt.RDat	FAM19A1	3	68053359	68594776	0.6079	rs9310080	-3.66	rs6549127	0.215643	6	2	419	45	enet	0.33	2.3e-12	2.1257	0.03353
Small_Intestine_Terminal_Ileum	./WEIGHTS//Small_Intestine_Terminal_Ileum/Small_Intestine_Terminal_Ileum.ENSG00000186448.10.wgt.RDat	ZNF197	3	44626380	44689963	0.1811	rs11717208	-2.47	rs9825080	0.175568	4.68	1.064	321	2	lasso	0.18	8.9e-07	0.9145	0.36047
Small_Intestine_Terminal_Ileum	./WEIGHTS//Small_Intestine_Terminal_Ileum/Small_Intestine_Terminal_Ileum.ENSG00000186792.11.wgt.RDat	HYAL3	3	50330476	50333204	0.2376	rs2526752	-2.72	rs2236947	0.1281	-5.13	-0.343	327	3	lasso	0.15	7.6e-06	0.9123	0.36163
Small_Intestine_Terminal_Ileum	./WEIGHTS//Small_Intestine_Terminal_Ileum/Small_Intestine_Terminal_Ileum.ENSG00000188086.8.wgt.RDat	PRSS45	3	46783582	46853206	0.2814	rs1799865	2.67	rs6787229	0.033554	4.25	-0.122	317	5	lasso	0.057	0.0049	-0.1104	0.91209
Small_Intestine_Terminal_Ileum	./WEIGHTS//Small_Intestine_Terminal_Ileum/Small_Intestine_Terminal_Ileum.ENSG00000188846.9.wgt.RDat	RPL14	3	40498783	40503861	0.1272	rs4530464	-3.29	rs7648992	0.039932	3.74	-1.169	344	1	top1	0.04	0.016	-1.169	0.2424
Small_Intestine_Terminal_Ileum	./WEIGHTS//Small_Intestine_Terminal_Ileum/Small_Intestine_Terminal_Ileum.ENSG00000189366.5.wgt.RDat	ALG1L	3	125649400	125655882	0.4133	rs2276724	2.77	rs3804587	0.301565	-6.17	0.671	425	1	top1	0.3	4.2e-11	-0.671	0.50222
Small_Intestine_Terminal_Ileum	./WEIGHTS//Small_Intestine_Terminal_Ileum/Small_Intestine_Terminal_Ileum.ENSG00000196653.7.wgt.RDat	ZNF502	3	44754135	44765323	0.4087	rs6441891	2.66	rs10514710	0.34709	6.62	0.046	370	7	lasso	0.39	1.1e-14	0.351	0.72557
Small_Intestine_Terminal_Ileum	./WEIGHTS//Small_Intestine_Terminal_Ileum/Small_Intestine_Terminal_Ileum.ENSG00000196981.2.wgt.RDat	WDR5B	3	122131182	122134882	0.1705	rs11922983	-2.95	rs6438731	0.047524	-3.85	0.448	463	7	lasso	0.12	6.7e-05	1.1222	0.26177
Small_Intestine_Terminal_Ileum	./WEIGHTS//Small_Intestine_Terminal_Ileum/Small_Intestine_Terminal_Ileum.ENSG00000197980.7.wgt.RDat	LEKR1	3	156543270	156763918	0.2921	rs2306531	2.75	rs6763644	0.059079	-4.57	0.359	445	3	lasso	0.067	0.0024	-0.4591	0.64615
Small_Intestine_Terminal_Ileum	./WEIGHTS//Small_Intestine_Terminal_Ileum/Small_Intestine_Terminal_Ileum.ENSG00000198218.6.wgt.RDat	QRICH1	3	49067140	49131796	0.1445	rs4974078	2.94	rs990211	0.180657	4.8	0.957	254	1	top1	0.18	7e-07	0.957	0.33857
Small_Intestine_Terminal_Ileum	./WEIGHTS//Small_Intestine_Terminal_Ileum/Small_Intestine_Terminal_Ileum.ENSG00000198590.7.wgt.RDat	C3orf35	3	37427760	37476988	0.3836	rs2844349	2.18	rs17227369	0.106901	-4.19	-0.078	399	1	top1	0.11	0.00015	0.078	0.93783
Small_Intestine_Terminal_Ileum	./WEIGHTS//Small_Intestine_Terminal_Ileum/Small_Intestine_Terminal_Ileum.ENSG00000206530.4.wgt.RDat	WDR52	3	113006304	113160457	0.2341	rs904626	3.12	rs6775574	0.098727	-5.06	0.309	437	31	enet	0.13	2e-05	0.4202	0.67436
Small_Intestine_Terminal_Ileum	./WEIGHTS//Small_Intestine_Terminal_Ileum/Small_Intestine_Terminal_Ileum.ENSG00000207650.1.wgt.RDat	MIR570	3	195426272	195426368	0.3426	rs1908173	4.25	rs11185498	0.120837	4.97	-0.369	286	5	lasso	0.16	4.5e-06	-0.7838	0.43315
Small_Intestine_Terminal_Ileum	./WEIGHTS//Small_Intestine_Terminal_Ileum/Small_Intestine_Terminal_Ileum.ENSG00000213123.6.wgt.RDat	TCTEX1D2	3	196018090	196045170	0.4058	rs9325432	3.44	rs6762272	0.100455	4.55	0.427	370	370	blup	0.15	7.2e-06	-0.0629	0.94986
Small_Intestine_Terminal_Ileum	./WEIGHTS//Small_Intestine_Terminal_Ileum/Small_Intestine_Terminal_Ileum.ENSG00000213132.2.wgt.RDat	AC022498.1	3	187896331	187898598	0.4611	rs9860547	-5.32	rs2222103	0.255335	5.62	-0.943	516	1	top1	0.26	2e-09	-0.943	0.34568
Small_Intestine_Terminal_Ileum	./WEIGHTS//Small_Intestine_Terminal_Ileum/Small_Intestine_Terminal_Ileum.ENSG00000213689.5.wgt.RDat	TREX1	3	48507116	48509044	0.2668	rs7633840	2.36	rs11130171	-0.007824	-3.49	-1.509	257	256	blup	0.071	0.0018	0.6001	0.54844
Small_Intestine_Terminal_Ileum	./WEIGHTS//Small_Intestine_Terminal_Ileum/Small_Intestine_Terminal_Ileum.ENSG00000223797.1.wgt.RDat	ENTPD3-AS1	3	40355293	40494820	0.3748	rs4530464	-3.29	rs6801859	0.174417	5.47	-1.133	344	1	top1	0.17	1.1e-06	-1.133	0.25721
Small_Intestine_Terminal_Ileum	./WEIGHTS//Small_Intestine_Terminal_Ileum/Small_Intestine_Terminal_Ileum.ENSG00000224769.1.wgt.RDat	AC069213.1	3	195341818	195347104	0.5774	rs1908173	4.25	rs4677617	0.123179	5.26	-0.567	298	19	enet	0.15	5.4e-06	-0.8421	0.39975
Small_Intestine_Terminal_Ileum	./WEIGHTS//Small_Intestine_Terminal_Ileum/Small_Intestine_Terminal_Ileum.ENSG00000227124.4.wgt.RDat	ZNF717	3	75758794	75834734	0.8398	rs9868043	2.72	rs7624584	0.576718	8.35	-1.851	165	25	enet	0.7	7.5e-33	-1.3453	0.17854
Small_Intestine_Terminal_Ileum	./WEIGHTS//Small_Intestine_Terminal_Ileum/Small_Intestine_Terminal_Ileum.ENSG00000228008.1.wgt.RDat	CTD-2330K9.3	3	49941300	49954370	0.1956	rs2526752	-2.72	rs2624839	0.125413	4.31	-0.205	336	1	top1	0.13	4e-05	-0.205	0.83757
Small_Intestine_Terminal_Ileum	./WEIGHTS//Small_Intestine_Terminal_Ileum/Small_Intestine_Terminal_Ileum.ENSG00000228221.1.wgt.RDat	LINC00578	3	177159709	177470093	0.2569	rs10936921	3.85	rs2047564	0.072509	-4.37	1.073	405	5	lasso	0.084	0.00074	-1.1705	0.24181
Small_Intestine_Terminal_Ileum	./WEIGHTS//Small_Intestine_Terminal_Ileum/Small_Intestine_Terminal_Ileum.ENSG00000228252.4.wgt.RDat	COL6A4P2	3	129931666	129992649	0.6546	rs977515	2.14	rs9757129	0.3477	-6.66	-0.531	336	1	top1	0.35	6.7e-13	0.531	0.59542
Small_Intestine_Terminal_Ileum	./WEIGHTS//Small_Intestine_Terminal_Ileum/Small_Intestine_Terminal_Ileum.ENSG00000228561.2.wgt.RDat	RP11-114M1.1	3	177401415	177409038	0.2625	rs9873211	3.3	rs1500047	0.105722	-4.58	0.737	397	4	lasso	0.18	5.5e-07	-1.2628	0.20668
Small_Intestine_Terminal_Ileum	./WEIGHTS//Small_Intestine_Terminal_Ileum/Small_Intestine_Terminal_Ileum.ENSG00000229178.1.wgt.RDat	AC069513.4	3	195382436	195384798	0.318	rs1908173	4.25	rs6773702	0.018838	-4.99	1.963	284	23	enet	0.18	5.3e-07	-1.4597	0.14436
Small_Intestine_Terminal_Ileum	./WEIGHTS//Small_Intestine_Terminal_Ileum/Small_Intestine_Terminal_Ileum.ENSG00000229759.1.wgt.RDat	MRPS18AP1	3	48297840	48298076	0.4434	rs7633840	2.36	rs6787500	0.304959	6.52	-1.052	251	7	lasso	0.36	2.1e-13	-1.3167	0.18795
Small_Intestine_Terminal_Ileum	./WEIGHTS//Small_Intestine_Terminal_Ileum/Small_Intestine_Terminal_Ileum.ENSG00000230732.3.wgt.RDat	AC127904.2	3	196639821	196641450	0.3336	rs6804448	-2.85	rs11185460	0.053735	-4	-1.769	445	445	blup	0.11	8.4e-05	2.1513	0.03145
Small_Intestine_Terminal_Ileum	./WEIGHTS//Small_Intestine_Terminal_Ileum/Small_Intestine_Terminal_Ileum.ENSG00000231305.3.wgt.RDat	RP11-723O4.2	3	128580156	128590383	0.5205	rs12493061	1.89	rs7648327	0.400166	7.09	-0.206	360	1	top1	0.4	4.3e-15	-0.206	0.83679
Small_Intestine_Terminal_Ileum	./WEIGHTS//Small_Intestine_Terminal_Ileum/Small_Intestine_Terminal_Ileum.ENSG00000233276.2.wgt.RDat	GPX1	3	49394609	49396033	0.1378	rs4974078	2.94	rs4955420	0.015215	3.98	1.747	276	276	blup	0.062	0.0035	2.5638	0.01035
Small_Intestine_Terminal_Ileum	./WEIGHTS//Small_Intestine_Terminal_Ileum/Small_Intestine_Terminal_Ileum.ENSG00000233885.3.wgt.RDat	YEATS2-AS1	3	183524245	183528262	0.2634	rs6443886	-2.85	rs263021	0.183882	5.05	-1.315	475	1	top1	0.18	5.5e-07	-1.315	0.18851
Small_Intestine_Terminal_Ileum	./WEIGHTS//Small_Intestine_Terminal_Ileum/Small_Intestine_Terminal_Ileum.ENSG00000234073.1.wgt.RDat	AC011816.1	3	36921675	36922220	0.2307	rs936154	2.67	rs4404400	0.129621	-4.49	1.112	397	1	top1	0.13	3e-05	-1.112	0.26614
Small_Intestine_Terminal_Ileum	./WEIGHTS//Small_Intestine_Terminal_Ileum/Small_Intestine_Terminal_Ileum.ENSG00000235897.1.wgt.RDat	TM4SF19-AS1	3	196045201	196052441	0.4642	rs9325432	3.44	rs4916485	0.174233	5.4	-0.544	370	370	blup	0.25	2.7e-09	-0.6582	0.51039
Small_Intestine_Terminal_Ileum	./WEIGHTS//Small_Intestine_Terminal_Ileum/Small_Intestine_Terminal_Ileum.ENSG00000236297.1.wgt.RDat	RP11-175P19.2	3	193296601	193297254	0.2164	rs1873407	-2.52	rs9831563	0.043209	4.17	-0.186	465	465	blup	0.092	0.00043	1.1135	0.26548
Small_Intestine_Terminal_Ileum	./WEIGHTS//Small_Intestine_Terminal_Ileum/Small_Intestine_Terminal_Ileum.ENSG00000239445.1.wgt.RDat	ST3GAL6-AS1	3	98433174	98451495	0.228	rs4857097	-2.69	rs4857414	0.135647	-4.62	1.257	398	1	top1	0.14	1.9e-05	-1.257	0.20875
Small_Intestine_Terminal_Ileum	./WEIGHTS//Small_Intestine_Terminal_Ileum/Small_Intestine_Terminal_Ileum.ENSG00000240288.3.wgt.RDat	GHRLOS	3	10329098	10335133	0.5353	rs13059494	2.82	rs35683	0.234783	-5.77	0.066	614	1	top1	0.23	1.1e-08	-0.066	0.94738
Small_Intestine_Terminal_Ileum	./WEIGHTS//Small_Intestine_Terminal_Ileum/Small_Intestine_Terminal_Ileum.ENSG00000240602.3.wgt.RDat	RP11-64D22.2	3	151488216	151502682	0.5062	rs6792496	-3.3	rs2272476	0.304276	6.62	0.529	447	4	lasso	0.33	4e-12	0.5815	0.56093
Small_Intestine_Terminal_Ileum	./WEIGHTS//Small_Intestine_Terminal_Ileum/Small_Intestine_Terminal_Ileum.ENSG00000240875.1.wgt.RDat	LINC00886	3	156465135	156534851	0.6413	rs2306531	2.75	rs1430410	0.391323	6.94	-0.206	448	12	lasso	0.42	3.7e-16	0.0915	0.92706
Small_Intestine_Terminal_Ileum	./WEIGHTS//Small_Intestine_Terminal_Ileum/Small_Intestine_Terminal_Ileum.ENSG00000241186.3.wgt.RDat	TDGF1	3	46616045	46668033	0.4912	rs13069750	2.68	rs3806702	0.310212	6.26	1.404	374	16	enet	0.34	1e-12	1.4479	0.14763
Small_Intestine_Terminal_Ileum	./WEIGHTS//Small_Intestine_Terminal_Ileum/Small_Intestine_Terminal_Ileum.ENSG00000241278.1.wgt.RDat	ENPP7P4	3	125567066	125628215	0.3311	rs2276724	2.77	rs4679423	0.128163	4.87	-0.467	388	5	lasso	0.15	5.7e-06	-0.299	0.76495
Small_Intestine_Terminal_Ileum	./WEIGHTS//Small_Intestine_Terminal_Ileum/Small_Intestine_Terminal_Ileum.ENSG00000242086.4.wgt.RDat	LINC00969	3	195384933	195456422	0.7486	rs1908173	4.25	rs9820939	0.131244	4.89	-0.488	284	284	blup	0.2	2.2e-07	-0.8938	0.37143
Small_Intestine_Terminal_Ileum	./WEIGHTS//Small_Intestine_Terminal_Ileum/Small_Intestine_Terminal_Ileum.ENSG00000242142.1.wgt.RDat	SERBP1P3	3	53098299	53099107	0.5127	rs2581799	3.34	rs2115779	0.15562	-5.48	2.875	357	12	lasso	0.2	1.7e-07	-2.9338	0.00335
Small_Intestine_Terminal_Ileum	./WEIGHTS//Small_Intestine_Terminal_Ileum/Small_Intestine_Terminal_Ileum.ENSG00000242516.1.wgt.RDat	LINC00960	3	75721542	75728454	0.6716	rs9868043	2.72	rs2078354	0.238531	6.02	0.823	174	9	lasso	0.31	2e-11	0.6589	0.50998
Small_Intestine_Terminal_Ileum	./WEIGHTS//Small_Intestine_Terminal_Ileum/Small_Intestine_Terminal_Ileum.ENSG00000243384.1.wgt.RDat	RP11-475O23.2	3	58558471	58560046	0.5048	rs12489751	-2.69	rs6776877	0.248843	-5.57	-1.506	414	1	top1	0.25	3.5e-09	1.506	0.13207
Small_Intestine_Terminal_Ileum	./WEIGHTS//Small_Intestine_Terminal_Ileum/Small_Intestine_Terminal_Ileum.ENSG00000243926.1.wgt.RDat	TIPARP-AS1	3	156389651	156392130	0.2233	rs2306531	2.75	rs12631297	0.08522	-4.44	2.157	435	7	lasso	0.19	2.9e-07	-1.5902	0.11179
Small_Intestine_Terminal_Ileum	./WEIGHTS//Small_Intestine_Terminal_Ileum/Small_Intestine_Terminal_Ileum.ENSG00000244161.1.wgt.RDat	FLNB-AS1	3	58148274	58156301	0.2961	rs12489751	-2.69	rs1718481	0.040064	-4.34	0.041	450	31	enet	0.2	1.3e-07	-0.3579	0.72045
Small_Intestine_Terminal_Ileum	./WEIGHTS//Small_Intestine_Terminal_Ileum/Small_Intestine_Terminal_Ileum.ENSG00000244300.2.wgt.RDat	RP11-475N22.4	3	128208055	128221191	0.1764	rs12493061	1.89	rs13325747	-0.008222	3.69	-0.732	366	366	blup	0.032	0.028	-1.0336	0.30132
Small_Intestine_Terminal_Ileum	./WEIGHTS//Small_Intestine_Terminal_Ileum/Small_Intestine_Terminal_Ileum.ENSG00000244515.1.wgt.RDat	KRT18P34	3	156880452	156881721	0.2324	rs2306531	2.75	rs6441116	0.046991	-4.47	-1.599	423	9	enet	0.06	0.0039	1.5514	0.12081
Small_Intestine_Terminal_Ileum	./WEIGHTS//Small_Intestine_Terminal_Ileum/Small_Intestine_Terminal_Ileum.ENSG00000244607.1.wgt.RDat	CCDC13	3	42749761	42814696	0.6556	rs1403525	2.45	rs13090185	0.230453	5.31	0.214	451	1	top1	0.23	1.5e-08	0.214	0.83055
Small_Intestine_Terminal_Ileum	./WEIGHTS//Small_Intestine_Terminal_Ileum/Small_Intestine_Terminal_Ileum.ENSG00000249846.2.wgt.RDat	RP11-77P16.4	3	129831393	129839422	0.6987	rs2645961	-1.92	rs9757129	0.578156	-8.36	-0.531	327	1	top1	0.58	2.9e-24	0.531	0.59542
Small_Intestine_Terminal_Ileum	./WEIGHTS//Small_Intestine_Terminal_Ileum/Small_Intestine_Terminal_Ileum.ENSG00000251287.4.wgt.RDat	ALG1L2	3	129800674	129832070	0.4223	rs2645961	-1.92	rs9757129	0.133768	-4.13	-0.531	329	1	top1	0.13	2.2e-05	0.531	0.59542
Small_Intestine_Terminal_Ileum	./WEIGHTS//Small_Intestine_Terminal_Ileum/Small_Intestine_Terminal_Ileum.ENSG00000251474.2.wgt.RDat	RPL32P3	3	129101765	129118498	0.2399	rs749282	2.69	rs6764765	0.04919	3.55	1.506	285	1	top1	0.049	0.0083	1.506	0.13207
Small_Intestine_Terminal_Ileum	./WEIGHTS//Small_Intestine_Terminal_Ileum/Small_Intestine_Terminal_Ileum.ENSG00000253540.1.wgt.RDat	FAM86HP	3	129817935	129830315	0.3029	rs2645961	-1.92	rs16834628	0.064816	-4.39	-0.342	327	8	lasso	0.1	0.00022	0.3066	0.75914
Small_Intestine_Terminal_Ileum	./WEIGHTS//Small_Intestine_Terminal_Ileum/Small_Intestine_Terminal_Ileum.ENSG00000260633.1.wgt.RDat	RP11-375I20.6	3	134066130	134068075	0.25	rs3924290	3.01	rs1111516	0.116412	4.51	0.439	442	1	top1	0.12	7.6e-05	0.439	0.66066
Small_Intestine_Terminal_Ileum	./WEIGHTS//Small_Intestine_Terminal_Ileum/Small_Intestine_Terminal_Ileum.ENSG00000261159.1.wgt.RDat	RP11-723O4.9	3	128578559	128579369	0.4387	rs12493061	1.89	rs1680790	0.413232	7.3	-0.355	359	1	top1	0.41	1.1e-15	-0.355	0.72259
Small_Intestine_Terminal_Ileum	./WEIGHTS//Small_Intestine_Terminal_Ileum/Small_Intestine_Terminal_Ileum.ENSG00000271662.1.wgt.RDat	RP11-141C7.3	3	195377017	195378343	0.4309	rs1908173	4.25	rs2290063	0.171728	-6.03	1.967	284	23	enet	0.22	3.1e-08	-2.2885	0.02211
Small_Intestine_Terminal_Ileum	./WEIGHTS//Small_Intestine_Terminal_Ileum/Small_Intestine_Terminal_Ileum.ENSG00000271943.1.wgt.RDat	RP11-222K16.1	3	27679806	27680267	0.4293	rs634274	3.08	rs2642911	0.228266	6.37	0.522	429	1	top1	0.23	1.8e-08	0.522	0.60167
Small_Intestine_Terminal_Ileum	./WEIGHTS//Small_Intestine_Terminal_Ileum/Small_Intestine_Terminal_Ileum.ENSG00000271964.1.wgt.RDat	RP11-415F23.2	3	16355946	16356494	0.2701	rs7644810	2.7	rs842246	0.165017	4.8	1.368	553	4	lasso	0.17	2e-06	1.5251	0.12723
Small_Intestine_Terminal_Ileum	./WEIGHTS//Small_Intestine_Terminal_Ileum/Small_Intestine_Terminal_Ileum.ENSG00000272087.1.wgt.RDat	RP11-379F4.7	3	158410909	158411557	0.2878	rs340286	2.47	rs9681065	0.033585	4.23	-0.044	394	394	blup	0.068	0.0022	-0.9288	0.35302
Small_Intestine_Terminal_Ileum	./WEIGHTS//Small_Intestine_Terminal_Ileum/Small_Intestine_Terminal_Ileum.ENSG00000272360.1.wgt.RDat	RP11-359I18.5	3	58476557	58477018	0.2173	rs12489751	-2.69	rs4681686	0.066109	-4.63	-1.061	420	14	enet	0.15	4.7e-06	0.6045	0.54552
Small_Intestine_Terminal_Ileum	./WEIGHTS//Small_Intestine_Terminal_Ileum/Small_Intestine_Terminal_Ileum.ENSG00000272656.1.wgt.RDat	RP11-219D15.3	3	139067866	139068169	0.2404	rs9843067	-3.6	rs7833	0.210884	5.57	0.518	424	1	top1	0.21	7e-08	0.518	0.60446
Small_Intestine_Terminal_Ileum	./WEIGHTS//Small_Intestine_Terminal_Ileum/Small_Intestine_Terminal_Ileum.ENSG00000272758.1.wgt.RDat	RP11-299J3.8	3	122135054	122162027	0.2215	rs11922983	-2.95	rs12630576	0.086096	-4.33	0.575	462	1	top1	0.086	0.00064	-0.575	0.56529
Small_Intestine_Terminal_Ileum	./WEIGHTS//Small_Intestine_Terminal_Ileum/Small_Intestine_Terminal_Ileum.ENSG00000272792.1.wgt.RDat	RP11-141C7.4	3	195366861	195367331	0.4005	rs1908173	4.25	rs903196	0.048763	4.35	-1.316	284	284	blup	0.086	0.00063	-1.4567	0.14519
Small_Intestine_Terminal_Ileum	./WEIGHTS//Small_Intestine_Terminal_Ileum/Small_Intestine_Terminal_Ileum.ENSG00000272947.1.wgt.RDat	RP11-71H17.9	3	124467422	124468120	0.2781	rs593292	2.54	rs13146	0.239347	5.5	0.134	630	1	top1	0.24	7.4e-09	0.134	0.8934
Small_Intestine_Terminal_Ileum	./WEIGHTS//Small_Intestine_Terminal_Ileum/Small_Intestine_Terminal_Ileum.ENSG00000272990.1.wgt.RDat	RP11-305K5.1	3	156241529	156242036	0.3132	rs3773716	-2.46	rs1027915	0.035096	-4.06	2.045	398	1	top1	0.035	0.022	-2.045	0.04085
Small_Intestine_Terminal_Ileum	./WEIGHTS//Small_Intestine_Terminal_Ileum/Small_Intestine_Terminal_Ileum.ENSG00000273356.1.wgt.RDat	RP11-804H8.6	3	50707420	50709479	0.1037	rs11927030	2.08	rs9825535	0.041629	-3.65	-1.425	314	5	lasso	0.063	0.0033	1.4295	0.15286
Small_Intestine_Terminal_Ileum	./WEIGHTS//Small_Intestine_Terminal_Ileum/Small_Intestine_Terminal_Ileum.ENSG00000007062.7.wgt.RDat	PROM1	4	15965871	16086001	0.246	rs4292321	-2.51	rs317900	0.15598	4.69	0.783	581	1	top1	0.16	4.4e-06	0.783	0.43363
Small_Intestine_Terminal_Ileum	./WEIGHTS//Small_Intestine_Terminal_Ileum/Small_Intestine_Terminal_Ileum.ENSG00000038002.4.wgt.RDat	AGA	4	178351924	178363657	0.536	rs4417917	-3.44	rs4690522	0.37784	-6.81	0.33	443	1	top1	0.38	3.9e-14	-0.33	0.7414
Small_Intestine_Terminal_Ileum	./WEIGHTS//Small_Intestine_Terminal_Ileum/Small_Intestine_Terminal_Ileum.ENSG00000053900.6.wgt.RDat	ANAPC4	4	25378835	25420120	0.651	rs11734166	2.55	rs10027814	0.47365	7.82	-0.096	542	542	blup	0.51	2.9e-20	-0.49893	0.61783
Small_Intestine_Terminal_Ileum	./WEIGHTS//Small_Intestine_Terminal_Ileum/Small_Intestine_Terminal_Ileum.ENSG00000072832.10.wgt.RDat	CRMP1	4	5749811	5894785	0.264	rs17751160	-2.58	rs13146086	0.13985	4.85	2.433	760	1	top1	0.14	1.4e-05	2.433	0.01497
Small_Intestine_Terminal_Ileum	./WEIGHTS//Small_Intestine_Terminal_Ileum/Small_Intestine_Terminal_Ileum.ENSG00000073331.13.wgt.RDat	ALPK1	4	113206665	113363762	0.343	rs2117917	-2.89	rs7699106	-0.00215	-3.66	-1.434	395	395	blup	0.12	4.4e-05	-0.10982	0.91256
Small_Intestine_Terminal_Ileum	./WEIGHTS//Small_Intestine_Terminal_Ileum/Small_Intestine_Terminal_Ileum.ENSG00000090316.11.wgt.RDat	MAEA	4	1283639	1333925	0.419	rs4865468	-2.69	rs3856982	0.15538	-5.57	0.902	384	24	enet	0.26	1.2e-09	-1.09642	0.27289
Small_Intestine_Terminal_Ileum	./WEIGHTS//Small_Intestine_Terminal_Ileum/Small_Intestine_Terminal_Ileum.ENSG00000109158.6.wgt.RDat	GABRA4	4	46920917	46996424	0.42	rs10212651	2.52	rs13109080	0.21383	5.24	-0.017	330	1	top1	0.21	5.6e-08	-0.017	0.98644
Small_Intestine_Terminal_Ileum	./WEIGHTS//Small_Intestine_Terminal_Ileum/Small_Intestine_Terminal_Ileum.ENSG00000109180.10.wgt.RDat	OCIAD1	4	48807229	48863834	0.198	rs17655832	1.99	rs2605262	0.09118	4.03	-0.594	219	1	top1	0.091	0.00045	-0.594	0.55251
Small_Intestine_Terminal_Ileum	./WEIGHTS//Small_Intestine_Terminal_Ileum/Small_Intestine_Terminal_Ileum.ENSG00000109272.3.wgt.RDat	PF4V1	4	74718906	74719872	0.359	rs12506479	2.3	rs2367291	0.06476	4.15	-0.606	325	325	blup	0.13	2.1e-05	-0.5093	0.61054
Small_Intestine_Terminal_Ileum	./WEIGHTS//Small_Intestine_Terminal_Ileum/Small_Intestine_Terminal_Ileum.ENSG00000109323.4.wgt.RDat	MANBA	4	103553050	103682151	0.175	rs3974634	-2.19	rs179195	0.03439	-3.99	-1.174	340	340	blup	0.11	0.00012	0.3879	0.69809
Small_Intestine_Terminal_Ileum	./WEIGHTS//Small_Intestine_Terminal_Ileum/Small_Intestine_Terminal_Ileum.ENSG00000109576.9.wgt.RDat	AADAT	4	170981373	171012850	0.442	rs2054555	-2.4	rs11728468	0.10763	-5.13	-1.998	353	353	blup	0.12	6.8e-05	1.32523	0.18509
Small_Intestine_Terminal_Ileum	./WEIGHTS//Small_Intestine_Terminal_Ileum/Small_Intestine_Terminal_Ileum.ENSG00000109794.9.wgt.RDat	FAM149A	4	187025573	187093821	0.368	rs10013543	-2.82	rs11725687	0.06549	-4.61	0.221	591	591	blup	0.11	0.00015	-1.01153	0.31176
Small_Intestine_Terminal_Ileum	./WEIGHTS//Small_Intestine_Terminal_Ileum/Small_Intestine_Terminal_Ileum.ENSG00000118579.7.wgt.RDat	MED28	4	17616254	17635728	0.38	rs13103430	3.17	rs1860596	0.24719	-6.03	2.515	419	4	lasso	0.25	3e-09	-2.49988	0.01242
Small_Intestine_Terminal_Ileum	./WEIGHTS//Small_Intestine_Terminal_Ileum/Small_Intestine_Terminal_Ileum.ENSG00000125388.15.wgt.RDat	GRK4	4	2965335	3042474	0.379	rs3108491	2.82	rs2471322	0.30282	-6.17	-1.742	384	1	top1	0.3	3.7e-11	1.742	0.08151
Small_Intestine_Terminal_Ileum	./WEIGHTS//Small_Intestine_Terminal_Ileum/Small_Intestine_Terminal_Ileum.ENSG00000127419.12.wgt.RDat	TMEM175	4	926175	952444	0.231	rs11731672	-2.55	rs1732103	-0.00674	-3.35	0.271	417	417	blup	0.056	0.0053	-1.48442	0.1377
Small_Intestine_Terminal_Ileum	./WEIGHTS//Small_Intestine_Terminal_Ileum/Small_Intestine_Terminal_Ileum.ENSG00000128039.6.wgt.RDat	SRD5A3	4	56212276	56239263	0.275	rs4495109	2.14	rs2048564	0.0341	4.45	-0.695	402	7	lasso	0.07	0.0019	-0.54732	0.58416
Small_Intestine_Terminal_Ileum	./WEIGHTS//Small_Intestine_Terminal_Ileum/Small_Intestine_Terminal_Ileum.ENSG00000134852.10.wgt.RDat	CLOCK	4	56294070	56413278	0.309	rs4495109	2.14	rs1522114	0.25834	5.94	-0.743	403	1	top1	0.26	1.6e-09	-0.743	0.45748
Small_Intestine_Terminal_Ileum	./WEIGHTS//Small_Intestine_Terminal_Ileum/Small_Intestine_Terminal_Ileum.ENSG00000137601.11.wgt.RDat	NEK1	4	170314426	170533780	0.224	rs2054555	-2.4	rs13550	0.03877	4	0.534	339	35	enet	0.061	0.0038	0.79011	0.42947
Small_Intestine_Terminal_Ileum	./WEIGHTS//Small_Intestine_Terminal_Ileum/Small_Intestine_Terminal_Ileum.ENSG00000138639.13.wgt.RDat	ARHGAP24	4	86396267	86923823	0.284	rs342943	-2.59	rs3100250	0.04202	4.02	0.498	424	3	lasso	0.072	0.0017	-0.15222	0.87901
Small_Intestine_Terminal_Ileum	./WEIGHTS//Small_Intestine_Terminal_Ileum/Small_Intestine_Terminal_Ileum.ENSG00000138658.11.wgt.RDat	C4orf21	4	113460492	113558119	0.319	rs2117917	-2.89	rs1486865	0.09899	5.17	-0.022	474	4	lasso	0.19	2.5e-07	-0.34315	0.73149
Small_Intestine_Terminal_Ileum	./WEIGHTS//Small_Intestine_Terminal_Ileum/Small_Intestine_Terminal_Ileum.ENSG00000138744.10.wgt.RDat	NAAA	4	76831809	76862102	0.334	rs2280100	-2.87	rs10336	0.14818	5.17	0.582	451	14	lasso	0.19	4.4e-07	0.50878	0.61091
Small_Intestine_Terminal_Ileum	./WEIGHTS//Small_Intestine_Terminal_Ileum/Small_Intestine_Terminal_Ileum.ENSG00000138750.10.wgt.RDat	NUP54	4	77035812	77069668	0.425	rs2280100	-2.87	rs7664821	0.27259	6.09	-1.86	487	1	top1	0.27	4.9e-10	-1.86	0.06289
Small_Intestine_Terminal_Ileum	./WEIGHTS//Small_Intestine_Terminal_Ileum/Small_Intestine_Terminal_Ileum.ENSG00000138767.8.wgt.RDat	CNOT6L	4	78634541	78740769	0.204	rs4859889	2.34	rs4365752	0.16734	-4.85	-1.769	432	1	top1	0.17	1.9e-06	1.769	0.07689
Small_Intestine_Terminal_Ileum	./WEIGHTS//Small_Intestine_Terminal_Ileum/Small_Intestine_Terminal_Ileum.ENSG00000138801.4.wgt.RDat	PAPSS1	4	108511433	108641608	0.331	rs2880543	-2.64	rs16780	0.10796	-4.63	-0.982	340	340	blup	0.12	5.5e-05	1.17425	0.2403
Small_Intestine_Terminal_Ileum	./WEIGHTS//Small_Intestine_Terminal_Ileum/Small_Intestine_Terminal_Ileum.ENSG00000145217.9.wgt.RDat	SLC26A1	4	972861	987228	0.538	rs11731672	-2.55	rs3796622	0.33022	6.46	-1.621	400	1	top1	0.33	3.3e-12	-1.621	0.10502
Small_Intestine_Terminal_Ileum	./WEIGHTS//Small_Intestine_Terminal_Ileum/Small_Intestine_Terminal_Ileum.ENSG00000145242.9.wgt.RDat	EPHA5	4	66185281	66535678	0.26	rs13117147	2.54	rs13102215	0.14624	4.34	1.299	413	1	top1	0.15	8.9e-06	1.299	0.19394
Small_Intestine_Terminal_Ileum	./WEIGHTS//Small_Intestine_Terminal_Ileum/Small_Intestine_Terminal_Ileum.ENSG00000145354.5.wgt.RDat	CISD2	4	103790135	103810399	0.333	rs3974634	-2.19	rs223447	0.04274	-3.55	-0.331	326	21	enet	0.067	0.0024	-0.00858	0.99316
Small_Intestine_Terminal_Ileum	./WEIGHTS//Small_Intestine_Terminal_Ileum/Small_Intestine_Terminal_Ileum.ENSG00000145384.3.wgt.RDat	FABP2	4	120238405	120243545	0.216	rs4452412	3.24	rs4643791	0.15711	4.78	-0.514	441	1	top1	0.16	4e-06	-0.514	0.60725
Small_Intestine_Terminal_Ileum	./WEIGHTS//Small_Intestine_Terminal_Ileum/Small_Intestine_Terminal_Ileum.ENSG00000145390.7.wgt.RDat	USP53	4	120133800	120216672	0.322	rs4452412	3.24	rs35646004	0.1881	4.83	-0.857	451	14	lasso	0.22	3.9e-08	-1.09096	0.27529
Small_Intestine_Terminal_Ileum	./WEIGHTS//Small_Intestine_Terminal_Ileum/Small_Intestine_Terminal_Ileum.ENSG00000145476.11.wgt.RDat	CYP4V2	4	187112674	187134610	0.473	rs10013543	-2.82	rs13146272	0.11575	4.95	-1.385	581	1	top1	0.12	8e-05	-1.385	0.16605
Small_Intestine_Terminal_Ileum	./WEIGHTS//Small_Intestine_Terminal_Ileum/Small_Intestine_Terminal_Ileum.ENSG00000151458.7.wgt.RDat	ANKRD50	4	125585207	125633887	0.398	rs17008965	-2.9	rs7675285	0.01543	-3.56	1.436	386	386	blup	0.11	9.9e-05	-0.17321	0.86249
Small_Intestine_Terminal_Ileum	./WEIGHTS//Small_Intestine_Terminal_Ileum/Small_Intestine_Terminal_Ileum.ENSG00000151470.8.wgt.RDat	C4orf33	4	130014765	130037795	0.32	rs7682145	2.77	rs4975266	0.03877	4.31	-1.894	373	4	lasso	0.081	0.00092	-1.01779	0.30878
Small_Intestine_Terminal_Ileum	./WEIGHTS//Small_Intestine_Terminal_Ileum/Small_Intestine_Terminal_Ileum.ENSG00000151725.7.wgt.RDat	MLF1IP	4	185616118	185655287	0.717	rs4862491	-2.97	rs2130392	0.33563	-6.63	0.618	526	43	enet	0.42	6.4e-16	-1.02647	0.30467
Small_Intestine_Terminal_Ileum	./WEIGHTS//Small_Intestine_Terminal_Ileum/Small_Intestine_Terminal_Ileum.ENSG00000151806.9.wgt.RDat	GUF1	4	44680574	44702943	0.61	rs11732997	-2.62	rs12499960	0.09997	-5.62	0.919	373	9	lasso	0.3	4.2e-11	-0.37751	0.70579
Small_Intestine_Terminal_Ileum	./WEIGHTS//Small_Intestine_Terminal_Ileum/Small_Intestine_Terminal_Ileum.ENSG00000151834.11.wgt.RDat	GABRA2	4	46250444	46477247	0.175	rs10212651	2.52	rs4695161	0.08245	-4.67	0.554	265	1	top1	0.082	0.00082	-0.554	0.57958
Small_Intestine_Terminal_Ileum	./WEIGHTS//Small_Intestine_Terminal_Ileum/Small_Intestine_Terminal_Ileum.ENSG00000152784.11.wgt.RDat	PRDM8	4	81105033	81125483	0.289	rs11735728	2.77	rs11099343	0.03417	3.46	1.286	366	366	blup	0.12	7.2e-05	0.84684	0.39708
Small_Intestine_Terminal_Ileum	./WEIGHTS//Small_Intestine_Terminal_Ileum/Small_Intestine_Terminal_Ileum.ENSG00000155275.14.wgt.RDat	TRMT44	4	8440596	8495258	0.277	rs10008860	-3.59	rs6823859	0.00914	-4.17	-0.461	494	7	lasso	0.075	0.0013	-0.18839	0.85057
Small_Intestine_Terminal_Ileum	./WEIGHTS//Small_Intestine_Terminal_Ileum/Small_Intestine_Terminal_Ileum.ENSG00000157426.9.wgt.RDat	AASDH	4	57204456	57253666	0.268	rs4276340	2.94	rs7693137	0.18751	5	1.576	446	1	top1	0.19	4.2e-07	1.576	0.11503
Small_Intestine_Terminal_Ileum	./WEIGHTS//Small_Intestine_Terminal_Ileum/Small_Intestine_Terminal_Ileum.ENSG00000159692.11.wgt.RDat	CTBP1	4	1205236	1242925	0.183	rs11731672	-2.55	rs2199956	0.00358	3.36	-0.024	404	3	lasso	0.03	0.033	-0.28748	0.77374
Small_Intestine_Terminal_Ileum	./WEIGHTS//Small_Intestine_Terminal_Ileum/Small_Intestine_Terminal_Ileum.ENSG00000159788.14.wgt.RDat	RGS12	4	3310762	3441640	0.52	rs1263360	2.27	rs2281470	0.1327	-4.91	-0.244	413	413	blup	0.24	6.6e-09	0.15406	0.87757
Small_Intestine_Terminal_Ileum	./WEIGHTS//Small_Intestine_Terminal_Ileum/Small_Intestine_Terminal_Ileum.ENSG00000163281.7.wgt.RDat	GNPDA2	4	44684217	44728612	0.462	rs11732997	-2.62	rs12499960	0.24877	5.75	0.919	376	1	top1	0.25	3.5e-09	0.919	0.3581
Small_Intestine_Terminal_Ileum	./WEIGHTS//Small_Intestine_Terminal_Ileum/Small_Intestine_Terminal_Ileum.ENSG00000163626.12.wgt.RDat	COX18	4	73921797	73935472	0.414	rs16848700	3.12	rs16848812	-0.00837	3.25	-0.15	305	305	blup	0.024	0.048	-0.11904	0.90524
Small_Intestine_Terminal_Ileum	./WEIGHTS//Small_Intestine_Terminal_Ileum/Small_Intestine_Terminal_Ileum.ENSG00000163682.11.wgt.RDat	RPL9	4	39455744	39460568	0.8	rs10013417	2.64	rs2249563	0.44873	7.4	0.068	375	1	top1	0.45	2.7e-17	0.068	0.94579
Small_Intestine_Terminal_Ileum	./WEIGHTS//Small_Intestine_Terminal_Ileum/Small_Intestine_Terminal_Ileum.ENSG00000163945.11.wgt.RDat	UVSSA	4	1341054	1381837	0.506	rs4865468	-2.69	rs4974609	0.13898	-5.64	-1.435	376	376	blup	0.23	1.9e-08	1.22371	0.22106
Small_Intestine_Terminal_Ileum	./WEIGHTS//Small_Intestine_Terminal_Ileum/Small_Intestine_Terminal_Ileum.ENSG00000164039.10.wgt.RDat	BDH2	4	104000592	104021040	0.28	rs3974634	-2.19	rs7690059	0.15298	5.18	-1.001	332	332	blup	0.2	1.8e-07	-1.50217	0.13305
Small_Intestine_Terminal_Ileum	./WEIGHTS//Small_Intestine_Terminal_Ileum/Small_Intestine_Terminal_Ileum.ENSG00000164124.6.wgt.RDat	TMEM144	4	159124772	159176563	0.319	rs17210208	2.31	rs12498310	-0.00157	-3.89	0.493	303	303	blup	0.15	8.5e-06	-0.95456	0.3398
Small_Intestine_Terminal_Ileum	./WEIGHTS//Small_Intestine_Terminal_Ileum/Small_Intestine_Terminal_Ileum.ENSG00000164144.10.wgt.RDat	ARFIP1	4	153701089	153839615	0.323	rs4269162	2.97	rs4128306	0.01141	-4.2	-0.002	387	387	blup	0.071	0.0019	-0.72194	0.47033
Small_Intestine_Terminal_Ileum	./WEIGHTS//Small_Intestine_Terminal_Ileum/Small_Intestine_Terminal_Ileum.ENSG00000164344.11.wgt.RDat	KLKB1	4	187147592	187179625	0.636	rs10013543	-2.82	rs4253292	0.02987	4	-1.756	569	15	enet	0.14	1.3e-05	-0.74489	0.45634
Small_Intestine_Terminal_Ileum	./WEIGHTS//Small_Intestine_Terminal_Ileum/Small_Intestine_Terminal_Ileum.ENSG00000168421.8.wgt.RDat	RHOH	4	40192673	40248587	0.253	rs7669532	2.28	rs422332	0.01462	-3.71	1.332	432	12	enet	0.092	0.00043	-1.90044	0.05737
Small_Intestine_Terminal_Ileum	./WEIGHTS//Small_Intestine_Terminal_Ileum/Small_Intestine_Terminal_Ileum.ENSG00000168594.11.wgt.RDat	ADAM29	4	175750819	175899331	0.208	rs3775977	-2.49	rs1994313	0.04605	-3.93	-0.962	391	1	top1	0.046	0.01	0.962	0.33605
Small_Intestine_Terminal_Ileum	./WEIGHTS//Small_Intestine_Terminal_Ileum/Small_Intestine_Terminal_Ileum.ENSG00000168743.8.wgt.RDat	NPNT	4	106815932	106925184	0.171	rs923587	-2.43	rs10007955	0.02753	4.21	-0.284	398	3	lasso	0.051	0.0074	0.02226	0.98224
Small_Intestine_Terminal_Ileum	./WEIGHTS//Small_Intestine_Terminal_Ileum/Small_Intestine_Terminal_Ileum.ENSG00000168936.6.wgt.RDat	TMEM129	4	1717679	1723085	0.364	rs4865468	-2.69	rs1374468	0.09896	-4.74	-0.486	271	8	lasso	0.14	1e-05	-0.7203	0.47134
Small_Intestine_Terminal_Ileum	./WEIGHTS//Small_Intestine_Terminal_Ileum/Small_Intestine_Terminal_Ileum.ENSG00000168993.10.wgt.RDat	CPLX1	4	778745	819986	0.58	rs13130034	2.39	rs6840352	0.16	-5.31	0.506	399	10	enet	0.18	8.4e-07	-0.36297	0.71663
Small_Intestine_Terminal_Ileum	./WEIGHTS//Small_Intestine_Terminal_Ileum/Small_Intestine_Terminal_Ileum.ENSG00000170509.7.wgt.RDat	HSD17B13	4	88224941	88244058	0.514	rs17012787	2.34	rs11734330	0.07775	-4.89	0.452	415	18	enet	0.18	7.1e-07	-0.12847	0.89778
Small_Intestine_Terminal_Ileum	./WEIGHTS//Small_Intestine_Terminal_Ileum/Small_Intestine_Terminal_Ileum.ENSG00000172238.3.wgt.RDat	ATOH1	4	94750042	94751221	0.378	rs10034781	2.64	rs2033782	0.00864	3.92	1.145	398	9	lasso	0.019	0.072	1.1726	0.24096
Small_Intestine_Terminal_Ileum	./WEIGHTS//Small_Intestine_Terminal_Ileum/Small_Intestine_Terminal_Ileum.ENSG00000173013.4.wgt.RDat	CCDC96	4	7042579	7044728	0.411	rs6842366	3.02	rs6830500	0.00865	-3.67	-0.653	632	1	top1	0.0086	0.16	0.653	0.51376
Small_Intestine_Terminal_Ileum	./WEIGHTS//Small_Intestine_Terminal_Ileum/Small_Intestine_Terminal_Ileum.ENSG00000174137.8.wgt.RDat	FAM53A	4	1619642	1686029	0.23	rs4865468	-2.69	rs798766	0.08325	4.6	-0.198	273	1	top1	0.083	0.00078	-0.198	0.84305
Small_Intestine_Terminal_Ileum	./WEIGHTS//Small_Intestine_Terminal_Ileum/Small_Intestine_Terminal_Ileum.ENSG00000174749.5.wgt.RDat	C4orf32	4	113066553	113116412	0.176	rs2117917	-2.89	rs4833385	0.01007	-4.19	-2.475	393	393	blup	0.077	0.0012	2.45752	0.01399
Small_Intestine_Terminal_Ileum	./WEIGHTS//Small_Intestine_Terminal_Ileum/Small_Intestine_Terminal_Ileum.ENSG00000174780.11.wgt.RDat	SRP72	4	57333081	57369273	0.394	rs4276340	2.94	rs7663149	0.07547	3.81	-0.273	440	1	top1	0.075	0.0013	-0.273	0.78485
Small_Intestine_Terminal_Ileum	./WEIGHTS//Small_Intestine_Terminal_Ileum/Small_Intestine_Terminal_Ileum.ENSG00000178636.4.wgt.RDat	RP11-455G16.1	4	120113928	120133790	0.292	rs4452412	3.24	rs1058450	-0.0084	-3.5	1.56	451	451	blup	0.09	0.00049	-1.68034	0.09289
Small_Intestine_Terminal_Ileum	./WEIGHTS//Small_Intestine_Terminal_Ileum/Small_Intestine_Terminal_Ileum.ENSG00000179299.12.wgt.RDat	NSUN7	4	40751914	40812002	0.375	rs13106136	2.88	rs2437339	0.14644	5.09	2.767	486	1	top1	0.15	8.8e-06	2.767	0.00566
Small_Intestine_Terminal_Ileum	./WEIGHTS//Small_Intestine_Terminal_Ileum/Small_Intestine_Terminal_Ileum.ENSG00000179979.7.wgt.RDat	CRIPAK	4	1385340	1389780	0.514	rs4865468	-2.69	rs4130791	0.18613	6.07	1.392	349	11	lasso	0.36	2.9e-13	1.0861	0.27743
Small_Intestine_Terminal_Ileum	./WEIGHTS//Small_Intestine_Terminal_Ileum/Small_Intestine_Terminal_Ileum.ENSG00000182552.10.wgt.RDat	RWDD4	4	184560788	184580378	0.313	rs4862210	-3	rs11940756	-0.0077	-3.53	1.164	442	442	blup	0.047	0.0096	-1.14252	0.25324
Small_Intestine_Terminal_Ileum	./WEIGHTS//Small_Intestine_Terminal_Ileum/Small_Intestine_Terminal_Ileum.ENSG00000183423.7.wgt.RDat	LRIT3	4	110769358	110793471	0.213	rs3733625	2.27	rs4610335	0.04796	-4.53	-0.489	406	12	enet	0.1	0.00017	1.00456	0.31511
Small_Intestine_Terminal_Ileum	./WEIGHTS//Small_Intestine_Terminal_Ileum/Small_Intestine_Terminal_Ileum.ENSG00000184178.11.wgt.RDat	SCFD2	4	53739149	54232242	0.237	rs301126	2.54	rs4864749	0.05023	-4.22	0.354	447	447	blup	0.08	0.00096	-0.29867	0.76519
Small_Intestine_Terminal_Ileum	./WEIGHTS//Small_Intestine_Terminal_Ileum/Small_Intestine_Terminal_Ileum.ENSG00000185619.13.wgt.RDat	PCGF3	4	699537	764428	0.912	rs10002733	2.39	rs10452329	0.30939	-7.07	1.573	384	47	enet	0.57	4.6e-24	-1.12432	0.26088
Small_Intestine_Terminal_Ileum	./WEIGHTS//Small_Intestine_Terminal_Ileum/Small_Intestine_Terminal_Ileum.ENSG00000187758.3.wgt.RDat	ADH1A	4	100197524	100212185	0.348	rs6532821	3.25	rs904092	0.24878	-5.54	0.74	489	1	top1	0.25	3.5e-09	-0.74	0.4593
Small_Intestine_Terminal_Ileum	./WEIGHTS//Small_Intestine_Terminal_Ileum/Small_Intestine_Terminal_Ileum.ENSG00000189308.6.wgt.RDat	LIN54	4	83831126	83934079	0.173	rs971539	-2.5	rs6841049	0.09586	-4.17	0.107	457	1	top1	0.096	0.00032	-0.107	0.91479
Small_Intestine_Terminal_Ileum	./WEIGHTS//Small_Intestine_Terminal_Ileum/Small_Intestine_Terminal_Ileum.ENSG00000196104.6.wgt.RDat	SPOCK3	4	167654535	168155947	0.262	rs10517954	2.38	rs1427626	0.04001	-3.61	-0.328	351	351	blup	0.064	0.003	0.8155	0.41478
Small_Intestine_Terminal_Ileum	./WEIGHTS//Small_Intestine_Terminal_Ileum/Small_Intestine_Terminal_Ileum.ENSG00000196810.4.wgt.RDat	CTBP1-AS2	4	1243088	1282079	0.433	rs11731672	-2.55	rs2878539	0.17871	6.18	-0.566	404	10	lasso	0.3	5.5e-11	-0.51263	0.60821
Small_Intestine_Terminal_Ileum	./WEIGHTS//Small_Intestine_Terminal_Ileum/Small_Intestine_Terminal_Ileum.ENSG00000197465.9.wgt.RDat	GYPE	4	144792020	144826716	0.144	rs4130880	2.81	rs1580002	0.04583	4.4	1.625	258	3	lasso	0.11	8.8e-05	1.85419	0.06371
Small_Intestine_Terminal_Ileum	./WEIGHTS//Small_Intestine_Terminal_Ileum/Small_Intestine_Terminal_Ileum.ENSG00000198099.4.wgt.RDat	ADH4	4	100044808	100078949	0.24	rs6532821	3.25	rs1154410	0.10904	5.15	0.607	496	496	blup	0.17	1.4e-06	0.83723	0.40246
Small_Intestine_Terminal_Ileum	./WEIGHTS//Small_Intestine_Terminal_Ileum/Small_Intestine_Terminal_Ileum.ENSG00000205959.3.wgt.RDat	RP11-689P11.2	4	8483997	8514337	0.23	rs6842276	-2.7	rs3103078	0.0403	3.82	-0.92	472	1	top1	0.04	0.015	-0.92	0.35757
Small_Intestine_Terminal_Ileum	./WEIGHTS//Small_Intestine_Terminal_Ileum/Small_Intestine_Terminal_Ileum.ENSG00000211553.1.wgt.RDat	AC118278.1	4	130242	130349	0.39	rs10002733	2.39	rs6842197	0.16359	-5.51	1.77	155	155	blup	0.25	3.4e-09	-1.29822	0.19421
Small_Intestine_Terminal_Ileum	./WEIGHTS//Small_Intestine_Terminal_Ileum/Small_Intestine_Terminal_Ileum.ENSG00000218422.2.wgt.RDat	AC016773.1	4	1741078	1743830	0.202	rs4865468	-2.69	rs1374468	0.01389	-3.6	-0.486	270	270	blup	0.077	0.0012	0.03986	0.9682
Small_Intestine_Terminal_Ileum	./WEIGHTS//Small_Intestine_Terminal_Ileum/Small_Intestine_Terminal_Ileum.ENSG00000224207.2.wgt.RDat	RP11-10L12.1	4	103655515	103655772	0.194	rs3974634	-2.19	rs6843738	0.07055	-4.61	0.659	341	341	blup	0.088	0.00056	0.34273	0.73181
Small_Intestine_Terminal_Ileum	./WEIGHTS//Small_Intestine_Terminal_Ileum/Small_Intestine_Terminal_Ileum.ENSG00000228981.3.wgt.RDat	RP11-364L4.1	4	144270428	144271270	0.21	rs2270677	2.09	rs2218240	-0.00614	-3.46	0.028	286	286	blup	0.053	0.0064	-0.25381	0.79964
Small_Intestine_Terminal_Ileum	./WEIGHTS//Small_Intestine_Terminal_Ileum/Small_Intestine_Terminal_Ileum.ENSG00000230069.3.wgt.RDat	LRRC37A15P	4	103648431	103651878	0.266	rs3974634	-2.19	rs223490	0.1515	-5.69	0.541	345	10	enet	0.18	7.8e-07	-0.43786	0.66149
Small_Intestine_Terminal_Ileum	./WEIGHTS//Small_Intestine_Terminal_Ileum/Small_Intestine_Terminal_Ileum.ENSG00000231160.5.wgt.RDat	RP11-617D20.1	4	38614322	38666504	0.285	rs16994482	2.9	rs10019144	0.1295	5.11	0.391	589	1	top1	0.13	3e-05	0.391	0.6958
Small_Intestine_Terminal_Ileum	./WEIGHTS//Small_Intestine_Terminal_Ileum/Small_Intestine_Terminal_Ileum.ENSG00000236296.3.wgt.RDat	GUSBP5	4	144480625	144570458	0.304	rs2270677	2.09	rs17690441	0.07821	4.22	1.377	258	15	enet	0.087	0.00061	0.25632	0.7977
Small_Intestine_Terminal_Ileum	./WEIGHTS//Small_Intestine_Terminal_Ileum/Small_Intestine_Terminal_Ileum.ENSG00000240005.1.wgt.RDat	RP11-293A21.1	4	26861428	26862221	0.579	rs12511504	2.78	rs9790789	0.20342	5.78	-1.047	370	370	blup	0.32	8.5e-12	-0.71319	0.47573
Small_Intestine_Terminal_Ileum	./WEIGHTS//Small_Intestine_Terminal_Ileum/Small_Intestine_Terminal_Ileum.ENSG00000244459.2.wgt.RDat	RP11-1398P2.1	4	1575789	1581980	0.268	rs4865468	-2.69	rs3135904	0.08999	-3.86	-0.539	289	1	top1	0.09	0.00049	0.539	0.58989
Small_Intestine_Terminal_Ileum	./WEIGHTS//Small_Intestine_Terminal_Ileum/Small_Intestine_Terminal_Ileum.ENSG00000245685.2.wgt.RDat	AF146191.4	4	190701490	190861426	0.365	rs1993084	-2.22	rs2037947	0.17024	5.24	0.992	101	1	top1	0.17	1.5e-06	0.992	0.3212
Small_Intestine_Terminal_Ileum	./WEIGHTS//Small_Intestine_Terminal_Ileum/Small_Intestine_Terminal_Ileum.ENSG00000245954.2.wgt.RDat	RP11-18H21.1	4	153021906	153025872	0.347	rs1318845	1.99	rs17276450	0.01558	-4.31	0.959	385	19	enet	0.13	3e-05	-0.14431	0.88526
Small_Intestine_Terminal_Ileum	./WEIGHTS//Small_Intestine_Terminal_Ileum/Small_Intestine_Terminal_Ileum.ENSG00000245958.2.wgt.RDat	RP11-33B1.1	4	120375946	120473180	0.33	rs4452412	3.24	rs12502423	0.24007	-6.68	-0.494	418	26	enet	0.3	4.2e-11	0.36708	0.71356
Small_Intestine_Terminal_Ileum	./WEIGHTS//Small_Intestine_Terminal_Ileum/Small_Intestine_Terminal_Ileum.ENSG00000246375.2.wgt.RDat	RP11-10L7.1	4	89206094	89252573	0.616	rs17014118	2.78	rs7682161	0.33051	6.44	-0.497	464	10	lasso	0.34	1.8e-12	-0.39119	0.69566
Small_Intestine_Terminal_Ileum	./WEIGHTS//Small_Intestine_Terminal_Ileum/Small_Intestine_Terminal_Ileum.ENSG00000248144.1.wgt.RDat	ADH1C	4	100257649	100274184	0.322	rs6532821	3.25	rs283415	0.11067	-4.13	0.395	507	1	top1	0.11	0.00011	-0.395	0.69284
Small_Intestine_Terminal_Ileum	./WEIGHTS//Small_Intestine_Terminal_Ileum/Small_Intestine_Terminal_Ileum.ENSG00000248174.1.wgt.RDat	RP11-148L24.1	4	175015811	175141549	0.352	rs7668465	2.73	rs1992021	0.13222	4.72	0.825	438	6	lasso	0.16	2.3e-06	0.60335	0.54627
Small_Intestine_Terminal_Ileum	./WEIGHTS//Small_Intestine_Terminal_Ileum/Small_Intestine_Terminal_Ileum.ENSG00000248213.2.wgt.RDat	CICP16	4	119557056	119559937	0.235	rs4833601	-2.72	rs6811485	-0.00827	3.49	0.1	351	351	blup	0.069	0.0021	1.16644	0.24344
Small_Intestine_Terminal_Ileum	./WEIGHTS//Small_Intestine_Terminal_Ileum/Small_Intestine_Terminal_Ileum.ENSG00000248429.1.wgt.RDat	RP11-597D13.9	4	159093404	159124029	0.582	rs1907091	-2.72	rs12648410	0.40595	-7.31	0.457	309	8	lasso	0.41	1.8e-15	-0.52941	0.59652
Small_Intestine_Terminal_Ileum	./WEIGHTS//Small_Intestine_Terminal_Ileum/Small_Intestine_Terminal_Ileum.ENSG00000248635.1.wgt.RDat	RP11-1267H10.4	4	69570318	69578216	0.207	rs7678448	-2.49	rs6600900	0.04103	-3.88	0.79	103	103	blup	0.09	0.0005	-1.7416	0.08158
Small_Intestine_Terminal_Ileum	./WEIGHTS//Small_Intestine_Terminal_Ileum/Small_Intestine_Terminal_Ileum.ENSG00000248780.1.wgt.RDat	RP11-632F7.1	4	40788127	40788727	0.412	rs13106136	2.88	rs2437346	0.10505	4.59	2.621	485	7	lasso	0.12	5.1e-05	2.24695	0.02464
Small_Intestine_Terminal_Ileum	./WEIGHTS//Small_Intestine_Terminal_Ileum/Small_Intestine_Terminal_Ileum.ENSG00000248971.2.wgt.RDat	KRT8P46	4	103649903	103651328	0.253	rs3974634	-2.19	rs223490	0.06428	-5.19	0.541	348	348	blup	0.099	0.00025	0.37871	0.7049
Small_Intestine_Terminal_Ileum	./WEIGHTS//Small_Intestine_Terminal_Ileum/Small_Intestine_Terminal_Ileum.ENSG00000248988.1.wgt.RDat	RP11-815N9.2	4	159928271	159928987	0.232	rs10050099	2.11	rs2014078	0.18833	-4.86	1.305	292	1	top1	0.19	3.9e-07	-1.305	0.19189
Small_Intestine_Terminal_Ileum	./WEIGHTS//Small_Intestine_Terminal_Ileum/Small_Intestine_Terminal_Ileum.ENSG00000249244.1.wgt.RDat	RP11-548H18.2	4	120312986	120316490	0.393	rs4452412	3.24	rs13113112	0.05485	4.38	-0.282	444	444	blup	0.13	4.1e-05	0.13681	0.89118
Small_Intestine_Terminal_Ileum	./WEIGHTS//Small_Intestine_Terminal_Ileum/Small_Intestine_Terminal_Ileum.ENSG00000249453.1.wgt.RDat	RP13-497K6.1	4	23781213	23784183	0.335	rs2946403	-2.48	rs16874120	0.10904	-4.9	-0.638	550	20	enet	0.17	1.7e-06	1.75465	0.07932
Small_Intestine_Terminal_Ileum	./WEIGHTS//Small_Intestine_Terminal_Ileum/Small_Intestine_Terminal_Ileum.ENSG00000249465.1.wgt.RDat	RBMXP4	4	110267482	110268615	0.28	rs17596124	-2.56	rs13110999	-0.00825	3.38	1.069	380	380	blup	0.099	0.00027	-0.17089	0.86431
Small_Intestine_Terminal_Ileum	./WEIGHTS//Small_Intestine_Terminal_Ileum/Small_Intestine_Terminal_Ileum.ENSG00000249685.1.wgt.RDat	RP11-360F5.3	4	39135533	39137228	0.41	rs10013417	2.64	rs7685468	0.24249	-5.74	-0.897	455	1	top1	0.24	5.8e-09	0.897	0.36972
Small_Intestine_Terminal_Ileum	./WEIGHTS//Small_Intestine_Terminal_Ileum/Small_Intestine_Terminal_Ileum.ENSG00000249700.4.wgt.RDat	SRD5A3-AS1	4	56230138	56262009	0.156	rs4495109	2.14	rs7663650	0.13339	4.24	-0.283	395	1	top1	0.13	2.3e-05	-0.283	0.77718
Small_Intestine_Terminal_Ileum	./WEIGHTS//Small_Intestine_Terminal_Ileum/Small_Intestine_Terminal_Ileum.ENSG00000249806.1.wgt.RDat	RP11-223C24.1	4	143487172	143582103	0.322	rs2627801	-2.56	rs13102826	0.05621	-4.5	-1.266	344	344	blup	0.14	1.1e-05	0.54628	0.58487
Small_Intestine_Terminal_Ileum	./WEIGHTS//Small_Intestine_Terminal_Ileum/Small_Intestine_Terminal_Ileum.ENSG00000250075.1.wgt.RDat	RP11-584P21.2	4	68283023	68333969	0.364	rs6552116	2.66	rs2319231	0.16994	4.97	0.367	415	1	top1	0.17	1.6e-06	0.367	0.71362
Small_Intestine_Terminal_Ileum	./WEIGHTS//Small_Intestine_Terminal_Ileum/Small_Intestine_Terminal_Ileum.ENSG00000250137.1.wgt.RDat	RP11-380P13.1	4	23562546	23770275	0.319	rs2946403	-2.48	rs11734001	0.17674	5.07	1.482	445	4	lasso	0.21	5.7e-08	1.53461	0.12488
Small_Intestine_Terminal_Ileum	./WEIGHTS//Small_Intestine_Terminal_Ileum/Small_Intestine_Terminal_Ileum.ENSG00000250317.4.wgt.RDat	SMIM20	4	25863452	25931435	0.358	rs7663150	-2.63	rs7692708	-0.0082	-3.11	0.953	469	469	blup	0.11	0.00015	0.59159	0.55413
Small_Intestine_Terminal_Ileum	./WEIGHTS//Small_Intestine_Terminal_Ileum/Small_Intestine_Terminal_Ileum.ENSG00000250596.1.wgt.RDat	RP11-440I14.2	4	175444852	175461466	0.381	rs7668465	2.73	rs1426945	0.33564	-6.42	-0.245	456	1	top1	0.34	2e-12	0.245	0.80646
Small_Intestine_Terminal_Ileum	./WEIGHTS//Small_Intestine_Terminal_Ileum/Small_Intestine_Terminal_Ileum.ENSG00000250656.2.wgt.RDat	ST3GAL1P1	4	68582093	68583106	0.45	rs6552116	2.66	rs1048447	0.30382	6.37	0.704	399	1	top1	0.3	3.4e-11	0.704	0.48143
Small_Intestine_Terminal_Ileum	./WEIGHTS//Small_Intestine_Terminal_Ileum/Small_Intestine_Terminal_Ileum.ENSG00000250673.1.wgt.RDat	RP11-6L6.2	4	147145709	147150208	0.481	rs17772451	-3.01	rs6815527	0.36798	7.06	2.33	357	5	lasso	0.37	5.2e-14	2.60924	0.00907
Small_Intestine_Terminal_Ileum	./WEIGHTS//Small_Intestine_Terminal_Ileum/Small_Intestine_Terminal_Ileum.ENSG00000250696.1.wgt.RDat	RP11-704M14.1	4	70061386	70082484	0.202	rs903446	-2.35	rs6833862	0.0179	3.61	0.495	306	306	blup	0.07	0.0019	-0.97038	0.33186
Small_Intestine_Terminal_Ileum	./WEIGHTS//Small_Intestine_Terminal_Ileum/Small_Intestine_Terminal_Ileum.ENSG00000250971.1.wgt.RDat	RP11-696F12.1	4	187981253	187982084	0.395	rs161709	-2.71	rs6852907	0.11267	-5.22	-0.656	469	12	enet	0.18	8.7e-07	0.29159	0.7706
Small_Intestine_Terminal_Ileum	./WEIGHTS//Small_Intestine_Terminal_Ileum/Small_Intestine_Terminal_Ileum.ENSG00000251008.1.wgt.RDat	ORAOV1P1	4	187092017	187092411	0.328	rs10013543	-2.82	rs2276919	0.03935	-4.23	1.687	586	1	top1	0.039	0.016	-1.687	0.0916
Small_Intestine_Terminal_Ileum	./WEIGHTS//Small_Intestine_Terminal_Ileum/Small_Intestine_Terminal_Ileum.ENSG00000251429.1.wgt.RDat	RP11-597D13.7	4	159191530	159199828	0.366	rs17210208	2.31	rs2881373	0.04027	-4.16	0.469	293	293	blup	0.14	1.2e-05	-0.94834	0.34295
Small_Intestine_Terminal_Ileum	./WEIGHTS//Small_Intestine_Terminal_Ileum/Small_Intestine_Terminal_Ileum.ENSG00000251535.1.wgt.RDat	RP11-478C6.1	4	330047	330575	0.211	rs10002733	2.39	rs2353605	-0.00352	3.56	1.663	239	239	blup	0.043	0.013	1.64143	0.10071
Small_Intestine_Terminal_Ileum	./WEIGHTS//Small_Intestine_Terminal_Ileum/Small_Intestine_Terminal_Ileum.ENSG00000251580.1.wgt.RDat	RP11-539L10.3	4	6672452	6672726	0.489	rs4689007	2.69	rs2285864	0.23153	-5.44	-0.222	549	1	top1	0.23	1.4e-08	0.222	0.82431
Small_Intestine_Terminal_Ileum	./WEIGHTS//Small_Intestine_Terminal_Ileum/Small_Intestine_Terminal_Ileum.ENSG00000251600.1.wgt.RDat	RP11-673E1.1	4	144833484	144903607	0.366	rs4130880	2.81	rs4835278	0.15845	-4.95	1.736	260	7	lasso	0.23	1.8e-08	-1.29835	0.19417
Small_Intestine_Terminal_Ileum	./WEIGHTS//Small_Intestine_Terminal_Ileum/Small_Intestine_Terminal_Ileum.ENSG00000251615.3.wgt.RDat	RP11-774O3.3	4	8356817	8360065	0.472	rs10008860	-3.59	rs12507368	0.22054	5.31	0.267	529	1	top1	0.22	3.3e-08	0.267	0.78947
Small_Intestine_Terminal_Ileum	./WEIGHTS//Small_Intestine_Terminal_Ileum/Small_Intestine_Terminal_Ileum.ENSG00000254531.1.wgt.RDat	AP001816.1	4	102268937	102270040	0.242	rs12512781	-2.39	rs2583394	0.11514	-4.79	0.189	359	1	top1	0.12	8.3e-05	-0.189	0.85009
Small_Intestine_Terminal_Ileum	./WEIGHTS//Small_Intestine_Terminal_Ileum/Small_Intestine_Terminal_Ileum.ENSG00000260091.1.wgt.RDat	RP11-33B1.4	4	120330488	120331388	0.378	rs4452412	3.24	rs17595398	-0.00389	3.34	0.302	439	31	enet	0.13	2.1e-05	0.43213	0.66565
Small_Intestine_Terminal_Ileum	./WEIGHTS//Small_Intestine_Terminal_Ileum/Small_Intestine_Terminal_Ileum.ENSG00000260265.1.wgt.RDat	RP11-44F21.5	4	76006912	76009927	0.385	rs1007044	-2.63	rs10034825	0.17601	5.51	-0.191	407	7	lasso	0.2	2e-07	0.42317	0.67217
Small_Intestine_Terminal_Ileum	./WEIGHTS//Small_Intestine_Terminal_Ileum/Small_Intestine_Terminal_Ileum.ENSG00000260404.2.wgt.RDat	RP11-384K6.6	4	119512928	119553428	0.196	rs4833601	-2.72	rs7689541	0.06153	-4.45	-0.56	339	16	enet	0.11	8.9e-05	0.60711	0.54378
Small_Intestine_Terminal_Ileum	./WEIGHTS//Small_Intestine_Terminal_Ileum/Small_Intestine_Terminal_Ileum.ENSG00000260878.1.wgt.RDat	RP11-320H14.1	4	46245565	46246232	0.146	rs10212651	2.52	rs9790574	0.03949	-3.97	1.398	246	246	blup	0.076	0.0013	0.00774	0.99382
Small_Intestine_Terminal_Ileum	./WEIGHTS//Small_Intestine_Terminal_Ileum/Small_Intestine_Terminal_Ileum.ENSG00000261490.1.wgt.RDat	RP11-448G15.3	4	10069713	10074643	0.207	rs2241465	3.35	rs9926	0.10952	4.43	2.206	572	1	top1	0.11	0.00012	2.206	0.02738
Small_Intestine_Terminal_Ileum	./WEIGHTS//Small_Intestine_Terminal_Ileum/Small_Intestine_Terminal_Ileum.ENSG00000263327.2.wgt.RDat	TAPT1-AS1	4	16228286	16321763	0.529	rs11945652	2.65	rs203438	0.23219	-5.4	-0.683	604	1	top1	0.23	1.3e-08	0.683	0.49461
Small_Intestine_Terminal_Ileum	./WEIGHTS//Small_Intestine_Terminal_Ileum/Small_Intestine_Terminal_Ileum.ENSG00000269893.2.wgt.RDat	SNHG8	4	119199864	119200978	0.342	rs2389523	2.52	rs3805189	0.12619	5.22	-0.376	281	30	enet	0.19	3.3e-07	-0.85641	0.39177
Small_Intestine_Terminal_Ileum	./WEIGHTS//Small_Intestine_Terminal_Ileum/Small_Intestine_Terminal_Ileum.ENSG00000269949.1.wgt.RDat	RP11-738E22.3	4	57827093	57827539	0.394	rs2215473	3.18	rs17608186	0.08662	4.23	1.459	547	29	enet	0.22	3.8e-08	-0.33872	0.73482
Small_Intestine_Terminal_Ileum	./WEIGHTS//Small_Intestine_Terminal_Ileum/Small_Intestine_Terminal_Ileum.ENSG00000270228.1.wgt.RDat	RP11-453E17.3	4	68584714	68589980	0.475	rs6552116	2.66	rs10010188	0.2821	6.02	0.585	399	1	top1	0.28	2.2e-10	0.585	0.55855
Small_Intestine_Terminal_Ileum	./WEIGHTS//Small_Intestine_Terminal_Ileum/Small_Intestine_Terminal_Ileum.ENSG00000270265.1.wgt.RDat	RP11-731D1.4	4	152254927	152274376	0.103	rs7664483	-2.57	rs1877185	0.01502	-3.27	0.395	285	285	blup	0.036	0.021	0.00993	0.99207
Small_Intestine_Terminal_Ileum	./WEIGHTS//Small_Intestine_Terminal_Ileum/Small_Intestine_Terminal_Ileum.ENSG00000271817.1.wgt.RDat	U3	4	159621843	159622060	0.333	rs1328925	2.27	rs17843966	0.09845	4.77	-0.155	273	15	enet	0.11	0.00011	-0.75192	0.4521
Small_Intestine_Terminal_Ileum	./WEIGHTS//Small_Intestine_Terminal_Ileum/Small_Intestine_Terminal_Ileum.ENSG00000272969.1.wgt.RDat	RP11-528I4.2	4	56413306	56414056	0.377	rs4495109	2.14	rs501679	0.0896	-4.43	1.212	403	403	blup	0.23	2.3e-08	-0.16402	0.86972
Small_Intestine_Terminal_Ileum	./WEIGHTS//Small_Intestine_Terminal_Ileum/Small_Intestine_Terminal_Ileum.ENSG00000273369.1.wgt.RDat	RP11-700J17.1	4	44695963	44696403	0.421	rs11732997	-2.62	rs6828324	0.03183	3.62	0.313	374	374	blup	0.069	0.0021	-0.3755	0.70729
Small_Intestine_Terminal_Ileum	./WEIGHTS//Small_Intestine_Terminal_Ileum/Small_Intestine_Terminal_Ileum.ENSG00000273449.1.wgt.RDat	RP11-218F10.3	4	164450923	164451849	0.253	rs17044232	2.69	rs13130399	0.12983	-5.24	-1.425	399	6	lasso	0.18	7.4e-07	1.43148	0.15229
Small_Intestine_Terminal_Ileum	./WEIGHTS//Small_Intestine_Terminal_Ileum/Small_Intestine_Terminal_Ileum.ENSG00000013561.13.wgt.RDat	RNF14	5	141346385	141369856	0.301	rs12655443	-3.03	rs252136	0.047708	4.35	0.386	540	1	top1	0.048	0.0092	0.386	0.6995
Small_Intestine_Terminal_Ileum	./WEIGHTS//Small_Intestine_Terminal_Ileum/Small_Intestine_Terminal_Ileum.ENSG00000037474.10.wgt.RDat	NSUN2	5	6599352	6633404	0.572	rs10058390	2.98	rs2303711	0.470477	7.75	-0.339	627	3	lasso	0.48	7.6e-19	-0.3586	0.7199
Small_Intestine_Terminal_Ileum	./WEIGHTS//Small_Intestine_Terminal_Ileum/Small_Intestine_Terminal_Ileum.ENSG00000039537.9.wgt.RDat	C6	5	41142336	41261540	0.195	rs4957399	-2.97	rs7712140	0.197512	5.19	0.796	469	1	top1	0.2	2e-07	0.796	0.42603
Small_Intestine_Terminal_Ileum	./WEIGHTS//Small_Intestine_Terminal_Ileum/Small_Intestine_Terminal_Ileum.ENSG00000040275.12.wgt.RDat	SPDL1	5	169010638	169031782	0.336	rs10462982	2.5	rs255824	0.116949	4.98	-0.589	630	4	lasso	0.13	2.4e-05	-0.5817	0.56076
Small_Intestine_Terminal_Ileum	./WEIGHTS//Small_Intestine_Terminal_Ileum/Small_Intestine_Terminal_Ileum.ENSG00000044115.16.wgt.RDat	CTNNA1	5	137946656	138270723	0.151	rs6895528	2.18	rs11957671	0.014318	-3.75	0.355	315	1	top1	0.014	0.1	-0.355	0.72259
Small_Intestine_Terminal_Ileum	./WEIGHTS//Small_Intestine_Terminal_Ileum/Small_Intestine_Terminal_Ileum.ENSG00000047188.11.wgt.RDat	YTHDC2	5	112849380	112930981	0.22	rs12655440	-2.77	rs10058535	0.011763	3.48	-1.296	564	564	blup	0.049	0.0085	0.4732	0.6361
Small_Intestine_Terminal_Ileum	./WEIGHTS//Small_Intestine_Terminal_Ileum/Small_Intestine_Terminal_Ileum.ENSG00000055147.13.wgt.RDat	FAM114A2	5	153369688	153418465	0.231	rs7732182	2.78	rs1093167	-0.00428	3.28	0.913	550	550	blup	0.013	0.11	1.0815	0.27949
Small_Intestine_Terminal_Ileum	./WEIGHTS//Small_Intestine_Terminal_Ileum/Small_Intestine_Terminal_Ileum.ENSG00000082213.13.wgt.RDat	C5orf22	5	31532373	31555165	0.321	rs17508489	-3.37	rs1479570	0.189117	-5.48	-0.71	675	3	lasso	0.24	5.5e-09	0.4111	0.681
Small_Intestine_Terminal_Ileum	./WEIGHTS//Small_Intestine_Terminal_Ileum/Small_Intestine_Terminal_Ileum.ENSG00000085231.9.wgt.RDat	TAF9	5	68646811	68665632	0.146	rs7712318	-2.4	rs11745578	0.011705	3.38	2.24	227	227	blup	0.041	0.015	1.5862	0.11269
Small_Intestine_Terminal_Ileum	./WEIGHTS//Small_Intestine_Terminal_Ileum/Small_Intestine_Terminal_Ileum.ENSG00000112852.4.wgt.RDat	PCDHB2	5	140474227	140476962	0.279	rs4912736	2.8	rs13163163	-0.007206	-3.4	-2.08	432	432	blup	0.074	0.0015	1.9344	0.05307
Small_Intestine_Terminal_Ileum	./WEIGHTS//Small_Intestine_Terminal_Ileum/Small_Intestine_Terminal_Ileum.ENSG00000112977.11.wgt.RDat	DAP	5	10679342	10761384	0.345	rs2589655	2.87	rs1531842	0.233458	-5.72	0.753	630	1	top1	0.23	1.2e-08	-0.753	0.45145
Small_Intestine_Terminal_Ileum	./WEIGHTS//Small_Intestine_Terminal_Ileum/Small_Intestine_Terminal_Ileum.ENSG00000112992.12.wgt.RDat	NNT	5	43602794	43707507	0.136	rs514567	3.09	rs4403180	0.007725	3.34	-1.125	252	252	blup	0.043	0.013	-2.2663	0.02343
Small_Intestine_Terminal_Ileum	./WEIGHTS//Small_Intestine_Terminal_Ileum/Small_Intestine_Terminal_Ileum.ENSG00000113303.7.wgt.RDat	BTNL8	5	180326077	180377906	0.564	rs6601175	-2.4	rs17704291	0.242396	-6.08	1.264	331	10	lasso	0.29	1.3e-10	-1.1028	0.27011
Small_Intestine_Terminal_Ileum	./WEIGHTS//Small_Intestine_Terminal_Ileum/Small_Intestine_Terminal_Ileum.ENSG00000113318.9.wgt.RDat	MSH3	5	79950971	80172279	0.327	rs4704634	-3.37	rs6151816	0.032681	4.22	0.076	481	17	enet	0.097	0.00031	0.1261	0.89965
Small_Intestine_Terminal_Ileum	./WEIGHTS//Small_Intestine_Terminal_Ileum/Small_Intestine_Terminal_Ileum.ENSG00000113356.6.wgt.RDat	POLR3G	5	89767565	89810370	0.138	rs17621038	2.5	rs1553545	0.12501	-4.81	0.267	371	1	top1	0.13	4.1e-05	-0.267	0.78947
Small_Intestine_Terminal_Ileum	./WEIGHTS//Small_Intestine_Terminal_Ileum/Small_Intestine_Terminal_Ileum.ENSG00000113361.8.wgt.RDat	CDH6	5	31193857	31329253	0.363	rs11748613	3.11	rs10461897	0.25475	-6.14	0.676	621	1	top1	0.25	2.1e-09	-0.676	0.49904
Small_Intestine_Terminal_Ileum	./WEIGHTS//Small_Intestine_Terminal_Ileum/Small_Intestine_Terminal_Ileum.ENSG00000113522.9.wgt.RDat	RAD50	5	131891711	131980313	0.23	rs11746555	2.6	rs11745587	0.103843	4.44	-1.284	407	11	lasso	0.19	3.9e-07	-2.1251	0.03358
Small_Intestine_Terminal_Ileum	./WEIGHTS//Small_Intestine_Terminal_Ileum/Small_Intestine_Terminal_Ileum.ENSG00000113593.7.wgt.RDat	PPWD1	5	64859066	64883376	0.285	rs6860508	2.35	rs669571	0.217478	5.36	-0.336	418	1	top1	0.22	4.2e-08	-0.336	0.73687
Small_Intestine_Terminal_Ileum	./WEIGHTS//Small_Intestine_Terminal_Ileum/Small_Intestine_Terminal_Ileum.ENSG00000113716.8.wgt.RDat	HMGXB3	5	149380731	149432386	0.315	rs216132	3.63	rs2340462	0.03339	-4.23	2.967	571	571	blup	0.064	0.0029	-2.9701	0.00298
Small_Intestine_Terminal_Ileum	./WEIGHTS//Small_Intestine_Terminal_Ileum/Small_Intestine_Terminal_Ileum.ENSG00000120322.2.wgt.RDat	PCDHB8	5	140557371	140560081	0.316	rs3763120	-2.82	rs2907302	0.056922	-4.39	-0.737	442	6	lasso	0.069	0.0021	1.126	0.26017
Small_Intestine_Terminal_Ileum	./WEIGHTS//Small_Intestine_Terminal_Ileum/Small_Intestine_Terminal_Ileum.ENSG00000123219.8.wgt.RDat	CENPK	5	64813593	64858998	0.181	rs6860508	2.35	rs2020262	0.098278	-4.42	0.861	418	1	top1	0.098	0.00027	-0.861	0.38924
Small_Intestine_Terminal_Ileum	./WEIGHTS//Small_Intestine_Terminal_Ileum/Small_Intestine_Terminal_Ileum.ENSG00000123643.8.wgt.RDat	SLC36A1	5	150816607	150871942	0.252	rs10476966	-3.02	rs357629	0.150564	-4.43	1.747	634	1	top1	0.15	6.5e-06	-1.747	0.08064
Small_Intestine_Terminal_Ileum	./WEIGHTS//Small_Intestine_Terminal_Ileum/Small_Intestine_Terminal_Ileum.ENSG00000129595.8.wgt.RDat	EPB41L4A	5	111478138	111755013	0.267	rs11739263	2.98	rs17134327	0.041217	3.72	-0.618	413	413	blup	0.083	0.00078	0.2123	0.8319
Small_Intestine_Terminal_Ileum	./WEIGHTS//Small_Intestine_Terminal_Ileum/Small_Intestine_Terminal_Ileum.ENSG00000129625.8.wgt.RDat	REEP5	5	112212084	112258236	0.202	rs12655440	-2.77	rs1625623	0.154696	5.06	1.103	494	1	top1	0.15	4.8e-06	1.103	0.27003
Small_Intestine_Terminal_Ileum	./WEIGHTS//Small_Intestine_Terminal_Ileum/Small_Intestine_Terminal_Ileum.ENSG00000132357.9.wgt.RDat	CARD6	5	40841286	40860275	0.462	rs6893430	2.46	rs7725810	0.100472	-4.8	0.476	443	443	blup	0.11	0.00015	-0.2754	0.78304
Small_Intestine_Terminal_Ileum	./WEIGHTS//Small_Intestine_Terminal_Ileum/Small_Intestine_Terminal_Ileum.ENSG00000132570.10.wgt.RDat	PCBD2	5	134240596	134311014	0.227	rs1532686	-2.76	rs2569343	0.102707	-3.93	1.56	357	1	top1	0.1	0.0002	-1.56	0.11876
Small_Intestine_Terminal_Ileum	./WEIGHTS//Small_Intestine_Terminal_Ileum/Small_Intestine_Terminal_Ileum.ENSG00000132840.5.wgt.RDat	BHMT2	5	78365540	78385289	0.329	rs10942869	-2.31	rs642934	0.169655	-4.61	-0.042	419	1	top1	0.17	1.6e-06	0.042	0.9665
Small_Intestine_Terminal_Ileum	./WEIGHTS//Small_Intestine_Terminal_Ileum/Small_Intestine_Terminal_Ileum.ENSG00000133398.3.wgt.RDat	MED10	5	6371994	6378707	0.353	rs7728127	3.05	rs7702608	0.033283	3.8	-2.005	646	646	blup	0.062	0.0033	-0.6729	0.50098
Small_Intestine_Terminal_Ileum	./WEIGHTS//Small_Intestine_Terminal_Ileum/Small_Intestine_Terminal_Ileum.ENSG00000133706.13.wgt.RDat	LARS	5	145492601	145562223	0.488	rs9325014	-2.4	rs11953517	0.44237	7.38	0.293	433	1	top1	0.44	5.3e-17	0.293	0.76952
Small_Intestine_Terminal_Ileum	./WEIGHTS//Small_Intestine_Terminal_Ileum/Small_Intestine_Terminal_Ileum.ENSG00000133710.11.wgt.RDat	SPINK5	5	147405246	147516852	0.417	rs17563332	-3.59	rs4472254	0.181459	5.89	-1.016	446	9	enet	0.2	1.6e-07	-1.0366	0.29993
Small_Intestine_Terminal_Ileum	./WEIGHTS//Small_Intestine_Terminal_Ileum/Small_Intestine_Terminal_Ileum.ENSG00000134987.7.wgt.RDat	WDR36	5	110427414	110466200	0.177	rs1837253	-2.72	rs897801	0.058166	-3.84	-0.741	384	17	enet	0.064	0.0029	0.2351	0.81411
Small_Intestine_Terminal_Ileum	./WEIGHTS//Small_Intestine_Terminal_Ileum/Small_Intestine_Terminal_Ileum.ENSG00000145725.15.wgt.RDat	PPIP5K2	5	102455856	102548500	0.201	rs11242497	3.42	rs17154889	0.003897	-3.68	0.159	320	320	blup	0.0092	0.15	-0.0109	0.99134
Small_Intestine_Terminal_Ileum	./WEIGHTS//Small_Intestine_Terminal_Ileum/Small_Intestine_Terminal_Ileum.ENSG00000145736.10.wgt.RDat	GTF2H2	5	70330784	70363479	0.578	NA	NA	NA	NA	NA	NA	52	0	top1	0.22	2.8e-08	NA	NA
Small_Intestine_Terminal_Ileum	./WEIGHTS//Small_Intestine_Terminal_Ileum/Small_Intestine_Terminal_Ileum.ENSG00000145882.6.wgt.RDat	PCYOX1L	5	148737570	148749216	0.278	rs17571484	3.01	rs10055393	0.030237	3.98	-1.244	578	578	blup	0.036	0.02	-1.0444	0.29629
Small_Intestine_Terminal_Ileum	./WEIGHTS//Small_Intestine_Terminal_Ileum/Small_Intestine_Terminal_Ileum.ENSG00000145916.14.wgt.RDat	RMND5B	5	177557997	177577531	0.386	rs890802	-3.47	rs262027	-0.003967	-3.09	0.163	390	390	blup	0.016	0.091	-0.4919	0.62279
Small_Intestine_Terminal_Ileum	./WEIGHTS//Small_Intestine_Terminal_Ileum/Small_Intestine_Terminal_Ileum.ENSG00000152348.11.wgt.RDat	ATG10	5	81267844	81572676	0.495	rs4703851	3.24	rs11740648	0.17788	-5.88	0.027	393	8	lasso	0.4	6.8e-15	-1.099	0.27177
Small_Intestine_Terminal_Ileum	./WEIGHTS//Small_Intestine_Terminal_Ileum/Small_Intestine_Terminal_Ileum.ENSG00000152359.10.wgt.RDat	POC5	5	74969949	75013313	0.326	rs1002541	2.41	rs10515213	0.275114	5.92	0.198	386	1	top1	0.28	4e-10	0.198	0.84305
Small_Intestine_Terminal_Ileum	./WEIGHTS//Small_Intestine_Terminal_Ileum/Small_Intestine_Terminal_Ileum.ENSG00000152669.8.wgt.RDat	CCNO	5	54526980	54529508	0.267	rs461685	-1.97	rs231365	0.248184	5.75	-1.039	401	6	lasso	0.26	1.3e-09	-0.9952	0.31963
Small_Intestine_Terminal_Ileum	./WEIGHTS//Small_Intestine_Terminal_Ileum/Small_Intestine_Terminal_Ileum.ENSG00000155542.7.wgt.RDat	SETD9	5	56205087	56221359	0.749	rs12519977	-3.1	rs185220	0.566148	-8.33	-0.963	495	38	enet	0.6	6.3e-26	0.2903	0.77157
Small_Intestine_Terminal_Ileum	./WEIGHTS//Small_Intestine_Terminal_Ileum/Small_Intestine_Terminal_Ileum.ENSG00000164253.8.wgt.RDat	WDR41	5	76721795	76916436	0.326	rs6874954	-2.96	rs11958339	0.125252	5.08	0.299	527	3	lasso	0.13	2.5e-05	0.3767	0.70637
Small_Intestine_Terminal_Ileum	./WEIGHTS//Small_Intestine_Terminal_Ileum/Small_Intestine_Terminal_Ileum.ENSG00000164296.6.wgt.RDat	TIGD6	5	149372681	149379883	0.298	rs216132	3.63	rs6579772	-0.006171	3.04	-1.223	571	571	blup	0.033	0.026	-1.1561	0.24765
Small_Intestine_Terminal_Ileum	./WEIGHTS//Small_Intestine_Terminal_Ileum/Small_Intestine_Terminal_Ileum.ENSG00000164307.8.wgt.RDat	ERAP1	5	96096521	96143803	0.495	rs17086512	3.4	rs27039	0.079224	5.17	1.286	501	10	lasso	0.15	7.2e-06	0.1897	0.84951
Small_Intestine_Terminal_Ileum	./WEIGHTS//Small_Intestine_Terminal_Ileum/Small_Intestine_Terminal_Ileum.ENSG00000164308.12.wgt.RDat	ERAP2	5	96211643	96255420	0.808	rs17086512	3.4	rs2549794	0.595048	9	1.566	507	11	lasso	0.64	1.6e-28	1.5505	0.12102
Small_Intestine_Terminal_Ileum	./WEIGHTS//Small_Intestine_Terminal_Ileum/Small_Intestine_Terminal_Ileum.ENSG00000164329.9.wgt.RDat	PAPD4	5	78908243	78982471	0.312	rs259072	2.89	rs7732613	0.007775	-4.16	-0.714	435	6	lasso	0.012	0.12	0.6318	0.52754
Small_Intestine_Terminal_Ileum	./WEIGHTS//Small_Intestine_Terminal_Ileum/Small_Intestine_Terminal_Ileum.ENSG00000164332.6.wgt.RDat	UBLCP1	5	158690089	158713044	0.265	rs254840	-3.3	rs6868898	-0.000939	-3.72	0.261	419	419	blup	0.022	0.056	-0.0293	0.97661
Small_Intestine_Terminal_Ileum	./WEIGHTS//Small_Intestine_Terminal_Ileum/Small_Intestine_Terminal_Ileum.ENSG00000164338.5.wgt.RDat	UTP15	5	72861512	72877794	0.333	rs71542	-2.14	rs343118	0.097021	-4.95	-0.317	540	6	lasso	0.11	0.00011	0.4223	0.67283
Small_Intestine_Terminal_Ileum	./WEIGHTS//Small_Intestine_Terminal_Ileum/Small_Intestine_Terminal_Ileum.ENSG00000164346.5.wgt.RDat	NSA2	5	74064756	74072737	0.575	rs569120	-2.41	rs7713812	0.501124	8.16	-1.479	475	6	lasso	0.53	1.7e-21	-1.4763	0.13987
Small_Intestine_Terminal_Ileum	./WEIGHTS//Small_Intestine_Terminal_Ileum/Small_Intestine_Terminal_Ileum.ENSG00000164366.3.wgt.RDat	CCDC127	5	196986	218330	0.184	rs4956936	-2.22	rs29675	0.064761	-4.28	0.234	290	1	top1	0.065	0.0028	-0.234	0.81498
Small_Intestine_Terminal_Ileum	./WEIGHTS//Small_Intestine_Terminal_Ileum/Small_Intestine_Terminal_Ileum.ENSG00000164398.8.wgt.RDat	ACSL6	5	131142683	131347936	0.166	rs11746555	2.6	rs3776016	0.079764	4.5	-0.819	379	3	lasso	0.11	8.4e-05	0.0248	0.98022
Small_Intestine_Terminal_Ileum	./WEIGHTS//Small_Intestine_Terminal_Ileum/Small_Intestine_Terminal_Ileum.ENSG00000164904.11.wgt.RDat	ALDH7A1	5	125877533	125931110	0.221	rs1038378	-2.6	rs35726580	0.133345	4.21	-0.051	414	1	top1	0.13	2.3e-05	-0.051	0.95933
Small_Intestine_Terminal_Ileum	./WEIGHTS//Small_Intestine_Terminal_Ileum/Small_Intestine_Terminal_Ileum.ENSG00000168269.7.wgt.RDat	FOXI1	5	169532901	169536727	0.388	rs7709558	3.28	rs11744046	-0.008275	-3.44	1.249	736	736	blup	0.047	0.0097	-0.1659	0.86827
Small_Intestine_Terminal_Ileum	./WEIGHTS//Small_Intestine_Terminal_Ileum/Small_Intestine_Terminal_Ileum.ENSG00000168903.8.wgt.RDat	BTNL3	5	180415845	180433727	0.397	rs6601175	-2.4	rs11249756	0.263779	-6.04	1.067	300	1	top1	0.26	1e-09	-1.067	0.28597
Small_Intestine_Terminal_Ileum	./WEIGHTS//Small_Intestine_Terminal_Ileum/Small_Intestine_Terminal_Ileum.ENSG00000169230.5.wgt.RDat	PRELID1	5	176730775	176731851	0.525	rs2731663	-2.36	rs28362590	0.329379	-6.59	-0.008	314	1	top1	0.33	3.6e-12	0.008	0.99362
Small_Intestine_Terminal_Ileum	./WEIGHTS//Small_Intestine_Terminal_Ileum/Small_Intestine_Terminal_Ileum.ENSG00000170074.15.wgt.RDat	FAM153A	5	177134982	177210399	0.367	rs890802	-3.47	rs6601075	0.199974	5.13	-0.612	294	1	top1	0.2	1.6e-07	-0.612	0.54054
Small_Intestine_Terminal_Ileum	./WEIGHTS//Small_Intestine_Terminal_Ileum/Small_Intestine_Terminal_Ileum.ENSG00000170464.5.wgt.RDat	DNAJC18	5	138744279	138780180	0.183	rs13354264	-2.34	rs4315920	0.150775	4.85	0.293	257	6	enet	0.15	5.3e-06	0.3918	0.6952
Small_Intestine_Terminal_Ileum	./WEIGHTS//Small_Intestine_Terminal_Ileum/Small_Intestine_Terminal_Ileum.ENSG00000170571.7.wgt.RDat	EMB	5	49692026	49739082	0.182	rs10512892	1.8	rs7723602	-0.006428	-3.24	1.009	183	183	blup	0.019	0.072	-0.4364	0.66257
Small_Intestine_Terminal_Ileum	./WEIGHTS//Small_Intestine_Terminal_Ileum/Small_Intestine_Terminal_Ileum.ENSG00000171444.13.wgt.RDat	MCC	5	112357796	112824527	0.372	rs12655440	-2.77	rs6877769	0.082299	5.75	0.311	563	6	lasso	0.26	1.9e-09	-0.3511	0.72549
Small_Intestine_Terminal_Ileum	./WEIGHTS//Small_Intestine_Terminal_Ileum/Small_Intestine_Terminal_Ileum.ENSG00000172058.11.wgt.RDat	SERF1A	5	70196492	70214357	0.453	NA	NA	NA	NA	NA	NA	6	0	lasso	0.42	3.7e-16	NA	NA
Small_Intestine_Terminal_Ileum	./WEIGHTS//Small_Intestine_Terminal_Ileum/Small_Intestine_Terminal_Ileum.ENSG00000172548.10.wgt.RDat	NIPAL4	5	156887087	156901725	0.444	rs10059699	2.66	rs2161396	0.194603	-5.06	1.553	522	522	blup	0.24	8.1e-09	-1.5264	0.12691
Small_Intestine_Terminal_Ileum	./WEIGHTS//Small_Intestine_Terminal_Ileum/Small_Intestine_Terminal_Ileum.ENSG00000173930.8.wgt.RDat	SLCO4C1	5	101569690	101632253	0.323	rs4569847	2.41	rs11746217	0.193637	5.55	1.139	335	1	top1	0.19	2.6e-07	1.139	0.2547
Small_Intestine_Terminal_Ileum	./WEIGHTS//Small_Intestine_Terminal_Ileum/Small_Intestine_Terminal_Ileum.ENSG00000181104.6.wgt.RDat	F2R	5	76011868	76031606	0.223	rs4703703	-2.6	rs2455232	0.072949	-4.15	-0.175	585	4	lasso	0.12	7.2e-05	0.6124	0.5403
Small_Intestine_Terminal_Ileum	./WEIGHTS//Small_Intestine_Terminal_Ileum/Small_Intestine_Terminal_Ileum.ENSG00000183323.8.wgt.RDat	CCDC125	5	68576002	68628636	0.223	rs7712318	-2.4	rs11745591	0.220057	5.53	1.174	235	4	lasso	0.22	2.7e-08	1.3103	0.19011
Small_Intestine_Terminal_Ileum	./WEIGHTS//Small_Intestine_Terminal_Ileum/Small_Intestine_Terminal_Ileum.ENSG00000183666.12.wgt.RDat	GUSBP1	5	21341942	21589481	0.266	rs17683739	2.64	rs11957493	0.025729	4.08	0.029	261	261	blup	0.08	0.00094	-0.0804	0.93593
Small_Intestine_Terminal_Ileum	./WEIGHTS//Small_Intestine_Terminal_Ileum/Small_Intestine_Terminal_Ileum.ENSG00000184840.7.wgt.RDat	TMED9	5	177019159	177023125	0.214	rs2731663	-2.36	rs234375	0.042246	-3.52	0.846	240	240	blup	0.056	0.0052	-1.504	0.13258
Small_Intestine_Terminal_Ileum	./WEIGHTS//Small_Intestine_Terminal_Ileum/Small_Intestine_Terminal_Ileum.ENSG00000184845.3.wgt.RDat	DRD1	5	174867042	174871211	0.555	rs17064227	2.58	rs2662181	0.041226	3.92	1.919	582	11	lasso	0.052	0.0068	2.3082	0.02099
Small_Intestine_Terminal_Ileum	./WEIGHTS//Small_Intestine_Terminal_Ileum/Small_Intestine_Terminal_Ileum.ENSG00000185986.10.wgt.RDat	SDHAP3	5	1568637	1594735	0.421	rs2736100	-3.27	rs4415117	0.271217	-5.79	-1.367	566	1	top1	0.27	5.5e-10	1.367	0.17163
Small_Intestine_Terminal_Ileum	./WEIGHTS//Small_Intestine_Terminal_Ileum/Small_Intestine_Terminal_Ileum.ENSG00000186468.8.wgt.RDat	RPS23	5	81569177	81574396	0.233	rs4703851	3.24	rs17245188	0.038901	-4.13	-2.141	438	1	top1	0.039	0.017	2.141	0.03227
Small_Intestine_Terminal_Ileum	./WEIGHTS//Small_Intestine_Terminal_Ileum/Small_Intestine_Terminal_Ileum.ENSG00000186952.10.wgt.RDat	TMEM232	5	109624934	110074657	0.239	rs10477457	3.03	rs244929	0.095791	3.91	-0.155	331	1	top1	0.096	0.00032	-0.155	0.87682
Small_Intestine_Terminal_Ileum	./WEIGHTS//Small_Intestine_Terminal_Ileum/Small_Intestine_Terminal_Ileum.ENSG00000188002.6.wgt.RDat	RP11-43F13.1	5	1599035	1634120	0.561	rs2736100	-3.27	rs7734561	0.204214	-5.66	1.418	577	8	lasso	0.3	4.3e-11	-0.7588	0.44794
Small_Intestine_Terminal_Ileum	./WEIGHTS//Small_Intestine_Terminal_Ileum/Small_Intestine_Terminal_Ileum.ENSG00000188573.7.wgt.RDat	FBLL1	5	167956121	167957639	0.407	rs1559095	-2.79	rs6555817	0.392013	6.92	0.087	612	1	top1	0.39	9.6e-15	0.087	0.93067
Small_Intestine_Terminal_Ileum	./WEIGHTS//Small_Intestine_Terminal_Ileum/Small_Intestine_Terminal_Ileum.ENSG00000189045.9.wgt.RDat	ANKDD1B	5	74907284	74967671	0.228	rs9293646	2.22	rs34342	-0.00415	3.26	0.05	359	359	blup	0.028	0.036	1.4943	0.13509
Small_Intestine_Terminal_Ileum	./WEIGHTS//Small_Intestine_Terminal_Ileum/Small_Intestine_Terminal_Ileum.ENSG00000196963.2.wgt.RDat	PCDHB16	5	140560980	140565793	0.226	rs3763120	-2.82	rs3776096	0.032861	-4.22	1.759	442	16	enet	0.093	0.00041	-1.5552	0.11989
Small_Intestine_Terminal_Ileum	./WEIGHTS//Small_Intestine_Terminal_Ileum/Small_Intestine_Terminal_Ileum.ENSG00000197043.9.wgt.RDat	ANXA6	5	150480273	150537443	0.33	rs10476966	-3.02	rs990995	0.167596	-4.92	0.312	624	1	top1	0.17	1.9e-06	-0.312	0.75504
Small_Intestine_Terminal_Ileum	./WEIGHTS//Small_Intestine_Terminal_Ileum/Small_Intestine_Terminal_Ileum.ENSG00000197083.7.wgt.RDat	ZNF300P1	5	150310207	150325851	0.773	rs10476966	-3.02	rs11741861	0.29437	7.55	-1.929	536	7	lasso	0.57	1.1e-23	-2.3214	0.02026
Small_Intestine_Terminal_Ileum	./WEIGHTS//Small_Intestine_Terminal_Ileum/Small_Intestine_Terminal_Ileum.ENSG00000197375.8.wgt.RDat	SLC22A5	5	131705444	131731306	0.232	rs11746555	2.6	rs2073643	0.162404	4.67	-1.456	418	1	top1	0.16	2.7e-06	-1.456	0.14539
Small_Intestine_Terminal_Ileum	./WEIGHTS//Small_Intestine_Terminal_Ileum/Small_Intestine_Terminal_Ileum.ENSG00000204677.6.wgt.RDat	FAM153C	5	177433406	177482560	0.411	rs890802	-3.47	rs6600989	0.209496	5.22	1.061	365	1	top1	0.21	7.8e-08	1.061	0.28869
Small_Intestine_Terminal_Ileum	./WEIGHTS//Small_Intestine_Terminal_Ileum/Small_Intestine_Terminal_Ileum.ENSG00000204963.4.wgt.RDat	PCDHA7	5	140213969	140216338	0.204	rs4912736	2.8	rs991918	0.137703	4.36	-0.686	373	1	top1	0.14	1.7e-05	-0.686	0.49271
Small_Intestine_Terminal_Ileum	./WEIGHTS//Small_Intestine_Terminal_Ileum/Small_Intestine_Terminal_Ileum.ENSG00000204970.5.wgt.RDat	PCDHA1	5	140165876	140168446	0.188	rs4912736	2.8	rs10066278	0.002598	-3.39	-0.97	361	361	blup	0.014	0.1	1.599	0.10982
Small_Intestine_Terminal_Ileum	./WEIGHTS//Small_Intestine_Terminal_Ileum/Small_Intestine_Terminal_Ileum.ENSG00000205464.7.wgt.RDat	ATP6AP1L	5	81575281	81682796	0.757	rs4703851	3.24	rs226202	0.488767	7.68	-0.854	438	1	top1	0.49	2.9e-19	-0.854	0.3931
Small_Intestine_Terminal_Ileum	./WEIGHTS//Small_Intestine_Terminal_Ileum/Small_Intestine_Terminal_Ileum.ENSG00000213347.6.wgt.RDat	MXD3	5	176732501	176739758	0.178	rs2731663	-2.36	rs11949767	0.053104	3.98	-0.598	310	310	blup	0.079	0.0011	-0.7037	0.48161
Small_Intestine_Terminal_Ileum	./WEIGHTS//Small_Intestine_Terminal_Ileum/Small_Intestine_Terminal_Ileum.ENSG00000213433.5.wgt.RDat	RP11-54C4.1	5	151145420	151145939	0.284	rs2278372	2.74	rs2964611	0.158674	-5.55	-0.593	562	4	lasso	0.16	2.3e-06	0.6625	0.50764
Small_Intestine_Terminal_Ileum	./WEIGHTS//Small_Intestine_Terminal_Ileum/Small_Intestine_Terminal_Ileum.ENSG00000213523.5.wgt.RDat	SRA1	5	139917175	139937853	0.4	rs4912736	2.8	rs3733681	0.147524	-5.1	1.529	327	5	lasso	0.16	2.3e-06	-1.6608	0.09675
Small_Intestine_Terminal_Ileum	./WEIGHTS//Small_Intestine_Terminal_Ileum/Small_Intestine_Terminal_Ileum.ENSG00000215156.5.wgt.RDat	RP11-1023L17.2	5	34190161	34193758	0.282	rs889325	-2.56	rs4143438	-0.007268	-3.19	0.803	424	424	blup	-0.0029	0.42	0.1604	0.87259
Small_Intestine_Terminal_Ileum	./WEIGHTS//Small_Intestine_Terminal_Ileum/Small_Intestine_Terminal_Ileum.ENSG00000215246.4.wgt.RDat	RP11-43F13.3	5	987295	997423	0.479	rs2736100	-3.27	rs326047	-0.00796	3.51	-0.08	369	34	enet	0.16	3.3e-06	0.2971	0.76641
Small_Intestine_Terminal_Ileum	./WEIGHTS//Small_Intestine_Terminal_Ileum/Small_Intestine_Terminal_Ileum.ENSG00000215325.4.wgt.RDat	ASS1P10	5	144608546	144609617	0.41	rs17102446	2.87	rs1025473	0.219877	5.35	-1.386	387	1	top1	0.22	3.5e-08	-1.386	0.16575
Small_Intestine_Terminal_Ileum	./WEIGHTS//Small_Intestine_Terminal_Ileum/Small_Intestine_Terminal_Ileum.ENSG00000215630.5.wgt.RDat	GUSBP9	5	70435716	70585611	0.457	NA	NA	NA	NA	NA	NA	162	0	top1	0.29	1.5e-10	NA	NA
Small_Intestine_Terminal_Ileum	./WEIGHTS//Small_Intestine_Terminal_Ileum/Small_Intestine_Terminal_Ileum.ENSG00000221990.2.wgt.RDat	C5orf55	5	441645	443258	0.453	rs4956936	-2.22	rs12188164	0.06011	4.14	0.922	315	15	enet	0.1	0.00021	0.526	0.59891
Small_Intestine_Terminal_Ileum	./WEIGHTS//Small_Intestine_Terminal_Ileum/Small_Intestine_Terminal_Ileum.ENSG00000225138.3.wgt.RDat	CTD-2228K2.7	5	473351	480780	0.895	rs4956936	-2.22	rs768479	0.118984	4.97	1.264	325	46	enet	0.44	8.2e-17	1.2016	0.2295
Small_Intestine_Terminal_Ileum	./WEIGHTS//Small_Intestine_Terminal_Ileum/Small_Intestine_Terminal_Ileum.ENSG00000228716.2.wgt.RDat	DHFR	5	79922047	79950802	0.182	rs4704634	-3.37	rs245346	0.054171	-3.81	-0.173	481	1	top1	0.054	0.0059	0.173	0.86265
Small_Intestine_Terminal_Ileum	./WEIGHTS//Small_Intestine_Terminal_Ileum/Small_Intestine_Terminal_Ileum.ENSG00000230561.3.wgt.RDat	CTC-228N24.1	5	127039082	127277326	0.372	rs722888	-3.42	rs790830	0.134504	5.17	0.171	369	34	enet	0.21	6.5e-08	-0.2665	0.78988
Small_Intestine_Terminal_Ileum	./WEIGHTS//Small_Intestine_Terminal_Ileum/Small_Intestine_Terminal_Ileum.ENSG00000230847.4.wgt.RDat	RP11-195E2.1	5	70370052	70389020	0.774	NA	NA	NA	NA	NA	NA	62	0	lasso	0.43	3.1e-16	NA	NA
Small_Intestine_Terminal_Ileum	./WEIGHTS//Small_Intestine_Terminal_Ileum/Small_Intestine_Terminal_Ileum.ENSG00000232615.4.wgt.RDat	CTD-2012J19.1	5	1614951	1616449	0.772	rs2736100	-3.27	rs7734561	0.50205	7.8	1.418	573	1	top1	0.5	5.9e-20	1.418	0.15619
Small_Intestine_Terminal_Ileum	./WEIGHTS//Small_Intestine_Terminal_Ileum/Small_Intestine_Terminal_Ileum.ENSG00000233006.2.wgt.RDat	AC034220.3	5	131646978	131705340	0.257	rs11746555	2.6	rs272875	0.218976	-5.21	-0.974	418	1	top1	0.22	3.7e-08	0.974	0.33006
Small_Intestine_Terminal_Ileum	./WEIGHTS//Small_Intestine_Terminal_Ileum/Small_Intestine_Terminal_Ileum.ENSG00000234284.2.wgt.RDat	ZNF879	5	178450753	178462065	0.282	rs10903240	2.8	rs6888567	0.195093	5.01	-0.224	564	1	top1	0.2	2.4e-07	-0.224	0.82276
Small_Intestine_Terminal_Ileum	./WEIGHTS//Small_Intestine_Terminal_Ileum/Small_Intestine_Terminal_Ileum.ENSG00000242110.3.wgt.RDat	AMACR	5	33986283	34008220	0.337	rs6893739	3.75	rs840391	0.005065	-4.11	0.799	420	420	blup	0.11	0.00016	-0.8152	0.41493
Small_Intestine_Terminal_Ileum	./WEIGHTS//Small_Intestine_Terminal_Ileum/Small_Intestine_Terminal_Ileum.ENSG00000247572.3.wgt.RDat	CKMT2-AS1	5	80499903	80597379	0.759	rs2917540	-2.52	rs11950033	0.312755	6.57	0.412	464	15	lasso	0.51	1.3e-20	0.2804	0.77915
Small_Intestine_Terminal_Ileum	./WEIGHTS//Small_Intestine_Terminal_Ileum/Small_Intestine_Terminal_Ileum.ENSG00000247679.2.wgt.RDat	RP11-1277A3.1	5	177038254	177046755	0.277	rs2731663	-2.36	rs28375402	0.118619	4.22	-0.535	235	1	top1	0.12	6.5e-05	-0.535	0.59265
Small_Intestine_Terminal_Ileum	./WEIGHTS//Small_Intestine_Terminal_Ileum/Small_Intestine_Terminal_Ileum.ENSG00000247828.3.wgt.RDat	TMEM161B-AS1	5	87564888	87732502	0.336	rs7716850	-2.4	rs12189501	0.21456	5.17	0.548	271	1	top1	0.21	5.3e-08	0.548	0.58369
Small_Intestine_Terminal_Ileum	./WEIGHTS//Small_Intestine_Terminal_Ileum/Small_Intestine_Terminal_Ileum.ENSG00000248092.3.wgt.RDat	NNT-AS1	5	43571696	43603228	0.587	rs514567	3.09	rs13161149	0.117648	-4.76	-1.327	252	9	lasso	0.2	2e-07	0.3347	0.73782
Small_Intestine_Terminal_Ileum	./WEIGHTS//Small_Intestine_Terminal_Ileum/Small_Intestine_Terminal_Ileum.ENSG00000248240.1.wgt.RDat	RP11-159F24.5	5	43515376	43525412	0.124	rs514567	3.09	rs1366410	0.078761	-3.9	0.428	254	1	top1	0.079	0.0011	-0.428	0.66865
Small_Intestine_Terminal_Ileum	./WEIGHTS//Small_Intestine_Terminal_Ileum/Small_Intestine_Terminal_Ileum.ENSG00000248275.1.wgt.RDat	TRIM52-AS1	5	180688213	180699308	0.692	rs6601175	-2.4	rs943957	0.233845	-6.01	0.115	186	8	lasso	0.24	7.3e-09	0.2357	0.81367
Small_Intestine_Terminal_Ileum	./WEIGHTS//Small_Intestine_Terminal_Ileum/Small_Intestine_Terminal_Ileum.ENSG00000248554.1.wgt.RDat	RP11-159F24.6	5	43511160	43521913	0.121	rs13170322	3.15	rs7718627	0.054451	3.68	-0.362	256	1	top1	0.054	0.0058	-0.362	0.71735
Small_Intestine_Terminal_Ileum	./WEIGHTS//Small_Intestine_Terminal_Ileum/Small_Intestine_Terminal_Ileum.ENSG00000248734.2.wgt.RDat	CTD-2260A17.1	5	96120481	96121703	0.734	rs17086512	3.4	rs34755	0.389024	6.9	2.606	502	37	enet	0.45	3.3e-17	2.5407	0.01106
Small_Intestine_Terminal_Ileum	./WEIGHTS//Small_Intestine_Terminal_Ileum/Small_Intestine_Terminal_Ileum.ENSG00000248794.1.wgt.RDat	CTD-2248H3.1	5	80538149	80538418	0.401	rs2917540	-2.52	rs6893467	0.296802	6.2	0.489	447	5	lasso	0.31	1.4e-11	0.5962	0.55104
Small_Intestine_Terminal_Ileum	./WEIGHTS//Small_Intestine_Terminal_Ileum/Small_Intestine_Terminal_Ileum.ENSG00000248874.1.wgt.RDat	C5orf17	5	23951457	24178372	0.251	rs331303	-2.81	rs4629555	0.078146	4.71	0.385	338	338	blup	0.092	0.00044	1.5818	0.1137
Small_Intestine_Terminal_Ileum	./WEIGHTS//Small_Intestine_Terminal_Ileum/Small_Intestine_Terminal_Ileum.ENSG00000248925.1.wgt.RDat	CTD-2083E4.6	5	269973	271631	0.236	rs4956936	-2.22	rs4956994	0.051803	-4.11	0.475	291	10	enet	0.057	0.0049	-0.3726	0.70948
Small_Intestine_Terminal_Ileum	./WEIGHTS//Small_Intestine_Terminal_Ileum/Small_Intestine_Terminal_Ileum.ENSG00000249306.1.wgt.RDat	RP11-267A15.1	5	173763298	173959460	0.429	rs2964037	-3	rs241872	0.265224	5.96	1.302	575	1	top1	0.27	9.1e-10	1.302	0.19292
Small_Intestine_Terminal_Ileum	./WEIGHTS//Small_Intestine_Terminal_Ileum/Small_Intestine_Terminal_Ileum.ENSG00000249476.1.wgt.RDat	CTD-2587M2.1	5	108572821	108662070	0.417	rs6594369	-3.08	rs414724	0.177909	5.27	-0.979	373	9	enet	0.18	8.1e-07	-0.0818	0.93483
Small_Intestine_Terminal_Ileum	./WEIGHTS//Small_Intestine_Terminal_Ileum/Small_Intestine_Terminal_Ileum.ENSG00000249572.1.wgt.RDat	CTD-2203K17.1	5	33424131	33440725	0.548	rs6893739	3.75	rs3756663	0.41932	-7.17	-0.445	480	1	top1	0.42	6.1e-16	0.445	0.65632
Small_Intestine_Terminal_Ileum	./WEIGHTS//Small_Intestine_Terminal_Ileum/Small_Intestine_Terminal_Ileum.ENSG00000249664.1.wgt.RDat	CTD-2227C6.2	5	82308104	82308928	0.446	rs7735781	2.91	rs6452501	0.385049	7.08	1.007	405	2	lasso	0.39	1.5e-14	1.0346	0.30085
Small_Intestine_Terminal_Ileum	./WEIGHTS//Small_Intestine_Terminal_Ileum/Small_Intestine_Terminal_Ileum.ENSG00000249797.1.wgt.RDat	CTD-3179P9.1	5	117260703	117601730	0.414	rs10519513	-3.44	rs4437413	0.072745	3.99	-0.337	384	31	enet	0.14	1.1e-05	-0.2744	0.78377
Small_Intestine_Terminal_Ileum	./WEIGHTS//Small_Intestine_Terminal_Ileum/Small_Intestine_Terminal_Ileum.ENSG00000250081.1.wgt.RDat	CTD-2116N20.1	5	64782271	64782875	0.398	rs6860508	2.35	rs181753	0.251598	6.16	-0.458	438	22	enet	0.25	2.3e-09	-0.6811	0.4958
Small_Intestine_Terminal_Ileum	./WEIGHTS//Small_Intestine_Terminal_Ileum/Small_Intestine_Terminal_Ileum.ENSG00000250138.3.wgt.RDat	RP11-848G14.5	5	68927790	68932312	0.681	rs7712318	-2.4	rs28703202	0.16668	4.78	0.277	125	1	top1	0.17	2e-06	0.277	0.78178
Small_Intestine_Terminal_Ileum	./WEIGHTS//Small_Intestine_Terminal_Ileum/Small_Intestine_Terminal_Ileum.ENSG00000250155.1.wgt.RDat	CTD-2353F22.1	5	36666316	36725297	0.527	rs11741316	2.48	rs1025288	0.373869	6.86	-1.613	398	1	top1	0.37	5.7e-14	-1.613	0.10674
Small_Intestine_Terminal_Ileum	./WEIGHTS//Small_Intestine_Terminal_Ileum/Small_Intestine_Terminal_Ileum.ENSG00000250328.1.wgt.RDat	CTC-210G5.1	5	121772192	121814782	0.458	rs17148903	2.02	rs3828578	0.166121	5.53	-0.626	337	337	blup	0.25	4.2e-09	-0.9794	0.32736
Small_Intestine_Terminal_Ileum	./WEIGHTS//Small_Intestine_Terminal_Ileum/Small_Intestine_Terminal_Ileum.ENSG00000250490.1.wgt.RDat	CTD-2324F15.2	5	6310554	6339997	0.629	rs7728127	3.05	rs4701724	0.224549	-5.96	-1.699	635	13	enet	0.31	2.4e-11	2.1622	0.0306
Small_Intestine_Terminal_Ileum	./WEIGHTS//Small_Intestine_Terminal_Ileum/Small_Intestine_Terminal_Ileum.ENSG00000250669.1.wgt.RDat	RP11-83M16.3	5	66985861	66986265	0.45	rs32037	2.52	rs4976117	-0.003205	-3.54	-1.2	467	467	blup	0.065	0.0027	0.7399	0.45934
Small_Intestine_Terminal_Ileum	./WEIGHTS//Small_Intestine_Terminal_Ileum/Small_Intestine_Terminal_Ileum.ENSG00000250786.1.wgt.RDat	SNHG18	5	9546312	9550721	0.654	rs17275322	-2.62	rs1398337	0.359493	6.73	-0.766	702	13	lasso	0.47	2e-18	-0.1375	0.89063
Small_Intestine_Terminal_Ileum	./WEIGHTS//Small_Intestine_Terminal_Ileum/Small_Intestine_Terminal_Ileum.ENSG00000250842.1.wgt.RDat	CTC-806A22.1	5	144717495	144761233	0.221	rs389586	2.39	rs6867440	0.091998	4.57	-1.632	413	11	enet	0.11	0.00012	-1.6763	0.09369
Small_Intestine_Terminal_Ileum	./WEIGHTS//Small_Intestine_Terminal_Ileum/Small_Intestine_Terminal_Ileum.ENSG00000251405.2.wgt.RDat	CTB-109A12.1	5	156789623	156887026	0.704	rs10059699	2.66	rs10054755	0.392728	6.91	1.494	522	1	top1	0.39	9e-15	1.494	0.13518
Small_Intestine_Terminal_Ileum	./WEIGHTS//Small_Intestine_Terminal_Ileum/Small_Intestine_Terminal_Ileum.ENSG00000253203.2.wgt.RDat	GUSBP3	5	68790040	69006341	0.464	rs7712318	-2.4	rs28431145	0.082333	4.04	-0.357	99	14	enet	0.14	1.4e-05	0.3076	0.75842
Small_Intestine_Terminal_Ileum	./WEIGHTS//Small_Intestine_Terminal_Ileum/Small_Intestine_Terminal_Ileum.ENSG00000253404.1.wgt.RDat	AC034243.1	5	138080123	138088998	0.399	rs13354264	-2.34	rs1725335	0.382114	7.11	-0.093	309	1	top1	0.38	2.6e-14	-0.093	0.9259
Small_Intestine_Terminal_Ileum	./WEIGHTS//Small_Intestine_Terminal_Ileum/Small_Intestine_Terminal_Ileum.ENSG00000254122.1.wgt.RDat	PCDHGB7	5	140797427	140799841	0.281	rs3763120	-2.82	rs155812	-0.008346	-3.43	1.499	504	504	blup	0.057	0.0047	-0.9014	0.36737
Small_Intestine_Terminal_Ileum	./WEIGHTS//Small_Intestine_Terminal_Ileum/Small_Intestine_Terminal_Ileum.ENSG00000254226.1.wgt.RDat	CTB-12O2.1	5	151329132	151650009	0.482	rs2278372	2.74	rs2964584	0.096415	4.06	-0.699	530	42	enet	0.17	2.2e-06	-0.4314	0.66617
Small_Intestine_Terminal_Ileum	./WEIGHTS//Small_Intestine_Terminal_Ileum/Small_Intestine_Terminal_Ileum.ENSG00000254353.1.wgt.RDat	RP11-195E2.4	5	70328995	70330227	0.677	NA	NA	NA	NA	NA	NA	40	0	enet	0.42	4.7e-16	NA	NA
Small_Intestine_Terminal_Ileum	./WEIGHTS//Small_Intestine_Terminal_Ileum/Small_Intestine_Terminal_Ileum.ENSG00000256235.1.wgt.RDat	SMIM3	5	150157508	150157866	0.357	rs10476966	-3.02	rs6579814	0.006827	3.62	1.136	505	5	lasso	0.023	0.051	0.9261	0.3544
Small_Intestine_Terminal_Ileum	./WEIGHTS//Small_Intestine_Terminal_Ileum/Small_Intestine_Terminal_Ileum.ENSG00000260581.1.wgt.RDat	CTB-113P19.4	5	151031836	151035010	0.37	rs10476966	-3.02	rs357629	0.169643	4.87	1.747	573	1	top1	0.17	1.6e-06	1.747	0.08064
Small_Intestine_Terminal_Ileum	./WEIGHTS//Small_Intestine_Terminal_Ileum/Small_Intestine_Terminal_Ileum.ENSG00000260686.1.wgt.RDat	CTB-36H16.2	5	122168051	122170228	0.222	rs337092	2.79	rs10080185	0.072447	-3.95	-1.536	444	1	top1	0.072	0.0016	1.536	0.12454
Small_Intestine_Terminal_Ileum	./WEIGHTS//Small_Intestine_Terminal_Ileum/Small_Intestine_Terminal_Ileum.ENSG00000263432.1.wgt.RDat	RN7SL689P	5	122358184	122358478	0.267	rs337092	2.79	rs10455038	0.115369	4.22	1.345	440	1	top1	0.12	8.2e-05	1.345	0.17863
Small_Intestine_Terminal_Ileum	./WEIGHTS//Small_Intestine_Terminal_Ileum/Small_Intestine_Terminal_Ileum.ENSG00000268223.2.wgt.RDat	ARL14EPL	5	115387163	115395815	0.655	rs1508879	3.9	rs2115038	0.035687	-3.96	0.116	594	594	blup	0.056	0.0052	3.0124	0.00259
Small_Intestine_Terminal_Ileum	./WEIGHTS//Small_Intestine_Terminal_Ileum/Small_Intestine_Terminal_Ileum.ENSG00000268885.1.wgt.RDat	AC026740.1	5	667759	668839	0.185	rs4956936	-2.22	rs6555357	0.026524	-4.17	-0.225	351	13	enet	0.041	0.014	0.4113	0.68087
Small_Intestine_Terminal_Ileum	./WEIGHTS//Small_Intestine_Terminal_Ileum/Small_Intestine_Terminal_Ileum.ENSG00000270021.1.wgt.RDat	CTC-203F4.2	5	134735313	134736986	0.377	rs1532686	-2.76	rs6870570	0.141269	-5.04	0.135	516	5	lasso	0.18	6.3e-07	-0.0708	0.94354
Small_Intestine_Terminal_Ileum	./WEIGHTS//Small_Intestine_Terminal_Ileum/Small_Intestine_Terminal_Ileum.ENSG00000271119.1.wgt.RDat	CTD-2012J19.3	5	1594741	1611582	0.456	rs2736100	-3.27	rs7734561	0.217565	5.23	1.418	566	1	top1	0.22	4.2e-08	1.418	0.15619
Small_Intestine_Terminal_Ileum	./WEIGHTS//Small_Intestine_Terminal_Ileum/Small_Intestine_Terminal_Ileum.ENSG00000271715.1.wgt.RDat	CTD-2256P15.5	5	10269601	10270030	0.272	rs13436699	2.52	rs6892818	0.104029	-4.85	0.686	606	1	top1	0.1	0.00018	-0.686	0.49271
Small_Intestine_Terminal_Ileum	./WEIGHTS//Small_Intestine_Terminal_Ileum/Small_Intestine_Terminal_Ileum.ENSG00000271980.1.wgt.RDat	CTD-2256P15.4	5	10264709	10267258	0.439	rs13436699	2.52	rs10067744	0.238569	-5.52	0.661	606	1	top1	0.24	7.9e-09	-0.661	0.50861
Small_Intestine_Terminal_Ileum	./WEIGHTS//Small_Intestine_Terminal_Ileum/Small_Intestine_Terminal_Ileum.ENSG00000272040.1.wgt.RDat	CTC-366B18.4	5	74904642	74905808	0.367	rs9293646	2.22	rs11750165	0.03028	3.68	0.218	359	41	enet	0.089	0.00052	-0.1703	0.86481
Small_Intestine_Terminal_Ileum	./WEIGHTS//Small_Intestine_Terminal_Ileum/Small_Intestine_Terminal_Ileum.ENSG00000272109.1.wgt.RDat	CTD-2260A17.3	5	96140056	96141808	0.346	rs17086512	3.4	rs27039	0.171472	4.72	1.286	501	1	top1	0.17	1.4e-06	1.286	0.19844
Small_Intestine_Terminal_Ileum	./WEIGHTS//Small_Intestine_Terminal_Ileum/Small_Intestine_Terminal_Ileum.ENSG00000272265.1.wgt.RDat	CTD-2287O16.4	5	115413807	115414267	0.309	rs1508879	3.9	rs17138841	0.013978	3.97	-0.632	596	6	lasso	0.032	0.027	-0.3595	0.71923
Small_Intestine_Terminal_Ileum	./WEIGHTS//Small_Intestine_Terminal_Ileum/Small_Intestine_Terminal_Ileum.ENSG00000272525.1.wgt.RDat	RP11-79P5.9	5	72793375	72794118	0.361	rs71542	-2.14	rs7724944	0.064518	-3.66	-0.378	532	30	enet	0.084	0.00074	0.7647	0.44448
Small_Intestine_Terminal_Ileum	./WEIGHTS//Small_Intestine_Terminal_Ileum/Small_Intestine_Terminal_Ileum.ENSG00000005700.10.wgt.RDat	IBTK	6	82879700	82957471	0.3	rs9344244	3.27	rs9344298	0.00333	-3.28	0.119	384	34	enet	0.11	9.5e-05	0.04508	0.964
Small_Intestine_Terminal_Ileum	./WEIGHTS//Small_Intestine_Terminal_Ileum/Small_Intestine_Terminal_Ileum.ENSG00000023892.9.wgt.RDat	DEF6	6	35265595	35289548	0.237	rs7771474	5.47	rs13216424	0.00551	-3.06	1.407	436	435	blup	0.02	0.065	-2.40958	0.016
Small_Intestine_Terminal_Ileum	./WEIGHTS//Small_Intestine_Terminal_Ileum/Small_Intestine_Terminal_Ileum.ENSG00000025156.8.wgt.RDat	HSF2	6	122720691	122754264	0.178	rs7760232	2.73	rs474440	0.0712	-4.49	0.477	414	2	lasso	0.098	0.00027	-0.90866	0.364
Small_Intestine_Terminal_Ileum	./WEIGHTS//Small_Intestine_Terminal_Ileum/Small_Intestine_Terminal_Ileum.ENSG00000026297.11.wgt.RDat	RNASET2	6	167342992	167370672	0.265	rs2294323	2.99	rs2236313	0.02066	4.59	0.894	683	7	lasso	0.11	0.00013	0.99368	0.32
Small_Intestine_Terminal_Ileum	./WEIGHTS//Small_Intestine_Terminal_Ileum/Small_Intestine_Terminal_Ileum.ENSG00000029639.6.wgt.RDat	TFB1M	6	155578858	155635627	0.438	rs13202009	-2.73	rs721101	0.06753	-4.53	-0.872	518	11	lasso	0.093	0.0004	0.16795	0.867
Small_Intestine_Terminal_Ileum	./WEIGHTS//Small_Intestine_Terminal_Ileum/Small_Intestine_Terminal_Ileum.ENSG00000031691.6.wgt.RDat	CENPQ	6	49431091	49460820	0.128	rs9369923	1.85	rs2501966	0.10417	4.41	0.685	347	1	top1	0.1	0.00018	0.685	0.493
Small_Intestine_Terminal_Ileum	./WEIGHTS//Small_Intestine_Terminal_Ileum/Small_Intestine_Terminal_Ileum.ENSG00000044090.4.wgt.RDat	CUL7	6	43005355	43021683	0.241	rs434505	2.82	rs2236355	0.09594	-4.41	0.949	367	1	top1	0.096	0.00032	-0.949	0.343
Small_Intestine_Terminal_Ileum	./WEIGHTS//Small_Intestine_Terminal_Ileum/Small_Intestine_Terminal_Ileum.ENSG00000048544.5.wgt.RDat	MRPS10	6	42174539	42185603	0.552	rs4714565	3.28	rs1884317	0.17344	-6.22	-0.555	416	43	enet	0.37	1e-13	0.47338	0.636
Small_Intestine_Terminal_Ileum	./WEIGHTS//Small_Intestine_Terminal_Ileum/Small_Intestine_Terminal_Ileum.ENSG00000051620.6.wgt.RDat	HEBP2	6	138724698	138743179	0.356	rs7776384	2.8	rs9484151	0.01017	-4.36	0.246	462	462	blup	0.023	0.054	-1.36749	0.171
Small_Intestine_Terminal_Ileum	./WEIGHTS//Small_Intestine_Terminal_Ileum/Small_Intestine_Terminal_Ileum.ENSG00000065060.12.wgt.RDat	UHRF1BP1	6	34759857	34850915	0.274	rs2894394	5.67	rs7756405	0.28513	6.01	-0.346	359	1	top1	0.29	1.7e-10	-0.346	0.729
Small_Intestine_Terminal_Ileum	./WEIGHTS//Small_Intestine_Terminal_Ileum/Small_Intestine_Terminal_Ileum.ENSG00000096006.7.wgt.RDat	CRISP3	6	49695097	49712150	0.201	rs17664591	-2.47	rs1856857	-0.00802	3.33	-1.432	354	354	blup	0.045	0.011	0.82877	0.407
Small_Intestine_Terminal_Ileum	./WEIGHTS//Small_Intestine_Terminal_Ileum/Small_Intestine_Terminal_Ileum.ENSG00000096433.6.wgt.RDat	ITPR3	6	33588142	33664351	0.182	rs35404844	15.42	rs626156	-0.00835	3.73	-3.023	523	523	blup	0.042	0.013	-1.15895	0.246
Small_Intestine_Terminal_Ileum	./WEIGHTS//Small_Intestine_Terminal_Ileum/Small_Intestine_Terminal_Ileum.ENSG00000111816.6.wgt.RDat	FRK	6	116252312	116381921	0.179	rs9398434	2.99	rs1544155	0.13762	-4.56	-0.364	402	1	top1	0.14	1.7e-05	0.364	0.716
Small_Intestine_Terminal_Ileum	./WEIGHTS//Small_Intestine_Terminal_Ileum/Small_Intestine_Terminal_Ileum.ENSG00000111880.11.wgt.RDat	RNGTT	6	89319985	89673348	0.198	rs205223	1.87	rs2610769	0.00019	-3.89	-0.877	451	6	lasso	0.056	0.0051	0.6993	0.484
Small_Intestine_Terminal_Ileum	./WEIGHTS//Small_Intestine_Terminal_Ileum/Small_Intestine_Terminal_Ileum.ENSG00000111906.13.wgt.RDat	HDDC2	6	125542991	125623282	0.515	rs13219231	2.79	rs2243390	0.2504	-6.15	0.321	422	1	top1	0.25	3.1e-09	-0.321	0.748
Small_Intestine_Terminal_Ileum	./WEIGHTS//Small_Intestine_Terminal_Ileum/Small_Intestine_Terminal_Ileum.ENSG00000112031.11.wgt.RDat	MTRF1L	6	153308497	153323820	0.656	rs17309207	-2.56	rs6921137	0.46552	7.98	0.138	547	7	lasso	0.48	6.1e-19	0.14564	0.884
Small_Intestine_Terminal_Ileum	./WEIGHTS//Small_Intestine_Terminal_Ileum/Small_Intestine_Terminal_Ileum.ENSG00000112130.12.wgt.RDat	RNF8	6	37321748	37362514	0.351	rs804820	2.65	rs2284923	-0.00156	-3.77	0.042	566	566	blup	0.05	0.0081	-1.26746	0.205
Small_Intestine_Terminal_Ileum	./WEIGHTS//Small_Intestine_Terminal_Ileum/Small_Intestine_Terminal_Ileum.ENSG00000112139.10.wgt.RDat	MDGA1	6	37600284	37667082	0.699	rs804820	2.65	rs6938061	0.51967	7.98	-1.64	481	33	enet	0.58	2.1e-24	-1.73907	0.082
Small_Intestine_Terminal_Ileum	./WEIGHTS//Small_Intestine_Terminal_Ileum/Small_Intestine_Terminal_Ileum.ENSG00000112232.8.wgt.RDat	KHDRBS2	6	62389865	62996132	0.209	rs1516722	2.51	rs1155038	0.09601	-4.96	0.578	310	310	blup	0.18	8.1e-07	0.66682	0.505
Small_Intestine_Terminal_Ileum	./WEIGHTS//Small_Intestine_Terminal_Ileum/Small_Intestine_Terminal_Ileum.ENSG00000112309.6.wgt.RDat	B3GAT2	6	71566382	71666741	0.202	rs9455395	-2.27	rs2474917	-0.00335	-3.88	0.024	417	417	blup	0.007	0.18	-0.32938	0.742
Small_Intestine_Terminal_Ileum	./WEIGHTS//Small_Intestine_Terminal_Ileum/Small_Intestine_Terminal_Ileum.ENSG00000112592.8.wgt.RDat	TBP	6	170863390	170881958	0.296	rs3935747	3.04	rs12205313	0.0098	3.55	-0.061	267	267	blup	0.066	0.0025	-0.7554	0.45
Small_Intestine_Terminal_Ileum	./WEIGHTS//Small_Intestine_Terminal_Ileum/Small_Intestine_Terminal_Ileum.ENSG00000112667.8.wgt.RDat	DNPH1	6	43193367	43197222	0.208	rs16896629	2.85	rs7832	0.22619	-5.34	-1.421	365	1	top1	0.23	2.1e-08	1.421	0.155
Small_Intestine_Terminal_Ileum	./WEIGHTS//Small_Intestine_Terminal_Ileum/Small_Intestine_Terminal_Ileum.ENSG00000112685.9.wgt.RDat	EXOC2	6	485133	693117	0.362	rs9405242	2.58	rs2804744	0.03656	3.94	-0.654	629	629	blup	0.16	3.2e-06	-0.38504	0.7
Small_Intestine_Terminal_Ileum	./WEIGHTS//Small_Intestine_Terminal_Ileum/Small_Intestine_Terminal_Ileum.ENSG00000118514.9.wgt.RDat	ALDH8A1	6	135238528	135271260	0.436	rs2327529	-3.03	rs9389248	0.33091	-6.8	0.036	403	9	lasso	0.35	7e-13	0.16957	0.865
Small_Intestine_Terminal_Ileum	./WEIGHTS//Small_Intestine_Terminal_Ileum/Small_Intestine_Terminal_Ileum.ENSG00000120437.7.wgt.RDat	ACAT2	6	160183562	160199312	0.212	rs7758822	3.15	rs3465	0.05183	4.57	-2.162	544	6	lasso	0.072	0.0017	-1.92741	0.0539
Small_Intestine_Terminal_Ileum	./WEIGHTS//Small_Intestine_Terminal_Ileum/Small_Intestine_Terminal_Ileum.ENSG00000123545.5.wgt.RDat	NDUFAF4	6	97337189	97345757	0.273	rs17741645	2.59	rs7758762	0.07242	-4.43	-0.611	405	3	lasso	0.13	3.8e-05	0.89944	0.368
Small_Intestine_Terminal_Ileum	./WEIGHTS//Small_Intestine_Terminal_Ileum/Small_Intestine_Terminal_Ileum.ENSG00000123552.13.wgt.RDat	USP45	6	99880190	99969604	0.186	rs4840097	-2.82	rs499624	-0.00827	-3.76	0.018	466	466	blup	0.067	0.0024	-1.21832	0.223
Small_Intestine_Terminal_Ileum	./WEIGHTS//Small_Intestine_Terminal_Ileum/Small_Intestine_Terminal_Ileum.ENSG00000124541.6.wgt.RDat	RRP36	6	42989383	43001634	0.275	rs434505	2.82	rs12198323	-0.00283	-2.77	-0.266	365	365	blup	0.038	0.019	1.42046	0.155
Small_Intestine_Terminal_Ileum	./WEIGHTS//Small_Intestine_Terminal_Ileum/Small_Intestine_Terminal_Ileum.ENSG00000124562.5.wgt.RDat	SNRPC	6	34725183	34741571	0.12	rs2894394	5.67	rs2744949	0.03289	-3.42	-0.33	357	357	blup	0.042	0.014	-0.54699	0.584
Small_Intestine_Terminal_Ileum	./WEIGHTS//Small_Intestine_Terminal_Ileum/Small_Intestine_Terminal_Ileum.ENSG00000124587.9.wgt.RDat	PEX6	6	42931619	42946958	0.709	rs2651202	3.17	rs9986447	0.57858	8.58	0.485	371	4	lasso	0.68	1.4e-31	0.55653	0.578
Small_Intestine_Terminal_Ileum	./WEIGHTS//Small_Intestine_Terminal_Ileum/Small_Intestine_Terminal_Ileum.ENSG00000124588.15.wgt.RDat	NQO2	6	2994165	3019996	0.652	rs942491	3.93	rs1885298	0.37899	-7.36	0.43	683	6	lasso	0.49	1.7e-19	0.17688	0.86
Small_Intestine_Terminal_Ileum	./WEIGHTS//Small_Intestine_Terminal_Ileum/Small_Intestine_Terminal_Ileum.ENSG00000124713.5.wgt.RDat	GNMT	6	42928496	42931607	0.334	rs2651202	3.29	rs2395943	0.23014	5.55	-0.577	370	1	top1	0.23	1.6e-08	-0.577	0.564
Small_Intestine_Terminal_Ileum	./WEIGHTS//Small_Intestine_Terminal_Ileum/Small_Intestine_Terminal_Ileum.ENSG00000124780.9.wgt.RDat	KCNK17	6	39266777	39282329	0.305	rs2561424	2.79	rs4714237	0.10898	-4.38	-0.119	608	1	top1	0.11	0.00013	0.119	0.905
Small_Intestine_Terminal_Ileum	./WEIGHTS//Small_Intestine_Terminal_Ileum/Small_Intestine_Terminal_Ileum.ENSG00000130023.11.wgt.RDat	ERMARD	6	170151718	170181680	0.287	rs3935747	3.04	rs3749882	0.07841	3.74	-0.729	477	1	top1	0.078	0.0011	-0.729	0.466
Small_Intestine_Terminal_Ileum	./WEIGHTS//Small_Intestine_Terminal_Ileum/Small_Intestine_Terminal_Ileum.ENSG00000130024.10.wgt.RDat	PHF10	6	170110332	170124151	0.188	rs3935747	3.04	rs2274952	-0.00431	4.38	2.684	489	489	blup	0.091	0.00046	0.25608	0.798
Small_Intestine_Terminal_Ileum	./WEIGHTS//Small_Intestine_Terminal_Ileum/Small_Intestine_Terminal_Ileum.ENSG00000130348.7.wgt.RDat	QRSL1	6	107077453	107116292	0.372	rs9400005	3.47	rs3121434	0.08689	-5.09	-0.124	560	9	lasso	0.11	0.00012	-0.00027	1
Small_Intestine_Terminal_Ileum	./WEIGHTS//Small_Intestine_Terminal_Ileum/Small_Intestine_Terminal_Ileum.ENSG00000130349.5.wgt.RDat	C6orf203	6	107349407	107372546	0.231	rs9400005	3.47	rs311218	-0.00794	3.46	-0.541	506	506	blup	0.078	0.0011	-0.15961	0.873
Small_Intestine_Terminal_Ileum	./WEIGHTS//Small_Intestine_Terminal_Ileum/Small_Intestine_Terminal_Ileum.ENSG00000135297.11.wgt.RDat	MTO1	6	74171301	74218959	0.245	rs3757105	-2.9	rs617464	0.13464	-5.29	0.118	378	4	lasso	0.15	5.3e-06	-0.06156	0.951
Small_Intestine_Terminal_Ileum	./WEIGHTS//Small_Intestine_Terminal_Ileum/Small_Intestine_Terminal_Ileum.ENSG00000135541.16.wgt.RDat	AHI1	6	135604670	135818885	0.441	rs12529613	2.77	rs3734213	0.06635	-4.74	1.076	367	4	lasso	0.24	9e-09	0.23576	0.814
Small_Intestine_Terminal_Ileum	./WEIGHTS//Small_Intestine_Terminal_Ileum/Small_Intestine_Terminal_Ileum.ENSG00000135549.10.wgt.RDat	PKIB	6	122793076	123047518	0.249	rs7760232	2.73	rs7763794	0.01251	-3.64	0.066	437	437	blup	0.093	0.0004	-0.06482	0.948
Small_Intestine_Terminal_Ileum	./WEIGHTS//Small_Intestine_Terminal_Ileum/Small_Intestine_Terminal_Ileum.ENSG00000135587.4.wgt.RDat	SMPD2	6	109762560	109765122	0.244	rs351728	3.5	rs2275650	0.05821	4.2	-1.791	386	386	blup	0.084	0.00073	-1.3035	0.192
Small_Intestine_Terminal_Ileum	./WEIGHTS//Small_Intestine_Terminal_Ileum/Small_Intestine_Terminal_Ileum.ENSG00000137218.6.wgt.RDat	FRS3	6	41737914	41747638	0.393	rs4714565	3.28	rs4478405	0.03458	-4.03	-2.233	510	6	lasso	0.045	0.011	1.74845	0.0804
Small_Intestine_Terminal_Ileum	./WEIGHTS//Small_Intestine_Terminal_Ileum/Small_Intestine_Terminal_Ileum.ENSG00000137310.7.wgt.RDat	TCF19	6	31126319	31131992	0.167	rs3130923	30.34	rs2233976	0.07384	3.86	-6.204	174	5	lasso	0.078	0.0011	3.318	0.000907
Small_Intestine_Terminal_Ileum	./WEIGHTS//Small_Intestine_Terminal_Ileum/Small_Intestine_Terminal_Ileum.ENSG00000137312.10.wgt.RDat	FLOT1	6	30695486	30710510	0.179	rs3130557	28.28	rs3094220	0.02489	3.61	20.189	77	3	lasso	0.037	0.02	21.4737	2.74e-102
Small_Intestine_Terminal_Ileum	./WEIGHTS//Small_Intestine_Terminal_Ileum/Small_Intestine_Terminal_Ileum.ENSG00000137411.12.wgt.RDat	VARS2	6	30881982	30894236	0.222	rs1811197	31.53	rs3130557	0.03055	-4.06	28.283	95	95	blup	0.076	0.0013	-29.5629	4.48e-192
Small_Intestine_Terminal_Ileum	./WEIGHTS//Small_Intestine_Terminal_Ileum/Small_Intestine_Terminal_Ileum.ENSG00000146085.7.wgt.RDat	MUT	6	49398073	49430904	0.284	rs9369923	1.85	rs6458690	0.14262	5.73	-0.537	347	1	top1	0.14	1.2e-05	-0.537	0.591
Small_Intestine_Terminal_Ileum	./WEIGHTS//Small_Intestine_Terminal_Ileum/Small_Intestine_Terminal_Ileum.ENSG00000146147.10.wgt.RDat	MLIP	6	53794780	54131078	0.206	rs9474647	-3.16	rs9296736	0.00066	-3.5	1.46	559	559	blup	0.073	0.0015	-1.007	0.314
Small_Intestine_Terminal_Ileum	./WEIGHTS//Small_Intestine_Terminal_Ileum/Small_Intestine_Terminal_Ileum.ENSG00000146166.12.wgt.RDat	LGSN	6	63985856	64029882	0.369	rs7766971	2.16	rs2800017	0.24946	-6.18	0.26	277	4	lasso	0.31	1.9e-11	-0.42642	0.67
Small_Intestine_Terminal_Ileum	./WEIGHTS//Small_Intestine_Terminal_Ileum/Small_Intestine_Terminal_Ileum.ENSG00000146243.9.wgt.RDat	IRAK1BP1	6	79577189	79656157	0.271	rs9361491	2.46	rs9352668	0.1312	-5.58	-0.906	376	12	enet	0.2	1.4e-07	1.25038	0.211
Small_Intestine_Terminal_Ileum	./WEIGHTS//Small_Intestine_Terminal_Ileum/Small_Intestine_Terminal_Ileum.ENSG00000146250.5.wgt.RDat	PRSS35	6	84222194	84235423	0.252	rs217319	3.07	rs12197490	-0.00416	3.15	0.858	310	310	blup	0.029	0.034	-0.33069	0.741
Small_Intestine_Terminal_Ileum	./WEIGHTS//Small_Intestine_Terminal_Ileum/Small_Intestine_Terminal_Ileum.ENSG00000146477.4.wgt.RDat	SLC22A3	6	160769300	160876014	0.21	rs8191738	2.69	rs614564	0.09132	-4.63	-1.889	543	5	lasso	0.13	2.1e-05	1.71231	0.0868
Small_Intestine_Terminal_Ileum	./WEIGHTS//Small_Intestine_Terminal_Ileum/Small_Intestine_Terminal_Ileum.ENSG00000151917.13.wgt.RDat	BEND6	6	56819773	56892140	0.373	rs35304796	2.71	rs9396246	0.27399	-6.29	0.618	280	1	top1	0.27	4.4e-10	-0.618	0.537
Small_Intestine_Terminal_Ileum	./WEIGHTS//Small_Intestine_Terminal_Ileum/Small_Intestine_Terminal_Ileum.ENSG00000153157.8.wgt.RDat	SYCP2L	6	10887064	10979553	0.549	rs3756958	-2.82	rs9379896	0.23042	5.95	0.24	474	10	lasso	0.29	1.6e-10	0.26718	0.789
Small_Intestine_Terminal_Ileum	./WEIGHTS//Small_Intestine_Terminal_Ileum/Small_Intestine_Terminal_Ileum.ENSG00000153291.11.wgt.RDat	SLC25A27	6	46620678	46645930	0.231	rs3799865	2.51	rs2270450	0.05742	4.85	1.576	515	15	enet	0.19	4.6e-07	1.89167	0.0585
Small_Intestine_Terminal_Ileum	./WEIGHTS//Small_Intestine_Terminal_Ileum/Small_Intestine_Terminal_Ileum.ENSG00000153303.12.wgt.RDat	FRMD1	6	168456425	168482237	0.517	rs2076664	2.64	rs7753203	0.11112	-4.72	-0.422	534	1	top1	0.11	0.00011	0.422	0.673
Small_Intestine_Terminal_Ileum	./WEIGHTS//Small_Intestine_Terminal_Ileum/Small_Intestine_Terminal_Ileum.ENSG00000155085.11.wgt.RDat	AK9	6	109814059	110012420	0.175	rs351728	3.5	rs9386822	0.01508	4.19	-0.821	440	440	blup	0.036	0.021	1.46687	0.142
Small_Intestine_Terminal_Ileum	./WEIGHTS//Small_Intestine_Terminal_Ileum/Small_Intestine_Terminal_Ileum.ENSG00000161904.7.wgt.RDat	LEMD2	6	33738979	33756913	0.271	rs35404844	15.42	rs9296092	-0.00132	3.35	-1.779	539	28	enet	-9.3e-05	0.32	1.61812	0.106
Small_Intestine_Terminal_Ileum	./WEIGHTS//Small_Intestine_Terminal_Ileum/Small_Intestine_Terminal_Ileum.ENSG00000161912.13.wgt.RDat	ADCY10P1	6	41068761	41108571	0.525	rs6929418	2.66	rs878998	0.3411	6.58	-0.56	569	1	top1	0.34	1.2e-12	-0.56	0.575
Small_Intestine_Terminal_Ileum	./WEIGHTS//Small_Intestine_Terminal_Ileum/Small_Intestine_Terminal_Ileum.ENSG00000164484.7.wgt.RDat	TMEM200A	6	130686879	130764208	0.248	rs2031240	-3.11	rs17058615	0.1706	5.27	-1.562	503	4	lasso	0.17	1.3e-06	-1.62134	0.105
Small_Intestine_Terminal_Ileum	./WEIGHTS//Small_Intestine_Terminal_Ileum/Small_Intestine_Terminal_Ileum.ENSG00000170899.6.wgt.RDat	GSTA4	6	52842751	52860176	0.322	rs6904769	-2.91	rs4715307	0.02981	-3.66	1.018	530	7	lasso	0.044	0.012	-1.17822	0.239
Small_Intestine_Terminal_Ileum	./WEIGHTS//Small_Intestine_Terminal_Ileum/Small_Intestine_Terminal_Ileum.ENSG00000172469.10.wgt.RDat	MANEA	6	96025419	96057333	0.396	rs652797	2.97	rs1319912	0.03926	-4.35	0.345	323	323	blup	0.089	0.00053	-0.56416	0.573
Small_Intestine_Terminal_Ileum	./WEIGHTS//Small_Intestine_Terminal_Ileum/Small_Intestine_Terminal_Ileum.ENSG00000173214.5.wgt.RDat	KIAA1919	6	111580551	111592370	0.367	rs706895	-2.4	rs1150076	0.01115	3.58	-0.487	382	1	top1	0.011	0.13	-0.487	0.626
Small_Intestine_Terminal_Ileum	./WEIGHTS//Small_Intestine_Terminal_Ileum/Small_Intestine_Terminal_Ileum.ENSG00000178033.5.wgt.RDat	FAM26E	6	116832809	116845955	0.228	rs9398434	2.99	rs1204826	0.0112	3.77	0.21	369	369	blup	0.066	0.0026	0.09093	0.928
Small_Intestine_Terminal_Ileum	./WEIGHTS//Small_Intestine_Terminal_Ileum/Small_Intestine_Terminal_Ileum.ENSG00000179344.12.wgt.RDat	HLA-DQB1	6	32627244	32636160	0.761	rs2854275	34.73	rs1063355	0.49098	7.79	-17.18	221	1	top1	0.49	2.2e-19	-17.18	3.75e-66
Small_Intestine_Terminal_Ileum	./WEIGHTS//Small_Intestine_Terminal_Ileum/Small_Intestine_Terminal_Ileum.ENSG00000180113.11.wgt.RDat	TDRD6	6	46655612	46671937	0.41	rs3799865	2.51	rs2270450	0.25126	-6.12	1.576	523	5	lasso	0.32	6.6e-12	-1.23649	0.216
Small_Intestine_Terminal_Ileum	./WEIGHTS//Small_Intestine_Terminal_Ileum/Small_Intestine_Terminal_Ileum.ENSG00000180822.7.wgt.RDat	PSMG4	6	3231637	3303607	0.409	rs41392545	2.87	rs4421240	0.13134	-4.4	-0.51	615	1	top1	0.13	2.6e-05	0.51	0.61
Small_Intestine_Terminal_Ileum	./WEIGHTS//Small_Intestine_Terminal_Ileum/Small_Intestine_Terminal_Ileum.ENSG00000183807.6.wgt.RDat	FAM162B	6	117073363	117086886	0.146	rs9398434	2.99	rs1983721	0.03737	3.48	2.136	376	4	lasso	0.044	0.012	2.09751	0.0359
Small_Intestine_Terminal_Ileum	./WEIGHTS//Small_Intestine_Terminal_Ileum/Small_Intestine_Terminal_Ileum.ENSG00000184465.11.wgt.RDat	WDR27	6	169857307	170102159	0.209	rs3935747	3.04	rs4716397	0.01587	-4.13	-1.69	499	499	blup	0.034	0.024	1.37651	0.169
Small_Intestine_Terminal_Ileum	./WEIGHTS//Small_Intestine_Terminal_Ileum/Small_Intestine_Terminal_Ileum.ENSG00000185689.11.wgt.RDat	C6orf201	6	4079456	4131185	0.369	rs41392545	2.87	rs853422	0.02585	4.09	-1.194	637	3	lasso	0.052	0.0067	-2.05294	0.0401
Small_Intestine_Terminal_Ileum	./WEIGHTS//Small_Intestine_Terminal_Ileum/Small_Intestine_Terminal_Ileum.ENSG00000188820.8.wgt.RDat	FAM26F	6	116782533	116784934	0.36	rs9398434	2.99	rs2637669	0.10862	-4.92	-0.961	380	7	lasso	0.22	4.2e-08	0.35861	0.72
Small_Intestine_Terminal_Ileum	./WEIGHTS//Small_Intestine_Terminal_Ileum/Small_Intestine_Terminal_Ileum.ENSG00000189007.11.wgt.RDat	ADAT2	6	143743969	143771810	0.294	rs4896620	2.72	rs9321910	0.18626	4.81	-0.289	515	1	top1	0.19	4.6e-07	-0.289	0.773
Small_Intestine_Terminal_Ileum	./WEIGHTS//Small_Intestine_Terminal_Ileum/Small_Intestine_Terminal_Ileum.ENSG00000196126.6.wgt.RDat	HLA-DRB1	6	32546546	32557625	0.31	rs2854275	34.73	rs28366298	0.16575	-4.93	-3.442	233	1	top1	0.17	2.1e-06	3.442	0.000577
Small_Intestine_Terminal_Ileum	./WEIGHTS//Small_Intestine_Terminal_Ileum/Small_Intestine_Terminal_Ileum.ENSG00000196301.3.wgt.RDat	HLA-DRB9	6	32427598	32441277	0.363	rs2854275	34.73	rs9271055	0.24974	-5.67	-6.899	208	28	enet	0.25	3.1e-09	18.3524	3.16e-75
Small_Intestine_Terminal_Ileum	./WEIGHTS//Small_Intestine_Terminal_Ileum/Small_Intestine_Terminal_Ileum.ENSG00000196735.7.wgt.RDat	HLA-DQA1	6	32595956	32611429	0.384	rs2854275	34.73	rs28366298	0.2264	-5.37	-3.442	214	1	top1	0.23	2.1e-08	3.442	0.000577
Small_Intestine_Terminal_Ileum	./WEIGHTS//Small_Intestine_Terminal_Ileum/Small_Intestine_Terminal_Ileum.ENSG00000197146.2.wgt.RDat	AL133458.1	6	167357853	167360151	0.437	rs2294323	2.99	rs2769343	0.00582	4.32	1.04	692	37	enet	0.053	0.0062	0.88179	0.378
Small_Intestine_Terminal_Ileum	./WEIGHTS//Small_Intestine_Terminal_Ileum/Small_Intestine_Terminal_Ileum.ENSG00000198502.5.wgt.RDat	HLA-DRB5	6	32485120	32498064	0.671	rs2854275	34.73	rs9271055	0.45335	7.42	-6.899	256	8	lasso	0.46	1.2e-17	-13.9921	1.74e-44
Small_Intestine_Terminal_Ileum	./WEIGHTS//Small_Intestine_Terminal_Ileum/Small_Intestine_Terminal_Ileum.ENSG00000198945.3.wgt.RDat	L3MBTL3	6	130334844	130462594	0.715	rs2031240	-3.11	rs6569648	0.404	7.09	2.044	560	25	enet	0.48	4.6e-19	2.03827	0.0415
Small_Intestine_Terminal_Ileum	./WEIGHTS//Small_Intestine_Terminal_Ileum/Small_Intestine_Terminal_Ileum.ENSG00000203797.5.wgt.RDat	DDO	6	110712974	110736765	0.258	rs4385343	-3.26	rs7756222	0.15768	-4.56	0.152	410	1	top1	0.16	3.9e-06	-0.152	0.879
Small_Intestine_Terminal_Ileum	./WEIGHTS//Small_Intestine_Terminal_Ileum/Small_Intestine_Terminal_Ileum.ENSG00000203871.4.wgt.RDat	C6orf164	6	88106840	88109467	0.202	rs2787887	-1.74	rs1753153	0.1632	-5.09	-0.688	420	1	top1	0.16	2.6e-06	0.688	0.491
Small_Intestine_Terminal_Ileum	./WEIGHTS//Small_Intestine_Terminal_Ileum/Small_Intestine_Terminal_Ileum.ENSG00000203872.6.wgt.RDat	C6orf163	6	88054567	88075181	0.219	rs10944316	1.72	rs6908834	0.10488	4.44	0.549	408	408	blup	0.12	4.4e-05	0.45124	0.652
Small_Intestine_Terminal_Ileum	./WEIGHTS//Small_Intestine_Terminal_Ileum/Small_Intestine_Terminal_Ileum.ENSG00000203875.6.wgt.RDat	SNHG5	6	86370710	86388451	0.765	rs9362178	2.94	rs1059307	0.61451	-9.03	0.24	335	32	enet	0.68	2e-31	-0.15013	0.881
Small_Intestine_Terminal_Ileum	./WEIGHTS//Small_Intestine_Terminal_Ileum/Small_Intestine_Terminal_Ileum.ENSG00000204110.6.wgt.RDat	RP1-153P14.8	6	37475124	37503392	0.562	rs804820	2.65	rs1757171	0.34703	7.2	-0.425	488	18	enet	0.37	1.1e-13	-0.32368	0.746
Small_Intestine_Terminal_Ileum	./WEIGHTS//Small_Intestine_Terminal_Ileum/Small_Intestine_Terminal_Ileum.ENSG00000204267.9.wgt.RDat	TAP2	6	32789610	32806557	0.286	rs2854275	34.73	rs3763355	0.08409	-4.35	-2.884	266	4	lasso	0.13	3.5e-05	6.88066	5.96e-12
Small_Intestine_Terminal_Ileum	./WEIGHTS//Small_Intestine_Terminal_Ileum/Small_Intestine_Terminal_Ileum.ENSG00000204290.6.wgt.RDat	BTNL2	6	32361740	32374905	0.33	rs2854275	34.73	rs389883	0.05393	-4.46	21.364	227	227	blup	0.2	1.6e-07	-13.7535	4.86e-43
Small_Intestine_Terminal_Ileum	./WEIGHTS//Small_Intestine_Terminal_Ileum/Small_Intestine_Terminal_Ileum.ENSG00000204338.4.wgt.RDat	CYP21A1P	6	31973466	31976176	0.44	rs1150753	32.43	rs3101018	0.12674	-5.42	32.124	196	195	blup	0.29	1.4e-10	-29.1074	2.89e-186
Small_Intestine_Terminal_Ileum	./WEIGHTS//Small_Intestine_Terminal_Ileum/Small_Intestine_Terminal_Ileum.ENSG00000204351.7.wgt.RDat	SKIV2L	6	31926888	31937532	0.57	rs1150753	32.43	rs391165	0.25661	6.59	0.508	221	12	lasso	0.28	3.6e-10	-0.56451	0.572
Small_Intestine_Terminal_Ileum	./WEIGHTS//Small_Intestine_Terminal_Ileum/Small_Intestine_Terminal_Ileum.ENSG00000204387.8.wgt.RDat	C6orf48	6	31802385	31807541	0.297	rs1150753	32.43	rs17201560	0.01848	-3.84	-3.607	239	238	blup	0.081	0.00089	-10.5555	4.79e-26
Small_Intestine_Terminal_Ileum	./WEIGHTS//Small_Intestine_Terminal_Ileum/Small_Intestine_Terminal_Ileum.ENSG00000204516.5.wgt.RDat	MICB	6	31462658	31478901	0.305	rs497309	32.36	rs3828917	0.07946	-4.02	-6.123	277	7	lasso	0.13	2.9e-05	11.1806	5.08e-29
Small_Intestine_Terminal_Ileum	./WEIGHTS//Small_Intestine_Terminal_Ileum/Small_Intestine_Terminal_Ileum.ENSG00000204520.8.wgt.RDat	MICA	6	31371356	31383092	0.663	rs3115672	32.15	rs9263702	0.14957	-4.84	-1.171	240	12	lasso	0.29	9.5e-11	0.98383	0.325
Small_Intestine_Terminal_Ileum	./WEIGHTS//Small_Intestine_Terminal_Ileum/Small_Intestine_Terminal_Ileum.ENSG00000204525.10.wgt.RDat	HLA-C	6	31236526	31239882	0.293	rs3115672	32.15	rs1265098	0.04266	-4.34	-8.582	205	204	blup	0.054	0.0059	23.0699	9.29e-118
Small_Intestine_Terminal_Ileum	./WEIGHTS//Small_Intestine_Terminal_Ileum/Small_Intestine_Terminal_Ileum.ENSG00000204528.3.wgt.RDat	PSORS1C3	6	31141512	31145676	0.733	rs3130923	30.34	rs1265098	0.25037	5.76	-8.639	174	10	lasso	0.27	5.8e-10	-7.46823	8.13e-14
Small_Intestine_Terminal_Ileum	./WEIGHTS//Small_Intestine_Terminal_Ileum/Small_Intestine_Terminal_Ileum.ENSG00000204536.9.wgt.RDat	CCHCR1	6	31110216	31126015	0.625	rs3130923	30.34	rs1265087	0.41815	7.11	17.63	174	1	top1	0.42	6.8e-16	17.63	1.45e-69
Small_Intestine_Terminal_Ileum	./WEIGHTS//Small_Intestine_Terminal_Ileum/Small_Intestine_Terminal_Ileum.ENSG00000204538.3.wgt.RDat	PSORS1C2	6	31105313	31107127	0.628	rs3130923	30.34	rs1042147	0.37589	-6.93	10.571	174	20	enet	0.42	6.1e-16	-6.70187	2.06e-11
Small_Intestine_Terminal_Ileum	./WEIGHTS//Small_Intestine_Terminal_Ileum/Small_Intestine_Terminal_Ileum.ENSG00000204540.6.wgt.RDat	PSORS1C1	6	31082527	31107869	0.497	rs3130923	30.34	rs1042147	0.37163	-6.77	10.571	174	16	enet	0.45	2.8e-17	-13.0348	7.76e-39
Small_Intestine_Terminal_Ileum	./WEIGHTS//Small_Intestine_Terminal_Ileum/Small_Intestine_Terminal_Ileum.ENSG00000206344.6.wgt.RDat	HCG27	6	31165915	31171745	0.429	rs3130923	30.34	rs9264532	0.06094	-4.06	-9.514	174	10	lasso	0.19	4.5e-07	6.68613	2.29e-11
Small_Intestine_Terminal_Ileum	./WEIGHTS//Small_Intestine_Terminal_Ileum/Small_Intestine_Terminal_Ileum.ENSG00000213676.6.wgt.RDat	ATF6B	6	32083112	32096030	0.222	rs1150753	32.43	rs1144709	0.07203	-3.73	-5.756	156	1	top1	0.072	0.0017	5.756	8.61e-09
Small_Intestine_Terminal_Ileum	./WEIGHTS//Small_Intestine_Terminal_Ileum/Small_Intestine_Terminal_Ileum.ENSG00000215022.3.wgt.RDat	RP1-257A7.4	6	13265093	13295818	0.22	rs4715167	-3.06	rs4602719	0.17969	-5.28	-0.416	523	1	top1	0.18	7.6e-07	0.416	0.677
Small_Intestine_Terminal_Ileum	./WEIGHTS//Small_Intestine_Terminal_Ileum/Small_Intestine_Terminal_Ileum.ENSG00000215190.4.wgt.RDat	LINC00680	6	58272352	58287779	0.653	rs9391296	2.07	rs12213747	0.43676	7.83	-1.052	150	14	enet	0.54	4.4e-22	-0.53591	0.592
Small_Intestine_Terminal_Ileum	./WEIGHTS//Small_Intestine_Terminal_Ileum/Small_Intestine_Terminal_Ileum.ENSG00000216906.2.wgt.RDat	RP11-350J20.9	6	150225379	150227554	0.18	rs9480096	2.61	rs7742993	0.0439	3.7	-0.311	515	1	top1	0.044	0.012	-0.311	0.756
Small_Intestine_Terminal_Ileum	./WEIGHTS//Small_Intestine_Terminal_Ileum/Small_Intestine_Terminal_Ileum.ENSG00000219755.1.wgt.RDat	RP1-199J3.5	6	100023588	100024332	0.664	rs4840097	-2.82	rs9389444	0.27162	-6.4	-1.091	445	68	enet	0.33	4.5e-12	1.52796	0.127
Small_Intestine_Terminal_Ileum	./WEIGHTS//Small_Intestine_Terminal_Ileum/Small_Intestine_Terminal_Ileum.ENSG00000220267.1.wgt.RDat	ACTBP8	6	88985601	88986708	0.363	rs10944349	-2.5	rs1870832	0.15497	5.23	-0.879	473	1	top1	0.15	4.7e-06	-0.879	0.379
Small_Intestine_Terminal_Ileum	./WEIGHTS//Small_Intestine_Terminal_Ileum/Small_Intestine_Terminal_Ileum.ENSG00000220685.2.wgt.RDat	RP11-530A18.1	6	5066029	5067216	0.297	rs12213584	2.97	rs9378905	0.0102	3.82	-0.291	636	636	blup	0.04	0.016	-0.88655	0.375
Small_Intestine_Terminal_Ileum	./WEIGHTS//Small_Intestine_Terminal_Ileum/Small_Intestine_Terminal_Ileum.ENSG00000223534.1.wgt.RDat	HLA-DQB1-AS1	6	32628132	32628506	0.433	rs2854275	34.73	rs17843604	0.14245	4.77	-18.432	214	5	lasso	0.26	1.9e-09	-15.0458	3.68e-51
Small_Intestine_Terminal_Ileum	./WEIGHTS//Small_Intestine_Terminal_Ileum/Small_Intestine_Terminal_Ileum.ENSG00000225851.1.wgt.RDat	HLA-S	6	31349851	31350065	0.536	rs3115672	32.15	rs2844623	0.12638	4.56	-7.36	237	39	enet	0.21	8.5e-08	-14.0823	4.88e-45
Small_Intestine_Terminal_Ileum	./WEIGHTS//Small_Intestine_Terminal_Ileum/Small_Intestine_Terminal_Ileum.ENSG00000226524.2.wgt.RDat	RP1-102H19.8	6	88085178	88109155	0.188	rs2787887	-1.75	rs1753153	0.13948	-4.39	-0.688	417	1	top1	0.14	1.5e-05	0.688	0.491
Small_Intestine_Terminal_Ileum	./WEIGHTS//Small_Intestine_Terminal_Ileum/Small_Intestine_Terminal_Ileum.ENSG00000227920.2.wgt.RDat	RP1-153P14.5	6	37512921	37518636	0.556	rs804820	2.65	rs1757171	0.26904	6.83	-0.425	470	4	lasso	0.29	8.3e-11	-0.2862	0.775
Small_Intestine_Terminal_Ileum	./WEIGHTS//Small_Intestine_Terminal_Ileum/Small_Intestine_Terminal_Ileum.ENSG00000227954.2.wgt.RDat	RP3-323P13.2	6	133823390	134212850	0.553	rs2811692	-3.22	rs7767007	0.23854	-5.98	0.31	436	1	top1	0.24	7.9e-09	-0.31	0.757
Small_Intestine_Terminal_Ileum	./WEIGHTS//Small_Intestine_Terminal_Ileum/Small_Intestine_Terminal_Ileum.ENSG00000228506.1.wgt.RDat	RP11-98I9.4	6	99872798	99879249	0.574	rs4840097	-2.82	rs6570064	0.52368	8.09	0.753	476	1	top1	0.52	4.1e-21	0.753	0.451
Small_Intestine_Terminal_Ileum	./WEIGHTS//Small_Intestine_Terminal_Ileum/Small_Intestine_Terminal_Ileum.ENSG00000228789.2.wgt.RDat	HCG22	6	31021227	31027667	0.294	rs3130923	30.34	rs1265094	0.04803	4.5	-12.56	143	142	blup	0.17	1.2e-06	-11.8155	3.25e-32
Small_Intestine_Terminal_Ileum	./WEIGHTS//Small_Intestine_Terminal_Ileum/Small_Intestine_Terminal_Ileum.ENSG00000229391.3.wgt.RDat	HLA-DRB6	6	32520490	32527799	0.446	rs2854275	34.73	rs9271055	0.38415	-6.93	-6.899	249	21	enet	0.43	2.7e-16	13.1378	2e-39
Small_Intestine_Terminal_Ileum	./WEIGHTS//Small_Intestine_Terminal_Ileum/Small_Intestine_Terminal_Ileum.ENSG00000229654.1.wgt.RDat	RP1-60O19.2	6	107143410	107147869	0.379	rs9400005	3.47	rs3121434	0.25784	5.87	-0.124	543	7	lasso	0.26	1e-09	-0.0885	0.929
Small_Intestine_Terminal_Ileum	./WEIGHTS//Small_Intestine_Terminal_Ileum/Small_Intestine_Terminal_Ileum.ENSG00000229921.2.wgt.RDat	KIF25-AS1	6	168393502	168397757	0.654	rs2076664	2.64	rs9346518	0.08811	4.83	0.468	467	38	enet	0.14	1.6e-05	-0.40951	0.682
Small_Intestine_Terminal_Ileum	./WEIGHTS//Small_Intestine_Terminal_Ileum/Small_Intestine_Terminal_Ileum.ENSG00000230433.1.wgt.RDat	RP1-20B11.2	6	524171	525581	0.227	rs9405242	2.58	rs17134857	0.04415	3.99	-1.828	502	6	lasso	0.047	0.0094	-2.05101	0.0403
Small_Intestine_Terminal_Ileum	./WEIGHTS//Small_Intestine_Terminal_Ileum/Small_Intestine_Terminal_Ileum.ENSG00000230939.1.wgt.RDat	RP11-314C16.1	6	8784411	8785678	0.307	rs4959505	-2.08	rs1414340	0.31961	6.34	0.018	400	1	top1	0.32	8.6e-12	0.018	0.986
Small_Intestine_Terminal_Ileum	./WEIGHTS//Small_Intestine_Terminal_Ileum/Small_Intestine_Terminal_Ileum.ENSG00000231500.2.wgt.RDat	RPS18	6	33239825	33244287	0.302	rs7383287	23	rs435945	0.05245	-4.67	0.792	471	14	enet	0.058	0.0044	-4.27016	1.95e-05
Small_Intestine_Terminal_Ileum	./WEIGHTS//Small_Intestine_Terminal_Ileum/Small_Intestine_Terminal_Ileum.ENSG00000231690.2.wgt.RDat	LINC00574	6	170195280	170202969	0.318	rs3935747	3.04	rs3800550	0.0508	-4.59	-1.84	480	1	top1	0.051	0.0074	1.84	0.0658
Small_Intestine_Terminal_Ileum	./WEIGHTS//Small_Intestine_Terminal_Ileum/Small_Intestine_Terminal_Ileum.ENSG00000231760.2.wgt.RDat	RP11-350J20.5	6	150117711	150119308	0.253	rs661838	-2.84	rs9322229	0.02934	4.65	-1.004	468	468	blup	0.15	9.8e-06	-0.36013	0.719
Small_Intestine_Terminal_Ileum	./WEIGHTS//Small_Intestine_Terminal_Ileum/Small_Intestine_Terminal_Ileum.ENSG00000231852.2.wgt.RDat	CYP21A2	6	32006042	32009447	0.248	rs1150753	32.43	rs1048709	0.13791	-4.71	-8.652	188	28	enet	0.14	1.6e-05	7.68427	1.54e-14
Small_Intestine_Terminal_Ileum	./WEIGHTS//Small_Intestine_Terminal_Ileum/Small_Intestine_Terminal_Ileum.ENSG00000232629.4.wgt.RDat	HLA-DQB2	6	32723875	32731311	0.656	rs2854275	34.73	rs1063355	0.52442	-8.04	-17.18	254	1	top1	0.52	3.8e-21	17.18	3.75e-66
Small_Intestine_Terminal_Ileum	./WEIGHTS//Small_Intestine_Terminal_Ileum/Small_Intestine_Terminal_Ileum.ENSG00000233231.1.wgt.RDat	HNRNPA1P49	6	166748056	166748959	0.52	rs2294323	2.99	rs10806847	0.28786	6.13	0.412	729	1	top1	0.29	1.4e-10	0.412	0.68
Small_Intestine_Terminal_Ileum	./WEIGHTS//Small_Intestine_Terminal_Ileum/Small_Intestine_Terminal_Ileum.ENSG00000233967.2.wgt.RDat	RP11-250B2.3	6	81153061	81175644	0.212	rs16892328	2.22	rs7761777	0.08976	4.66	-0.508	415	15	enet	0.13	3.3e-05	-0.31937	0.749
Small_Intestine_Terminal_Ileum	./WEIGHTS//Small_Intestine_Terminal_Ileum/Small_Intestine_Terminal_Ileum.ENSG00000234147.1.wgt.RDat	RP3-460G2.2	6	141167095	141174061	0.165	rs9403244	3.01	rs11155139	0.1624	4.57	-0.597	223	1	top1	0.16	2.7e-06	-0.597	0.551
Small_Intestine_Terminal_Ileum	./WEIGHTS//Small_Intestine_Terminal_Ileum/Small_Intestine_Terminal_Ileum.ENSG00000234155.1.wgt.RDat	RP11-30P6.6	6	86096937	86099904	0.528	rs12527709	-3.05	rs597623	0.35231	6.6	-0.454	446	1	top1	0.35	4.4e-13	-0.454	0.65
Small_Intestine_Terminal_Ileum	./WEIGHTS//Small_Intestine_Terminal_Ileum/Small_Intestine_Terminal_Ileum.ENSG00000235122.3.wgt.RDat	RP3-417L20.4	6	49785143	49788155	0.361	rs17664591	-2.47	rs11751801	0.21976	-5.56	0.431	376	1	top1	0.22	3.5e-08	-0.431	0.666
Small_Intestine_Terminal_Ileum	./WEIGHTS//Small_Intestine_Terminal_Ileum/Small_Intestine_Terminal_Ileum.ENSG00000235174.1.wgt.RDat	RPL39P3	6	74082831	74082986	0.283	rs3757105	-2.9	rs9446976	-0.00839	3.07	0.442	387	387	blup	0.013	0.11	-0.14493	0.885
Small_Intestine_Terminal_Ileum	./WEIGHTS//Small_Intestine_Terminal_Ileum/Small_Intestine_Terminal_Ileum.ENSG00000235381.1.wgt.RDat	RP11-477D19.2	6	155574273	155577593	0.531	rs13202009	-2.73	rs912722	0.2313	6.8	-0.545	512	11	lasso	0.36	3.3e-13	-0.43554	0.663
Small_Intestine_Terminal_Ileum	./WEIGHTS//Small_Intestine_Terminal_Ileum/Small_Intestine_Terminal_Ileum.ENSG00000235652.3.wgt.RDat	RP11-545I5.3	6	146136048	146205942	0.159	rs2328653	-1.7	rs383841	0.08939	4.6	-0.583	263	263	blup	0.091	0.00046	-0.63544	0.525
Small_Intestine_Terminal_Ileum	./WEIGHTS//Small_Intestine_Terminal_Ileum/Small_Intestine_Terminal_Ileum.ENSG00000236173.1.wgt.RDat	RP1-182D15.2	6	170209414	170210198	0.404	rs3935747	3.04	rs761443	0.08597	-4.66	-0.23	481	5	lasso	0.1	0.00022	0.14084	0.888
Small_Intestine_Terminal_Ileum	./WEIGHTS//Small_Intestine_Terminal_Ileum/Small_Intestine_Terminal_Ileum.ENSG00000236345.1.wgt.RDat	RP11-59D5__B.2	6	64516729	64532535	0.347	rs12110995	2.39	rs1905593	0.13239	4.98	0.961	241	1	top1	0.13	2.4e-05	0.961	0.337
Small_Intestine_Terminal_Ileum	./WEIGHTS//Small_Intestine_Terminal_Ileum/Small_Intestine_Terminal_Ileum.ENSG00000236740.2.wgt.RDat	RP11-411K7.1	6	53859588	53862465	0.238	rs9474647	-3.16	rs4715429	0.02632	3.88	-0.978	543	543	blup	0.034	0.024	-0.98122	0.326
Small_Intestine_Terminal_Ileum	./WEIGHTS//Small_Intestine_Terminal_Ileum/Small_Intestine_Terminal_Ileum.ENSG00000237021.2.wgt.RDat	RP3-486I3.7	6	116575459	116577906	0.253	rs9398434	2.99	rs11752488	0.00208	4.52	-0.451	375	14	enet	0.13	3.1e-05	-1.78185	0.0748
Small_Intestine_Terminal_Ileum	./WEIGHTS//Small_Intestine_Terminal_Ileum/Small_Intestine_Terminal_Ileum.ENSG00000237541.3.wgt.RDat	HLA-DQA2	6	32709119	32714992	0.859	rs2854275	34.73	rs1063355	0.41442	-7.59	-17.18	254	8	enet	0.62	9.8e-27	2.54529	0.0109
Small_Intestine_Terminal_Ileum	./WEIGHTS//Small_Intestine_Terminal_Ileum/Small_Intestine_Terminal_Ileum.ENSG00000239650.3.wgt.RDat	GUSBP4	6	58246051	58256569	0.351	rs9391296	2.07	rs12213747	0.16555	-5	-1.052	153	6	lasso	0.17	2e-06	0.83983	0.401
Small_Intestine_Terminal_Ileum	./WEIGHTS//Small_Intestine_Terminal_Ileum/Small_Intestine_Terminal_Ileum.ENSG00000240053.8.wgt.RDat	LY6G5B	6	31637944	31641553	0.281	rs1150753	32.43	rs521977	0.04845	4.35	20.876	242	30	enet	0.079	0.001	29.0081	5.2e-185
Small_Intestine_Terminal_Ileum	./WEIGHTS//Small_Intestine_Terminal_Ileum/Small_Intestine_Terminal_Ileum.ENSG00000240065.3.wgt.RDat	PSMB9	6	32821938	32827362	0.316	rs2854275	34.73	rs1351383	0.16807	5.42	11.749	266	1	top1	0.17	1.8e-06	11.749	7.15e-32
Small_Intestine_Terminal_Ileum	./WEIGHTS//Small_Intestine_Terminal_Ileum/Small_Intestine_Terminal_Ileum.ENSG00000241106.2.wgt.RDat	HLA-DOB	6	32780540	32784825	0.279	rs2854275	34.73	rs1894407	0.13841	-4.84	-14.402	266	9	enet	0.21	1.1e-07	9.27841	1.72e-20
Small_Intestine_Terminal_Ileum	./WEIGHTS//Small_Intestine_Terminal_Ileum/Small_Intestine_Terminal_Ileum.ENSG00000241287.1.wgt.RDat	XXbac-BPG254F23.6	6	32630131	32630227	0.369	rs2854275	34.73	rs9271055	0.18674	5.01	-6.899	216	1	top1	0.19	4.5e-07	-6.899	5.24e-12
Small_Intestine_Terminal_Ileum	./WEIGHTS//Small_Intestine_Terminal_Ileum/Small_Intestine_Terminal_Ileum.ENSG00000244731.3.wgt.RDat	C4A	6	31949801	31970458	0.29	rs1150753	32.43	rs3101018	0.16493	-5.69	32.124	221	220	blup	0.19	2.8e-07	-33.6336	5.41e-248
Small_Intestine_Terminal_Ileum	./WEIGHTS//Small_Intestine_Terminal_Ileum/Small_Intestine_Terminal_Ileum.ENSG00000246982.2.wgt.RDat	RP1-179N16.6	6	36114475	36164982	0.475	rs2815805	4.55	rs6906612	0.25478	5.72	0.185	408	21	enet	0.28	3.3e-10	0.5028	0.615
Small_Intestine_Terminal_Ileum	./WEIGHTS//Small_Intestine_Terminal_Ileum/Small_Intestine_Terminal_Ileum.ENSG00000248290.1.wgt.RDat	TNXA	6	31976391	31980249	0.494	rs1150753	32.43	rs2072632	0.0623	-4.48	-14.963	190	42	enet	0.28	2.3e-10	-2.75818	0.00581
Small_Intestine_Terminal_Ileum	./WEIGHTS//Small_Intestine_Terminal_Ileum/Small_Intestine_Terminal_Ileum.ENSG00000255389.1.wgt.RDat	C6orf3	6	111921078	111923498	0.795	rs706895	-2.4	rs174399	0.04065	5.12	-0.036	436	22	enet	0.39	7.7e-15	0.14756	0.883
Small_Intestine_Terminal_Ileum	./WEIGHTS//Small_Intestine_Terminal_Ileum/Small_Intestine_Terminal_Ileum.ENSG00000260273.1.wgt.RDat	RP11-425D10.10	6	109703998	109704869	0.276	rs351728	3.5	rs9487069	0.18286	5.5	-1.62	384	8	lasso	0.21	6.4e-08	-1.62253	0.105
Small_Intestine_Terminal_Ileum	./WEIGHTS//Small_Intestine_Terminal_Ileum/Small_Intestine_Terminal_Ileum.ENSG00000261003.1.wgt.RDat	RP1-140C12.2	6	170723227	170728413	0.25	rs3935747	3.04	rs6456207	0.03718	-3.98	0.732	321	321	blup	0.071	0.0018	-0.79758	0.425
Small_Intestine_Terminal_Ileum	./WEIGHTS//Small_Intestine_Terminal_Ileum/Small_Intestine_Terminal_Ileum.ENSG00000261015.1.wgt.RDat	RP1-90J20.11	6	3025025	3027659	0.775	rs942491	3.93	rs1885298	0.48895	-7.96	0.43	675	15	lasso	0.51	3.2e-20	-0.42678	0.67
Small_Intestine_Terminal_Ileum	./WEIGHTS//Small_Intestine_Terminal_Ileum/Small_Intestine_Terminal_Ileum.ENSG00000261366.1.wgt.RDat	MANEA-AS1	6	96023059	96025326	0.282	rs652797	2.97	rs4839726	0.06319	3.82	-0.672	323	323	blup	0.065	0.0028	0.99425	0.32
Small_Intestine_Terminal_Ileum	./WEIGHTS//Small_Intestine_Terminal_Ileum/Small_Intestine_Terminal_Ileum.ENSG00000271361.1.wgt.RDat	HTATSF1P2	6	3023376	3024006	0.371	rs942491	3.93	rs6920375	0.23145	-5.39	0.723	678	5	lasso	0.26	1.3e-09	-0.17069	0.864
Small_Intestine_Terminal_Ileum	./WEIGHTS//Small_Intestine_Terminal_Ileum/Small_Intestine_Terminal_Ileum.ENSG00000271581.1.wgt.RDat	XXbac-BPG248L24.12	6	31324424	31325414	0.236	rs3115672	32.15	rs2844623	0.03439	4.44	-7.36	216	215	blup	0.1	0.00018	-7.01507	2.3e-12
Small_Intestine_Terminal_Ileum	./WEIGHTS//Small_Intestine_Terminal_Ileum/Small_Intestine_Terminal_Ileum.ENSG00000271967.1.wgt.RDat	RP11-134K13.4	6	71306141	71306683	0.262	rs9294863	2.6	rs12198920	0.14828	-4.51	0.88	498	3	lasso	0.16	4.5e-06	-0.99332	0.321
Small_Intestine_Terminal_Ileum	./WEIGHTS//Small_Intestine_Terminal_Ileum/Small_Intestine_Terminal_Ileum.ENSG00000272129.1.wgt.RDat	RP11-250B2.6	6	81065141	81066576	0.221	rs41346150	2.72	rs9352829	0.01372	-3.67	-0.469	440	440	blup	0.047	0.0098	-0.07964	0.937
Small_Intestine_Terminal_Ileum	./WEIGHTS//Small_Intestine_Terminal_Ileum/Small_Intestine_Terminal_Ileum.ENSG00000272221.1.wgt.RDat	XXbac-BPG181B23.7	6	31362066	31363272	0.546	rs3115672	32.15	rs2263316	0.0174	3.96	-10.159	240	31	enet	0.18	9.1e-07	10.6606	1.56e-26
Small_Intestine_Terminal_Ileum	./WEIGHTS//Small_Intestine_Terminal_Ileum/Small_Intestine_Terminal_Ileum.ENSG00000272277.1.wgt.RDat	RP1-40E16.12	6	3068279	3069128	0.54	rs942491	3.93	rs12200314	0.33553	6.84	-0.334	658	1	top1	0.34	2e-12	-0.334	0.738
Small_Intestine_Terminal_Ileum	./WEIGHTS//Small_Intestine_Terminal_Ileum/Small_Intestine_Terminal_Ileum.ENSG00000272279.1.wgt.RDat	RP11-157J24.2	6	1528599	1529146	0.446	rs2745603	-2.9	rs4367416	0.25613	5.68	-0.726	707	1	top1	0.26	1.9e-09	-0.726	0.468
Small_Intestine_Terminal_Ileum	./WEIGHTS//Small_Intestine_Terminal_Ileum/Small_Intestine_Terminal_Ileum.ENSG00000272316.1.wgt.RDat	XXbac-BPGBPG55C20.2	6	58234838	58240189	0.265	rs9391296	2.07	rs6918757	0.20217	-5.18	-0.875	153	5	enet	0.2	1.3e-07	0.89229	0.372
Small_Intestine_Terminal_Ileum	./WEIGHTS//Small_Intestine_Terminal_Ileum/Small_Intestine_Terminal_Ileum.ENSG00000272463.1.wgt.RDat	RP11-532F6.3	6	708592	711405	0.661	rs9405242	2.58	rs2244443	0.50733	-7.92	0.008	626	1	top1	0.51	3.1e-20	-0.008	0.994
Small_Intestine_Terminal_Ileum	./WEIGHTS//Small_Intestine_Terminal_Ileum/Small_Intestine_Terminal_Ileum.ENSG00000272501.1.wgt.RDat	XXbac-BPG299F13.17	6	31162977	31165814	0.536	rs3130923	30.34	rs2233976	0.12806	4.51	-6.204	174	12	enet	0.2	1.7e-07	-4.13125	3.61e-05
Small_Intestine_Terminal_Ileum	./WEIGHTS//Small_Intestine_Terminal_Ileum/Small_Intestine_Terminal_Ileum.ENSG00000272541.1.wgt.RDat	XXbac-BPGBPG55C20.1	6	58182169	58182746	0.561	rs9391296	2.07	rs6918757	0.41612	7.22	-0.875	151	3	lasso	0.42	7.9e-16	-0.96357	0.335
Small_Intestine_Terminal_Ileum	./WEIGHTS//Small_Intestine_Terminal_Ileum/Small_Intestine_Terminal_Ileum.ENSG00000273100.1.wgt.RDat	RP11-302L19.3	6	170493905	170494884	0.351	rs3935747	3.04	rs903627	0.04313	-4.03	-0.652	437	6	lasso	0.071	0.0019	0.29583	0.767
Small_Intestine_Terminal_Ileum	./WEIGHTS//Small_Intestine_Terminal_Ileum/Small_Intestine_Terminal_Ileum.ENSG00000005421.4.wgt.RDat	PON1	7	94926988	94954019	0.487	rs10259688	-2.52	rs854571	0.257708	5.66	-1.122	442	1	top1	0.26	1.7e-09	-1.122	0.26186
Small_Intestine_Terminal_Ileum	./WEIGHTS//Small_Intestine_Terminal_Ileum/Small_Intestine_Terminal_Ileum.ENSG00000005469.7.wgt.RDat	CROT	7	86974997	87029111	0.204	rs31675	-1.81	rs7778976	0.056573	4.29	-0.421	432	432	blup	0.061	0.0037	-0.01192	0.99049
Small_Intestine_Terminal_Ileum	./WEIGHTS//Small_Intestine_Terminal_Ileum/Small_Intestine_Terminal_Ileum.ENSG00000006652.9.wgt.RDat	IFRD1	7	112063023	112121045	0.362	rs2106913	-2.79	rs3807213	0.045413	-4.79	0.736	402	402	blup	0.09	0.00048	-0.31968	0.74921
Small_Intestine_Terminal_Ileum	./WEIGHTS//Small_Intestine_Terminal_Ileum/Small_Intestine_Terminal_Ileum.ENSG00000015676.13.wgt.RDat	NUDCD3	7	44418720	44530479	0.166	rs4642534	-3.11	rs11550029	0.088775	4.39	-1.821	351	1	top1	0.089	0.00053	-1.821	0.06861
Small_Intestine_Terminal_Ileum	./WEIGHTS//Small_Intestine_Terminal_Ileum/Small_Intestine_Terminal_Ileum.ENSG00000048405.5.wgt.RDat	ZNF800	7	126986844	127071978	0.178	rs17862319	-2.24	rs1057454	-0.007611	-3.59	0.847	498	498	blup	0.024	0.05	-0.06663	0.94688
Small_Intestine_Terminal_Ileum	./WEIGHTS//Small_Intestine_Terminal_Ileum/Small_Intestine_Terminal_Ileum.ENSG00000055609.13.wgt.RDat	KMT2C	7	151832010	152133090	0.303	rs6464250	1.75	rs6950216	-0.003093	-2.71	1.434	272	272	blup	0.014	0.11	-0.6899	0.49025
Small_Intestine_Terminal_Ileum	./WEIGHTS//Small_Intestine_Terminal_Ileum/Small_Intestine_Terminal_Ileum.ENSG00000067601.6.wgt.RDat	PMS2P4	7	66752528	66767894	0.237	rs7804367	-2.93	rs985435	-0.007938	3.79	0.876	367	367	blup	0.088	0.00057	0.02981	0.97622
Small_Intestine_Terminal_Ileum	./WEIGHTS//Small_Intestine_Terminal_Ileum/Small_Intestine_Terminal_Ileum.ENSG00000070669.12.wgt.RDat	ASNS	7	97481430	97501854	0.635	rs17595064	-2.76	rs11971168	0.198462	-5.94	1.87	363	8	lasso	0.36	2.8e-13	-2.63796	0.00834
Small_Intestine_Terminal_Ileum	./WEIGHTS//Small_Intestine_Terminal_Ileum/Small_Intestine_Terminal_Ileum.ENSG00000085514.11.wgt.RDat	PILRA	7	99971068	99997719	0.528	rs3847060	2.83	rs11761253	0.435878	7.88	-0.088	302	5	lasso	0.49	4.4e-19	-0.06099	0.95137
Small_Intestine_Terminal_Ileum	./WEIGHTS//Small_Intestine_Terminal_Ileum/Small_Intestine_Terminal_Ileum.ENSG00000105793.11.wgt.RDat	GTPBP10	7	89964537	90020769	0.283	rs6979944	-2.98	rs917660	0.059818	-4.67	-0.759	475	475	blup	0.13	2.4e-05	0.71702	0.47336
Small_Intestine_Terminal_Ileum	./WEIGHTS//Small_Intestine_Terminal_Ileum/Small_Intestine_Terminal_Ileum.ENSG00000105808.13.wgt.RDat	RASA4	7	102220093	102257204	0.451	rs2242586	4.05	rs12533649	0.132128	-4.38	0.265	214	1	top1	0.13	2.5e-05	-0.265	0.79101
Small_Intestine_Terminal_Ileum	./WEIGHTS//Small_Intestine_Terminal_Ileum/Small_Intestine_Terminal_Ileum.ENSG00000105852.6.wgt.RDat	PON3	7	94989256	95025675	0.172	rs6465484	2.64	rs10953143	0.0004	3.89	-1.13	456	4	lasso	0.013	0.11	-1.19431	0.23236
Small_Intestine_Terminal_Ileum	./WEIGHTS//Small_Intestine_Terminal_Ileum/Small_Intestine_Terminal_Ileum.ENSG00000106070.13.wgt.RDat	GRB10	7	50657760	50861159	0.447	rs17133991	3.5	rs7458084	0.004457	3.15	-1.295	523	523	blup	0.048	0.0092	-1.01114	0.31195
Small_Intestine_Terminal_Ileum	./WEIGHTS//Small_Intestine_Terminal_Ileum/Small_Intestine_Terminal_Ileum.ENSG00000106100.6.wgt.RDat	NOD1	7	30464143	30518400	0.365	rs11979875	-2.44	rs2267717	0.00056	3.72	0.214	444	444	blup	0.002	0.27	-0.16691	0.86744
Small_Intestine_Terminal_Ileum	./WEIGHTS//Small_Intestine_Terminal_Ileum/Small_Intestine_Terminal_Ileum.ENSG00000106113.14.wgt.RDat	CRHR2	7	30692200	30728900	0.321	rs9692492	2.53	rs24003	0.138322	-4.46	-0.828	475	1	top1	0.14	1.6e-05	0.828	0.40767
Small_Intestine_Terminal_Ileum	./WEIGHTS//Small_Intestine_Terminal_Ileum/Small_Intestine_Terminal_Ileum.ENSG00000106133.13.wgt.RDat	NSUN5P2	7	72418839	72425329	0.782	rs1861014	2.11	rs34014814	0.312002	6.28	0.388	100	1	top1	0.31	1.7e-11	0.388	0.69802
Small_Intestine_Terminal_Ileum	./WEIGHTS//Small_Intestine_Terminal_Ileum/Small_Intestine_Terminal_Ileum.ENSG00000106153.12.wgt.RDat	CHCHD2	7	56169262	56174269	0.178	rs10243009	-1.93	rs2538048	0.104527	4.49	-0.546	268	1	top1	0.1	0.00018	-0.546	0.58507
Small_Intestine_Terminal_Ileum	./WEIGHTS//Small_Intestine_Terminal_Ileum/Small_Intestine_Terminal_Ileum.ENSG00000106328.8.wgt.RDat	FSCN3	7	127231773	127242198	0.257	rs6944446	2.86	rs10228722	-0.004073	-2.95	-0.859	472	472	blup	0.044	0.012	0.86773	0.38554
Small_Intestine_Terminal_Ileum	./WEIGHTS//Small_Intestine_Terminal_Ileum/Small_Intestine_Terminal_Ileum.ENSG00000106367.9.wgt.RDat	AP1S1	7	100797678	100804877	0.567	rs3847060	2.83	rs2158611	0.30029	6.38	0.225	392	1	top1	0.3	4.7e-11	0.225	0.82198
Small_Intestine_Terminal_Ileum	./WEIGHTS//Small_Intestine_Terminal_Ileum/Small_Intestine_Terminal_Ileum.ENSG00000106392.6.wgt.RDat	C1GALT1	7	7196565	7288282	0.508	rs3757527	-2.83	rs11762665	0.33846	6.86	0.831	470	4	lasso	0.4	6.4e-15	0.75537	0.45002
Small_Intestine_Terminal_Ileum	./WEIGHTS//Small_Intestine_Terminal_Ileum/Small_Intestine_Terminal_Ileum.ENSG00000106399.7.wgt.RDat	RPA3	7	7676149	7758238	0.202	rs7801961	-2.96	rs3735460	0.177767	4.9	-1.866	752	1	top1	0.18	8.7e-07	-1.866	0.06204
Small_Intestine_Terminal_Ileum	./WEIGHTS//Small_Intestine_Terminal_Ileum/Small_Intestine_Terminal_Ileum.ENSG00000106610.10.wgt.RDat	STAG3L4	7	66770974	66786513	0.49	rs7804367	-2.93	rs13230948	0.314926	-6.34	-2.441	368	26	enet	0.32	5.5e-12	2.59895	0.00935
Small_Intestine_Terminal_Ileum	./WEIGHTS//Small_Intestine_Terminal_Ileum/Small_Intestine_Terminal_Ileum.ENSG00000121716.14.wgt.RDat	PILRB	7	99949799	99965356	0.626	rs3847060	2.83	rs6946768	0.486157	8.55	0.039	294	7	lasso	0.54	6.8e-22	-0.00533	0.99575
Small_Intestine_Terminal_Ileum	./WEIGHTS//Small_Intestine_Terminal_Ileum/Small_Intestine_Terminal_Ileum.ENSG00000122512.10.wgt.RDat	PMS2	7	6012870	6048756	0.242	rs17765559	-2.63	rs17136358	0.115951	-4.64	-0.132	344	3	lasso	0.16	2.8e-06	0.14456	0.88506
Small_Intestine_Terminal_Ileum	./WEIGHTS//Small_Intestine_Terminal_Ileum/Small_Intestine_Terminal_Ileum.ENSG00000122674.8.wgt.RDat	CCZ1	7	5938365	5964445	0.319	rs11760396	-3.15	rs6975026	0.192175	4.95	1.008	342	1	top1	0.19	2.9e-07	1.008	0.31345
Small_Intestine_Terminal_Ileum	./WEIGHTS//Small_Intestine_Terminal_Ileum/Small_Intestine_Terminal_Ileum.ENSG00000122678.10.wgt.RDat	POLM	7	44111846	44122139	0.425	rs4642534	-3.11	rs28745596	0.31973	6.52	1.073	352	6	lasso	0.37	6.7e-14	1.25008	0.21127
Small_Intestine_Terminal_Ileum	./WEIGHTS//Small_Intestine_Terminal_Ileum/Small_Intestine_Terminal_Ileum.ENSG00000122687.13.wgt.RDat	FTSJ2	7	2273866	2281840	0.284	rs12537408	3.02	rs6461233	0.084647	4.18	-0.681	419	4	lasso	0.16	3.5e-06	-0.45959	0.64581
Small_Intestine_Terminal_Ileum	./WEIGHTS//Small_Intestine_Terminal_Ileum/Small_Intestine_Terminal_Ileum.ENSG00000122783.12.wgt.RDat	C7orf49	7	134777115	134855547	0.285	rs292670	2.66	rs4728345	0.145031	4.71	0.48	455	1	top1	0.15	9.7e-06	0.48	0.63123
Small_Intestine_Terminal_Ileum	./WEIGHTS//Small_Intestine_Terminal_Ileum/Small_Intestine_Terminal_Ileum.ENSG00000126870.11.wgt.RDat	WDR60	7	158649269	158749438	0.412	rs10949725	3.01	rs4909278	0.273655	-6.06	1.119	401	7	lasso	0.28	3.8e-10	-0.81908	0.41274
Small_Intestine_Terminal_Ileum	./WEIGHTS//Small_Intestine_Terminal_Ileum/Small_Intestine_Terminal_Ileum.ENSG00000127364.2.wgt.RDat	TAS2R4	7	141478242	141479235	0.171	rs4593441	2.59	rs722727	0.139502	5.06	1.202	488	12	enet	0.14	1.1e-05	1.25164	0.2107
Small_Intestine_Terminal_Ileum	./WEIGHTS//Small_Intestine_Terminal_Ileum/Small_Intestine_Terminal_Ileum.ENSG00000127366.4.wgt.RDat	TAS2R5	7	141490017	141491166	0.271	rs4593441	2.59	rs2301924	0.122166	-4.56	0.896	484	1	top1	0.12	5e-05	-0.896	0.37025
Small_Intestine_Terminal_Ileum	./WEIGHTS//Small_Intestine_Terminal_Ileum/Small_Intestine_Terminal_Ileum.ENSG00000127399.10.wgt.RDat	LRRC61	7	150019728	150035239	0.574	rs6464035	2.21	rs11769348	0.27305	6.5	-0.828	348	348	blup	0.35	8.2e-13	-0.254	0.7995
Small_Intestine_Terminal_Ileum	./WEIGHTS//Small_Intestine_Terminal_Ileum/Small_Intestine_Terminal_Ileum.ENSG00000127947.11.wgt.RDat	PTPN12	7	77166592	77269388	0.284	rs6943246	-1.83	rs4727461	0.169617	-5.42	-0.074	374	15	enet	0.21	7.5e-08	0.20749	0.83563
Small_Intestine_Terminal_Ileum	./WEIGHTS//Small_Intestine_Terminal_Ileum/Small_Intestine_Terminal_Ileum.ENSG00000127952.12.wgt.RDat	STYXL1	7	75625656	75677322	0.427	rs999096	2.61	rs8509	0.11739	5.07	-0.148	320	3	lasso	0.25	2.5e-09	0.62228	0.53376
Small_Intestine_Terminal_Ileum	./WEIGHTS//Small_Intestine_Terminal_Ileum/Small_Intestine_Terminal_Ileum.ENSG00000129103.13.wgt.RDat	SUMF2	7	56131695	56148363	0.304	rs11769548	2.59	rs4424212	0.168751	5.24	-0.712	278	1	top1	0.17	1.7e-06	-0.712	0.47646
Small_Intestine_Terminal_Ileum	./WEIGHTS//Small_Intestine_Terminal_Ileum/Small_Intestine_Terminal_Ileum.ENSG00000131558.10.wgt.RDat	EXOC4	7	132937829	133751342	0.458	rs6947533	-2.45	rs1149560	0.038637	-4.11	0.515	292	292	blup	0.11	0.00012	1.04206	0.29738
Small_Intestine_Terminal_Ileum	./WEIGHTS//Small_Intestine_Terminal_Ileum/Small_Intestine_Terminal_Ileum.ENSG00000132436.7.wgt.RDat	FIGNL1	7	50511831	50518088	0.566	rs17133991	3.5	rs732215	0.365762	6.74	-0.003	499	1	top1	0.37	1.2e-13	-0.003	0.99761
Small_Intestine_Terminal_Ileum	./WEIGHTS//Small_Intestine_Terminal_Ileum/Small_Intestine_Terminal_Ileum.ENSG00000136197.8.wgt.RDat	C7orf25	7	42948325	42951904	0.233	rs8180689	-3.29	rs653881	0.091426	4.56	-1.692	463	11	lasso	0.1	0.00019	-1.19443	0.23231
Small_Intestine_Terminal_Ileum	./WEIGHTS//Small_Intestine_Terminal_Ileum/Small_Intestine_Terminal_Ileum.ENSG00000136247.10.wgt.RDat	ZDHHC4	7	6617065	6629005	0.314	rs3924856	-2.41	rs4724823	0.096322	-5.15	-0.143	290	2	lasso	0.14	1.9e-05	0.1748	0.86123
Small_Intestine_Terminal_Ileum	./WEIGHTS//Small_Intestine_Terminal_Ileum/Small_Intestine_Terminal_Ileum.ENSG00000136270.9.wgt.RDat	TBRG4	7	45139699	45151646	0.304	rs2331221	-1.97	rs12702146	0.018034	-3.91	0.222	439	439	blup	0.071	0.0018	-0.1602	0.87272
Small_Intestine_Terminal_Ileum	./WEIGHTS//Small_Intestine_Terminal_Ileum/Small_Intestine_Terminal_Ileum.ENSG00000146530.7.wgt.RDat	VWDE	7	12370511	12443567	0.496	rs702481	2.79	rs1371601	0.016482	4.21	1.727	617	617	blup	0.14	1e-05	-0.29731	0.76623
Small_Intestine_Terminal_Ileum	./WEIGHTS//Small_Intestine_Terminal_Ileum/Small_Intestine_Terminal_Ileum.ENSG00000146535.9.wgt.RDat	GNA12	7	2767746	2883958	0.278	rs999866	-3.22	rs798486	0.013452	3.99	-0.158	563	563	blup	0.11	0.00014	-0.01973	0.98426
Small_Intestine_Terminal_Ileum	./WEIGHTS//Small_Intestine_Terminal_Ileum/Small_Intestine_Terminal_Ileum.ENSG00000146574.11.wgt.RDat	CCZ1B	7	6833765	6866401	0.395	rs10486156	2.71	rs10242703	0.194925	-5	-0.066	408	1	top1	0.19	2.4e-07	0.066	0.94738
Small_Intestine_Terminal_Ileum	./WEIGHTS//Small_Intestine_Terminal_Ileum/Small_Intestine_Terminal_Ileum.ENSG00000146707.10.wgt.RDat	POMZP3	7	76239303	76255000	0.668	rs2908182	-2.7	rs2527935	0.396365	7.18	-0.349	161	11	lasso	0.51	1.4e-20	-1.21261	0.22528
Small_Intestine_Terminal_Ileum	./WEIGHTS//Small_Intestine_Terminal_Ileum/Small_Intestine_Terminal_Ileum.ENSG00000146830.9.wgt.RDat	GIGYF1	7	100277130	100287071	0.19	rs4316092	-3.22	rs221786	0.008425	3.56	-1.958	293	293	blup	0.034	0.025	-1.64905	0.09914
Small_Intestine_Terminal_Ileum	./WEIGHTS//Small_Intestine_Terminal_Ileum/Small_Intestine_Terminal_Ileum.ENSG00000146833.11.wgt.RDat	TRIM4	7	99488036	99517223	0.593	rs941288	2.15	rs2572019	0.509044	-7.92	0.445	270	1	top1	0.51	2.5e-20	-0.445	0.65632
Small_Intestine_Terminal_Ileum	./WEIGHTS//Small_Intestine_Terminal_Ileum/Small_Intestine_Terminal_Ileum.ENSG00000152926.10.wgt.RDat	ZNF117	7	64432154	64451186	0.228	rs6964136	1.94	rs6956537	0.084272	4.63	-1.392	257	3	lasso	0.14	1.8e-05	-1.06599	0.28643
Small_Intestine_Terminal_Ileum	./WEIGHTS//Small_Intestine_Terminal_Ileum/Small_Intestine_Terminal_Ileum.ENSG00000154710.11.wgt.RDat	RABGEF1	7	66147151	66273051	0.325	rs1267817	-2.25	rs12532675	0.166091	4.53	0.81	235	1	top1	0.17	2.1e-06	0.81	0.41794
Small_Intestine_Terminal_Ileum	./WEIGHTS//Small_Intestine_Terminal_Ileum/Small_Intestine_Terminal_Ileum.ENSG00000155530.2.wgt.RDat	LRGUK	7	133812052	133949343	0.348	rs384545	-1.99	rs7457999	0.029265	-4.24	0.11	439	31	enet	0.13	2.1e-05	-0.06999	0.9442
Small_Intestine_Terminal_Ileum	./WEIGHTS//Small_Intestine_Terminal_Ileum/Small_Intestine_Terminal_Ileum.ENSG00000157214.9.wgt.RDat	STEAP2	7	89796904	89867451	0.121	rs6979944	-2.98	rs2158747	0.097562	-4.12	-1.259	494	1	top1	0.098	0.00029	1.259	0.20803
Small_Intestine_Terminal_Ileum	./WEIGHTS//Small_Intestine_Terminal_Ileum/Small_Intestine_Terminal_Ileum.ENSG00000157224.11.wgt.RDat	CLDN12	7	90013035	90142716	0.367	rs6979944	-2.98	rs2079890	-0.004809	3.48	1.775	483	483	blup	0.033	0.026	0.4217	0.67324
Small_Intestine_Terminal_Ileum	./WEIGHTS//Small_Intestine_Terminal_Ileum/Small_Intestine_Terminal_Ileum.ENSG00000157259.6.wgt.RDat	GATAD1	7	92076767	92088150	0.527	rs6970613	2.06	rs7803469	0.263473	-5.77	0.726	307	1	top1	0.26	1e-09	-0.726	0.46784
Small_Intestine_Terminal_Ileum	./WEIGHTS//Small_Intestine_Terminal_Ileum/Small_Intestine_Terminal_Ileum.ENSG00000157680.11.wgt.RDat	DGKI	7	137065783	137531838	0.414	rs2009990	-2.79	rs2009990	-0.007351	-3.25	-2.788	422	422	blup	0.047	0.0094	2.94779	0.0032
Small_Intestine_Terminal_Ileum	./WEIGHTS//Small_Intestine_Terminal_Ileum/Small_Intestine_Terminal_Ileum.ENSG00000158525.11.wgt.RDat	CPA5	7	129984630	130008571	0.44	rs13229221	2.71	rs968404	0.249264	6.35	0.536	367	10	lasso	0.34	2e-12	-0.45181	0.6514
Small_Intestine_Terminal_Ileum	./WEIGHTS//Small_Intestine_Terminal_Ileum/Small_Intestine_Terminal_Ileum.ENSG00000158623.10.wgt.RDat	COPG2	7	130146134	130353487	0.53	rs13229221	2.71	rs10863	0.349966	-6.67	-1.069	420	6	lasso	0.37	1e-13	1.04432	0.29634
Small_Intestine_Terminal_Ileum	./WEIGHTS//Small_Intestine_Terminal_Ileum/Small_Intestine_Terminal_Ileum.ENSG00000160828.13.wgt.RDat	STAG3L2	7	74112305	74306731	0.351	rs2267815	2.28	rs707395	0.101401	-4.43	-0.114	99	6	lasso	0.13	4e-05	-0.68166	0.49545
Small_Intestine_Terminal_Ileum	./WEIGHTS//Small_Intestine_Terminal_Ileum/Small_Intestine_Terminal_Ileum.ENSG00000160993.3.wgt.RDat	ALKBH4	7	102097269	102105323	0.173	rs2242586	4.05	rs411030	0.01925	-3.96	-0.648	245	1	top1	0.019	0.069	0.648	0.51698
Small_Intestine_Terminal_Ileum	./WEIGHTS//Small_Intestine_Terminal_Ileum/Small_Intestine_Terminal_Ileum.ENSG00000161036.6.wgt.RDat	LRWD1	7	102105376	102113564	0.362	rs2242586	4.05	rs6465866	0.055895	4.34	0.336	245	245	blup	0.094	0.00038	-0.1358	0.89198
Small_Intestine_Terminal_Ileum	./WEIGHTS//Small_Intestine_Terminal_Ileum/Small_Intestine_Terminal_Ileum.ENSG00000164535.10.wgt.RDat	DAGLB	7	6448760	6487643	0.575	rs12657	-2.39	rs9374	0.350415	6.97	-0.555	305	17	enet	0.44	5.1e-17	-1.02949	0.30325
Small_Intestine_Terminal_Ileum	./WEIGHTS//Small_Intestine_Terminal_Ileum/Small_Intestine_Terminal_Ileum.ENSG00000164556.7.wgt.RDat	FAM183B	7	38724946	38726637	0.358	rs2534600	2.25	rs12701661	0.099282	-4.93	-0.104	546	1	top1	0.099	0.00025	0.104	0.91717
Small_Intestine_Terminal_Ileum	./WEIGHTS//Small_Intestine_Terminal_Ileum/Small_Intestine_Terminal_Ileum.ENSG00000164654.11.wgt.RDat	MIOS	7	7606628	7647127	0.246	rs7801961	-2.96	rs10952074	0.055263	4.07	-1.396	716	20	enet	0.11	0.00014	-1.39099	0.16423
Small_Intestine_Terminal_Ileum	./WEIGHTS//Small_Intestine_Terminal_Ileum/Small_Intestine_Terminal_Ileum.ENSG00000164669.8.wgt.RDat	INTS4L1	7	64601603	64694600	0.311	rs41474947	1.86	rs673957	0.16058	-4.67	1.229	214	1	top1	0.16	3.1e-06	-1.229	0.21907
Small_Intestine_Terminal_Ileum	./WEIGHTS//Small_Intestine_Terminal_Ileum/Small_Intestine_Terminal_Ileum.ENSG00000164707.11.wgt.RDat	SLC13A4	7	135365985	135414006	0.274	rs3110800	-2.75	rs7810260	0.065005	4.66	2.173	470	470	blup	0.074	0.0015	1.30487	0.19194
Small_Intestine_Terminal_Ileum	./WEIGHTS//Small_Intestine_Terminal_Ileum/Small_Intestine_Terminal_Ileum.ENSG00000164818.11.wgt.RDat	HEATR2	7	766615	829190	0.374	rs11543855	-2.55	rs6943174	0.363474	6.66	0.263	293	3	lasso	0.4	2.9e-15	0.36624	0.71419
Small_Intestine_Terminal_Ileum	./WEIGHTS//Small_Intestine_Terminal_Ileum/Small_Intestine_Terminal_Ileum.ENSG00000164850.10.wgt.RDat	GPER1	7	1121844	1133451	0.355	rs4725234	3.18	rs6943934	-0.005462	-3.59	1.182	396	10	lasso	-0.0049	0.52	-0.94774	0.34326
Small_Intestine_Terminal_Ileum	./WEIGHTS//Small_Intestine_Terminal_Ileum/Small_Intestine_Terminal_Ileum.ENSG00000164880.11.wgt.RDat	INTS1	7	1509913	1545489	0.438	rs4725234	3.18	rs6968011	0.289184	-6.36	-0.122	372	8	lasso	0.31	2.9e-11	-0.40525	0.68529
Small_Intestine_Terminal_Ileum	./WEIGHTS//Small_Intestine_Terminal_Ileum/Small_Intestine_Terminal_Ileum.ENSG00000165055.11.wgt.RDat	METTL2B	7	128116783	128146656	0.403	rs3750035	-3.21	rs7806863	0.064782	-4.97	0.881	385	6	lasso	0.19	3.5e-07	-0.45677	0.64784
Small_Intestine_Terminal_Ileum	./WEIGHTS//Small_Intestine_Terminal_Ileum/Small_Intestine_Terminal_Ileum.ENSG00000165171.6.wgt.RDat	WBSCR27	7	73248920	73256865	0.6	rs10233395	-2.03	rs13228435	0.547355	8.5	-1.439	296	8	lasso	0.57	6.1e-24	-1.42317	0.15469
Small_Intestine_Terminal_Ileum	./WEIGHTS//Small_Intestine_Terminal_Ileum/Small_Intestine_Terminal_Ileum.ENSG00000166667.8.wgt.RDat	SPDYE6	7	101986192	101996889	0.419	rs2242586	4.05	rs12669274	0.069822	-4.76	-0.325	245	245	blup	0.19	2.8e-07	0.51839	0.60419
Small_Intestine_Terminal_Ileum	./WEIGHTS//Small_Intestine_Terminal_Ileum/Small_Intestine_Terminal_Ileum.ENSG00000170356.8.wgt.RDat	OR2A20P	7	143947138	143950050	0.2	rs10952582	-2.28	rs7779313	0.03081	-3.74	-1.278	305	305	blup	0.039	0.016	0.24042	0.81
Small_Intestine_Terminal_Ileum	./WEIGHTS//Small_Intestine_Terminal_Ileum/Small_Intestine_Terminal_Ileum.ENSG00000170419.6.wgt.RDat	VSTM2A	7	54610018	54638773	0.32	rs1020644	-2.95	rs1357887	0.310252	6.24	2.059	443	1	top1	0.31	2e-11	2.059	0.03949
Small_Intestine_Terminal_Ileum	./WEIGHTS//Small_Intestine_Terminal_Ileum/Small_Intestine_Terminal_Ileum.ENSG00000170807.11.wgt.RDat	LMOD2	7	123295861	123304344	0.199	rs10265711	2.37	rs7807859	0.030731	3.75	-1.223	346	4	lasso	0.069	0.0021	-0.91026	0.36268
Small_Intestine_Terminal_Ileum	./WEIGHTS//Small_Intestine_Terminal_Ileum/Small_Intestine_Terminal_Ileum.ENSG00000176125.3.wgt.RDat	UFSP1	7	100486346	100487339	0.215	rs4316092	-2.88	rs12705099	0.051377	-4.14	-0.934	346	1	top1	0.051	0.0071	0.934	0.3503
Small_Intestine_Terminal_Ileum	./WEIGHTS//Small_Intestine_Terminal_Ileum/Small_Intestine_Terminal_Ileum.ENSG00000177683.9.wgt.RDat	THAP5	7	108194987	108209897	0.25	rs17330779	-2.81	rs40936	0.194903	5.25	-0.292	454	12	enet	0.22	4.9e-08	0.09396	0.92514
Small_Intestine_Terminal_Ileum	./WEIGHTS//Small_Intestine_Terminal_Ileum/Small_Intestine_Terminal_Ileum.ENSG00000178381.7.wgt.RDat	ZFAND2A	7	1191707	1200395	0.491	rs4725234	3.18	rs2960837	0.558797	8.27	0.324	401	1	top1	0.56	4.2e-23	0.324	0.74594
Small_Intestine_Terminal_Ileum	./WEIGHTS//Small_Intestine_Terminal_Ileum/Small_Intestine_Terminal_Ileum.ENSG00000178809.7.wgt.RDat	TRIM73	7	75024709	75039508	0.505	rs7784660	2.38	rs1167829	0.226242	-5.34	0.942	170	28	enet	0.28	2.6e-10	-0.10585	0.9157
Small_Intestine_Terminal_Ileum	./WEIGHTS//Small_Intestine_Terminal_Ileum/Small_Intestine_Terminal_Ileum.ENSG00000179406.6.wgt.RDat	LINC00174	7	65841031	65866325	0.266	rs1267817	-2.25	rs9791713	0.013919	-3.66	-1.021	237	34	enet	0.11	0.00013	0.6078	0.54332
Small_Intestine_Terminal_Ileum	./WEIGHTS//Small_Intestine_Terminal_Ileum/Small_Intestine_Terminal_Ileum.ENSG00000179428.2.wgt.RDat	AC073072.5	7	22765014	22766324	0.297	rs12539947	3.12	rs1800797	0.187895	5.33	1.402	516	4	lasso	0.2	1.5e-07	1.27182	0.20344
Small_Intestine_Terminal_Ileum	./WEIGHTS//Small_Intestine_Terminal_Ileum/Small_Intestine_Terminal_Ileum.ENSG00000182722.5.wgt.RDat	SEPHS1P1	7	64312775	64313732	0.358	rs626805	2.81	rs7809177	0.232997	5.48	-1.439	269	1	top1	0.23	1.2e-08	-1.439	0.15015
Small_Intestine_Terminal_Ileum	./WEIGHTS//Small_Intestine_Terminal_Ileum/Small_Intestine_Terminal_Ileum.ENSG00000184903.5.wgt.RDat	IMMP2L	7	110303110	111202573	0.322	rs7782005	2.42	rs38751	0.14692	-4.96	0.7	317	17	enet	0.16	3e-06	-1.24976	0.21139
Small_Intestine_Terminal_Ileum	./WEIGHTS//Small_Intestine_Terminal_Ileum/Small_Intestine_Terminal_Ileum.ENSG00000185290.3.wgt.RDat	NUPR1L	7	56182374	56184093	0.425	rs10243009	-1.93	rs1605029	0.132751	5.02	1.213	275	275	blup	0.15	9.4e-06	1.05222	0.2927
Small_Intestine_Terminal_Ileum	./WEIGHTS//Small_Intestine_Terminal_Ileum/Small_Intestine_Terminal_Ileum.ENSG00000187391.13.wgt.RDat	MAGI2	7	77646393	79082890	0.209	rs2041483	3.51	rs17152506	0.065352	4.23	-0.192	364	16	enet	0.097	0.0003	-0.54202	0.58781
Small_Intestine_Terminal_Ileum	./WEIGHTS//Small_Intestine_Terminal_Ileum/Small_Intestine_Terminal_Ileum.ENSG00000187953.6.wgt.RDat	PMS2CL	7	6749759	6793493	0.432	rs3924856	-2.41	rs10951994	0.180791	-4.83	-1.784	322	1	top1	0.18	7e-07	1.784	0.07442
Small_Intestine_Terminal_Ileum	./WEIGHTS//Small_Intestine_Terminal_Ileum/Small_Intestine_Terminal_Ileum.ENSG00000188191.10.wgt.RDat	PRKAR1B	7	588834	767287	0.298	rs11543855	-2.55	rs10950881	0.128671	-4.97	-0.156	293	10	lasso	0.15	7.6e-06	-0.62777	0.53015
Small_Intestine_Terminal_Ileum	./WEIGHTS//Small_Intestine_Terminal_Ileum/Small_Intestine_Terminal_Ileum.ENSG00000188372.10.wgt.RDat	ZP3	7	76054224	76071388	0.687	rs2908182	-2.7	rs34238522	0.409702	7.35	-0.115	223	5	lasso	0.6	1.9e-25	0.0637	0.94921
Small_Intestine_Terminal_Ileum	./WEIGHTS//Small_Intestine_Terminal_Ileum/Small_Intestine_Terminal_Ileum.ENSG00000188707.4.wgt.RDat	ZBED6CL	7	150026938	150029808	0.37	rs6464035	2.21	rs11769348	0.141618	-5.37	-0.828	353	353	blup	0.16	2.6e-06	1.32557	0.18498
Small_Intestine_Terminal_Ileum	./WEIGHTS//Small_Intestine_Terminal_Ileum/Small_Intestine_Terminal_Ileum.ENSG00000188730.4.wgt.RDat	VWC2	7	49813257	49961546	0.18	rs960381	3	rs4389881	-0.008109	-3.2	-1.802	406	406	blup	0.074	0.0015	0.57251	0.56698
Small_Intestine_Terminal_Ileum	./WEIGHTS//Small_Intestine_Terminal_Ileum/Small_Intestine_Terminal_Ileum.ENSG00000189011.9.wgt.RDat	AC138783.12	7	74702428	74714647	0.197	rs12532096	-2.24	rs1167829	0.162151	4.65	0.942	45	1	top1	0.16	2.8e-06	0.942	0.34619
Small_Intestine_Terminal_Ileum	./WEIGHTS//Small_Intestine_Terminal_Ileum/Small_Intestine_Terminal_Ileum.ENSG00000189316.3.wgt.RDat	RP11-797H7.5	7	64348905	64350478	0.216	rs626805	2.81	rs13236784	0.100233	4.42	-0.775	257	1	top1	0.1	0.00024	-0.775	0.43834
Small_Intestine_Terminal_Ileum	./WEIGHTS//Small_Intestine_Terminal_Ileum/Small_Intestine_Terminal_Ileum.ENSG00000196204.7.wgt.RDat	RNF216P1	7	5013619	5080306	0.368	rs11760396	-3.15	rs12671224	0.231685	-5.45	0.947	354	1	top1	0.23	1.4e-08	-0.947	0.34364
Small_Intestine_Terminal_Ileum	./WEIGHTS//Small_Intestine_Terminal_Ileum/Small_Intestine_Terminal_Ileum.ENSG00000196295.7.wgt.RDat	AC005154.6	7	30555925	30625588	0.709	rs9692492	2.53	rs38487	0.385931	7.43	0.883	468	9	lasso	0.45	1.7e-17	1.27474	0.2024
Small_Intestine_Terminal_Ileum	./WEIGHTS//Small_Intestine_Terminal_Ileum/Small_Intestine_Terminal_Ileum.ENSG00000196313.7.wgt.RDat	POM121	7	72349936	72421979	0.146	rs6460722	-2.16	rs34014814	-0.008156	2.95	0.388	118	118	blup	0.043	0.013	-0.03818	0.96955
Small_Intestine_Terminal_Ileum	./WEIGHTS//Small_Intestine_Terminal_Ileum/Small_Intestine_Terminal_Ileum.ENSG00000196456.4.wgt.RDat	ZNF775	7	150076418	150109558	0.232	rs4725838	1.84	rs10241479	-0.002318	-3.35	-0.535	374	374	blup	0.072	0.0017	0.70798	0.47896
Small_Intestine_Terminal_Ileum	./WEIGHTS//Small_Intestine_Terminal_Ileum/Small_Intestine_Terminal_Ileum.ENSG00000196683.6.wgt.RDat	TOMM7	7	22852251	22862470	0.461	rs12539947	3.12	rs2270105	0.304763	-6.31	-1.314	502	1	top1	0.3	3.2e-11	1.314	0.18885
Small_Intestine_Terminal_Ileum	./WEIGHTS//Small_Intestine_Terminal_Ileum/Small_Intestine_Terminal_Ileum.ENSG00000197362.9.wgt.RDat	ZNF786	7	148766735	148787874	0.188	rs1046140	3.55	rs7788925	0.10209	-4.21	0.319	377	1	top1	0.1	0.00021	-0.319	0.74973
Small_Intestine_Terminal_Ileum	./WEIGHTS//Small_Intestine_Terminal_Ileum/Small_Intestine_Terminal_Ileum.ENSG00000197558.7.wgt.RDat	SSPO	7	149473131	149531068	0.576	rs1046140	3.55	rs2074691	0.003993	4	-0.082	289	14	lasso	0.099	0.00026	-0.32995	0.74144
Small_Intestine_Terminal_Ileum	./WEIGHTS//Small_Intestine_Terminal_Ileum/Small_Intestine_Terminal_Ileum.ENSG00000198039.7.wgt.RDat	ZNF273	7	64330550	64391344	0.244	rs626805	2.81	rs13223327	0.07326	-4.73	0.954	264	264	blup	0.11	0.00012	-1.54307	0.12281
Small_Intestine_Terminal_Ileum	./WEIGHTS//Small_Intestine_Terminal_Ileum/Small_Intestine_Terminal_Ileum.ENSG00000198286.5.wgt.RDat	CARD11	7	2945775	3083579	0.327	rs999866	-3.22	rs12700827	-0.008361	-3.55	0.233	600	600	blup	0.051	0.0072	0.18918	0.84995
Small_Intestine_Terminal_Ileum	./WEIGHTS//Small_Intestine_Terminal_Ileum/Small_Intestine_Terminal_Ileum.ENSG00000198874.8.wgt.RDat	TYW1	7	66460160	66704501	0.193	rs4718581	-2.8	rs10242790	0.057988	4.6	-1.421	257	257	blup	0.1	0.00018	-0.78706	0.43125
Small_Intestine_Terminal_Ileum	./WEIGHTS//Small_Intestine_Terminal_Ileum/Small_Intestine_Terminal_Ileum.ENSG00000205060.6.wgt.RDat	SLC35B4	7	133974084	134001803	0.221	rs384545	-1.99	rs1978504	0.178993	-5.25	-0.922	515	1	top1	0.18	8e-07	0.922	0.35653
Small_Intestine_Terminal_Ileum	./WEIGHTS//Small_Intestine_Terminal_Ileum/Small_Intestine_Terminal_Ileum.ENSG00000205485.9.wgt.RDat	AC004980.7	7	76178677	76257299	0.346	rs2908182	-2.7	rs804025	0.198157	-5.05	-0.732	178	1	top1	0.2	1.9e-07	0.732	0.46417
Small_Intestine_Terminal_Ileum	./WEIGHTS//Small_Intestine_Terminal_Ileum/Small_Intestine_Terminal_Ileum.ENSG00000205578.4.wgt.RDat	POM121B	7	72707497	72716496	0.472	rs1861014	2.11	rs1861014	-0.007694	-3.82	2.113	159	22	enet	0.099	0.00026	-2.2739	0.02297
Small_Intestine_Terminal_Ileum	./WEIGHTS//Small_Intestine_Terminal_Ileum/Small_Intestine_Terminal_Ileum.ENSG00000205583.9.wgt.RDat	STAG3L1	7	74988448	75024291	0.393	rs7784660	2.38	rs17207196	0.219517	5.23	0.079	163	1	top1	0.22	3.6e-08	0.079	0.93703
Small_Intestine_Terminal_Ileum	./WEIGHTS//Small_Intestine_Terminal_Ileum/Small_Intestine_Terminal_Ileum.ENSG00000211697.2.wgt.RDat	TRGV5	7	38388956	38389623	0.364	rs11976947	2.86	rs2072505	0.136065	-5.69	0.455	637	14	enet	0.2	1.6e-07	-0.73057	0.46504
Small_Intestine_Terminal_Ileum	./WEIGHTS//Small_Intestine_Terminal_Ileum/Small_Intestine_Terminal_Ileum.ENSG00000211698.2.wgt.RDat	TRGV4	7	38393316	38394118	0.654	rs11976947	2.87	rs2072505	0.310291	-6.6	0.455	632	42	enet	0.41	1.7e-15	-0.49058	0.62372
Small_Intestine_Terminal_Ileum	./WEIGHTS//Small_Intestine_Terminal_Ileum/Small_Intestine_Terminal_Ileum.ENSG00000211699.2.wgt.RDat	TRGV3	7	38398113	38398763	0.448	rs11976947	2.91	rs3735091	0.11872	-5.4	1.241	632	60	enet	0.23	1.4e-08	-1.09649	0.27286
Small_Intestine_Terminal_Ileum	./WEIGHTS//Small_Intestine_Terminal_Ileum/Small_Intestine_Terminal_Ileum.ENSG00000211707.3.wgt.RDat	TRBV7-1	7	142032006	142032527	0.282	rs361445	-2.63	rs11768398	0.083293	-4.63	1.017	428	5	lasso	0.098	0.00027	-0.58961	0.55545
Small_Intestine_Terminal_Ileum	./WEIGHTS//Small_Intestine_Terminal_Ileum/Small_Intestine_Terminal_Ileum.ENSG00000211710.3.wgt.RDat	TRBV4-1	7	142013007	142013489	0.266	rs361445	-2.63	rs4236475	0.115797	4.51	-0.555	423	1	top1	0.12	7.9e-05	-0.555	0.57889
Small_Intestine_Terminal_Ileum	./WEIGHTS//Small_Intestine_Terminal_Ileum/Small_Intestine_Terminal_Ileum.ENSG00000211753.2.wgt.RDat	TRBV28	7	142428484	142428984	0.377	rs8176023	-3.52	rs4726571	0.196684	-5.49	-0.901	417	1	top1	0.2	2.1e-07	0.901	0.36759
Small_Intestine_Terminal_Ileum	./WEIGHTS//Small_Intestine_Terminal_Ileum/Small_Intestine_Terminal_Ileum.ENSG00000213214.3.wgt.RDat	ARHGEF35	7	143883176	143885488	0.426	rs10952582	-2.28	rs11763619	0.243681	-6.18	-1.293	296	296	blup	0.31	1.3e-11	0.52827	0.59731
Small_Intestine_Terminal_Ileum	./WEIGHTS//Small_Intestine_Terminal_Ileum/Small_Intestine_Terminal_Ileum.ENSG00000213462.4.wgt.RDat	ERV3-1	7	64451415	64467121	0.275	rs6964136	1.94	rs2140724	0.115158	-5.08	-0.47	255	255	blup	0.16	3.1e-06	0.48424	0.62822
Small_Intestine_Terminal_Ileum	./WEIGHTS//Small_Intestine_Terminal_Ileum/Small_Intestine_Terminal_Ileum.ENSG00000213640.3.wgt.RDat	RP11-797H7.3	7	64323377	64324748	0.594	rs626805	2.81	rs13236784	0.476789	7.92	-0.775	265	13	enet	0.53	1e-21	-1.10066	0.27104
Small_Intestine_Terminal_Ileum	./WEIGHTS//Small_Intestine_Terminal_Ileum/Small_Intestine_Terminal_Ileum.ENSG00000214102.3.wgt.RDat	WEE2	7	141408153	141431071	0.188	rs4593441	2.59	rs2013816	0.108788	4.75	0.809	459	1	top1	0.11	0.00013	0.809	0.41852
Small_Intestine_Terminal_Ileum	./WEIGHTS//Small_Intestine_Terminal_Ileum/Small_Intestine_Terminal_Ileum.ENSG00000214106.3.wgt.RDat	PAXIP1-AS2	7	154720208	154741618	0.371	rs7456406	2.71	rs11543936	0.288255	5.97	1.67	584	1	top1	0.29	1.3e-10	1.67	0.09492
Small_Intestine_Terminal_Ileum	./WEIGHTS//Small_Intestine_Terminal_Ileum/Small_Intestine_Terminal_Ileum.ENSG00000214253.4.wgt.RDat	FIS1	7	100882739	100895597	0.274	rs3847060	2.83	rs10255195	0.122042	-4.62	-0.85	380	1	top1	0.12	5.1e-05	0.85	0.39533
Small_Intestine_Terminal_Ileum	./WEIGHTS//Small_Intestine_Terminal_Ileum/Small_Intestine_Terminal_Ileum.ENSG00000214293.4.wgt.RDat	RSBN1L-AS1	7	77286977	77325582	0.501	rs10486838	2.26	rs10499835	0.190376	-5.46	0.027	517	1	top1	0.19	3.4e-07	-0.027	0.97846
Small_Intestine_Terminal_Ileum	./WEIGHTS//Small_Intestine_Terminal_Ileum/Small_Intestine_Terminal_Ileum.ENSG00000214309.3.wgt.RDat	MBLAC1	7	99724317	99726118	0.393	rs941288	2.15	rs4134891	0.118767	5.02	0.506	281	6	lasso	0.17	1.8e-06	0.2132	0.83117
Small_Intestine_Terminal_Ileum	./WEIGHTS//Small_Intestine_Terminal_Ileum/Small_Intestine_Terminal_Ileum.ENSG00000215018.5.wgt.RDat	COL28A1	7	7395834	7575484	0.232	rs7801961	-2.96	rs28992773	0.060785	-3.57	0.039	712	712	blup	0.072	0.0017	0.36992	0.71144
Small_Intestine_Terminal_Ileum	./WEIGHTS//Small_Intestine_Terminal_Ileum/Small_Intestine_Terminal_Ileum.ENSG00000219545.5.wgt.RDat	RPA3-AS1	7	7681135	8007651	0.499	rs7801961	-2.96	rs17563175	0.143251	5.15	-0.214	726	9	lasso	0.26	1.2e-09	-0.31836	0.75021
Small_Intestine_Terminal_Ileum	./WEIGHTS//Small_Intestine_Terminal_Ileum/Small_Intestine_Terminal_Ileum.ENSG00000221838.5.wgt.RDat	AP4M1	7	99699564	99707968	0.204	rs941288	2.15	rs4729567	0.105717	4.44	-0.976	274	1	top1	0.11	0.00016	-0.976	0.32906
Small_Intestine_Terminal_Ileum	./WEIGHTS//Small_Intestine_Terminal_Ileum/Small_Intestine_Terminal_Ileum.ENSG00000223969.1.wgt.RDat	AC002456.2	7	90219933	90226667	0.257	rs17867660	2.11	rs12704552	0.120304	4.35	-0.366	450	6	lasso	0.12	4.1e-05	-0.02856	0.97721
Small_Intestine_Terminal_Ileum	./WEIGHTS//Small_Intestine_Terminal_Ileum/Small_Intestine_Terminal_Ileum.ENSG00000225648.1.wgt.RDat	SBDSP1	7	72300004	72307909	0.212	rs6460722	-2.16	rs6979389	0.033287	-3.24	-0.593	133	1	top1	0.033	0.025	0.593	0.55318
Small_Intestine_Terminal_Ileum	./WEIGHTS//Small_Intestine_Terminal_Ileum/Small_Intestine_Terminal_Ileum.ENSG00000225726.1.wgt.RDat	AC007000.10	7	76701068	76701554	0.279	rs2908182	-2.7	rs2068031	0.018038	-3.38	-0.86	263	1	top1	0.018	0.076	0.86	0.38979
Small_Intestine_Terminal_Ileum	./WEIGHTS//Small_Intestine_Terminal_Ileum/Small_Intestine_Terminal_Ileum.ENSG00000226002.1.wgt.RDat	RP11-460N20.5	7	64544481	64560610	0.242	rs41474947	1.86	rs1812771	0.186088	5.5	1.011	233	12	enet	0.2	1.8e-07	0.90584	0.36502
Small_Intestine_Terminal_Ileum	./WEIGHTS//Small_Intestine_Terminal_Ileum/Small_Intestine_Terminal_Ileum.ENSG00000226278.1.wgt.RDat	PSPHP1	7	55832490	55840981	0.793	rs815961	3.46	rs11982736	0.218099	6.54	0.319	353	353	blup	0.27	7.7e-10	0.28265	0.77744
Small_Intestine_Terminal_Ileum	./WEIGHTS//Small_Intestine_Terminal_Ileum/Small_Intestine_Terminal_Ileum.ENSG00000226816.2.wgt.RDat	AC005082.12	7	23245632	23247664	0.169	rs10265548	2.68	rs7808488	0.091039	4.34	0.412	433	1	top1	0.091	0.00045	0.412	0.68034
Small_Intestine_Terminal_Ileum	./WEIGHTS//Small_Intestine_Terminal_Ileum/Small_Intestine_Terminal_Ileum.ENSG00000226824.2.wgt.RDat	RP4-756H11.3	7	66119525	66134842	0.704	rs1267817	-2.25	rs2659915	0.55672	8.29	-0.53	237	12	lasso	0.58	3.9e-24	-0.01533	0.98777
Small_Intestine_Terminal_Ileum	./WEIGHTS//Small_Intestine_Terminal_Ileum/Small_Intestine_Terminal_Ileum.ENSG00000226874.1.wgt.RDat	AC005154.8	7	30583669	30584047	0.411	rs9692492	2.53	rs38488	0.269156	5.85	1.204	462	1	top1	0.27	6.5e-10	1.204	0.22859
Small_Intestine_Terminal_Ileum	./WEIGHTS//Small_Intestine_Terminal_Ileum/Small_Intestine_Terminal_Ileum.ENSG00000227113.2.wgt.RDat	RP11-460N20.4	7	64535401	64539158	0.219	rs41474947	1.86	rs1812771	0.172445	5.44	1.011	233	15	enet	0.2	1.8e-07	1.21813	0.22318
Small_Intestine_Terminal_Ileum	./WEIGHTS//Small_Intestine_Terminal_Ileum/Small_Intestine_Terminal_Ileum.ENSG00000227471.4.wgt.RDat	AKR1B15	7	134233888	134264627	0.365	rs11974887	-2.61	rs1722883	0.341952	7.21	0.831	544	4	lasso	0.34	9.9e-13	0.76751	0.44278
Small_Intestine_Terminal_Ileum	./WEIGHTS//Small_Intestine_Terminal_Ileum/Small_Intestine_Terminal_Ileum.ENSG00000228019.1.wgt.RDat	RP11-166O4.4	7	66772592	66773343	0.238	rs7804367	-2.93	rs7804093	0.075456	-4.51	-2.096	368	368	blup	0.12	4.6e-05	1.64391	0.10019
Small_Intestine_Terminal_Ileum	./WEIGHTS//Small_Intestine_Terminal_Ileum/Small_Intestine_Terminal_Ileum.ENSG00000228049.5.wgt.RDat	POLR2J2	7	102306524	102312076	0.716	rs2242586	4.05	rs11981219	0.441932	7.29	0.115	208	18	enet	0.45	2e-17	0.38383	0.70111
Small_Intestine_Terminal_Ileum	./WEIGHTS//Small_Intestine_Terminal_Ileum/Small_Intestine_Terminal_Ileum.ENSG00000228113.3.wgt.RDat	AC003991.3	7	87848674	87921781	0.304	rs10267815	-2.47	rs43111	0.03905	-3.54	-0.823	351	351	blup	0.06	0.004	1.29925	0.19386
Small_Intestine_Terminal_Ileum	./WEIGHTS//Small_Intestine_Terminal_Ileum/Small_Intestine_Terminal_Ileum.ENSG00000228421.2.wgt.RDat	AC005013.5	7	28998566	28998961	0.351	rs1034839	3.6	rs2286219	0.122497	-4.65	-1.282	687	1	top1	0.12	4.9e-05	1.282	0.19984
Small_Intestine_Terminal_Ileum	./WEIGHTS//Small_Intestine_Terminal_Ileum/Small_Intestine_Terminal_Ileum.ENSG00000228668.1.wgt.RDat	TRGV5P	7	38384631	38385100	0.397	rs11976947	2.88	rs12532845	0.087312	5.05	-0.499	640	4	lasso	0.23	1.5e-08	-0.78595	0.4319
Small_Intestine_Terminal_Ileum	./WEIGHTS//Small_Intestine_Terminal_Ileum/Small_Intestine_Terminal_Ileum.ENSG00000228775.3.wgt.RDat	WEE2-AS1	7	141404138	141438120	0.388	rs4593441	2.59	rs2013816	0.402556	7.33	0.809	446	23	enet	0.42	8.3e-16	0.66963	0.5031
Small_Intestine_Terminal_Ileum	./WEIGHTS//Small_Intestine_Terminal_Ileum/Small_Intestine_Terminal_Ileum.ENSG00000228903.2.wgt.RDat	RASA4CP	7	44066550	44079121	0.32	rs4642534	-3.11	rs17551738	0.204768	-5.16	0.698	347	1	top1	0.2	1.1e-07	-0.698	0.48518
Small_Intestine_Terminal_Ileum	./WEIGHTS//Small_Intestine_Terminal_Ileum/Small_Intestine_Terminal_Ileum.ENSG00000229043.2.wgt.RDat	AC091729.9	7	1200121	1204903	0.762	rs4725234	3.18	rs2960839	0.561375	8.41	0.257	400	14	lasso	0.67	2.7e-30	0.12542	0.90019
Small_Intestine_Terminal_Ileum	./WEIGHTS//Small_Intestine_Terminal_Ileum/Small_Intestine_Terminal_Ileum.ENSG00000229358.3.wgt.RDat	DPY19L1P1	7	32620561	32801399	0.399	rs17161127	2.09	rs4723186	0.295703	6.35	-0.171	408	11	enet	0.31	2.7e-11	-0.23923	0.81092
Small_Intestine_Terminal_Ileum	./WEIGHTS//Small_Intestine_Terminal_Ileum/Small_Intestine_Terminal_Ileum.ENSG00000229413.1.wgt.RDat	AC018638.1	7	128293740	128293989	0.479	rs3750035	-3.21	rs2402923	0.311013	6.19	0.823	367	1	top1	0.31	1.8e-11	0.823	0.41051
Small_Intestine_Terminal_Ileum	./WEIGHTS//Small_Intestine_Terminal_Ileum/Small_Intestine_Terminal_Ileum.ENSG00000230295.1.wgt.RDat	RP11-458F8.2	7	66345695	66347968	0.237	rs13230948	-2.44	rs35876551	0.168913	-4.9	-2.158	217	1	top1	0.17	1.7e-06	2.158	0.03093
Small_Intestine_Terminal_Ileum	./WEIGHTS//Small_Intestine_Terminal_Ileum/Small_Intestine_Terminal_Ileum.ENSG00000230658.1.wgt.RDat	KLHL7-AS1	7	23140847	23145322	0.553	rs10265548	2.68	rs7787110	0.563165	8.46	0.69	431	7	lasso	0.59	3.7e-25	0.51484	0.60666
Small_Intestine_Terminal_Ileum	./WEIGHTS//Small_Intestine_Terminal_Ileum/Small_Intestine_Terminal_Ileum.ENSG00000230715.2.wgt.RDat	RP11-274B21.4	7	128292895	128293719	0.74	rs3750035	-3.21	rs2402923	0.62309	8.68	0.823	368	1	top1	0.62	3.4e-27	0.823	0.41051
Small_Intestine_Terminal_Ileum	./WEIGHTS//Small_Intestine_Terminal_Ileum/Small_Intestine_Terminal_Ileum.ENSG00000231170.1.wgt.RDat	AC002451.3	7	95225994	95243031	0.216	rs1873036	-2.79	rs2078888	0.181722	5.27	-1.246	508	3	lasso	0.19	3e-07	-1.35649	0.17494
Small_Intestine_Terminal_Ileum	./WEIGHTS//Small_Intestine_Terminal_Ileum/Small_Intestine_Terminal_Ileum.ENSG00000231794.3.wgt.RDat	AC009542.2	7	134883153	134887108	0.282	rs292670	2.66	rs12540686	0.018471	3.83	-0.013	452	452	blup	0.049	0.0085	0.49544	0.62029
Small_Intestine_Terminal_Ileum	./WEIGHTS//Small_Intestine_Terminal_Ileum/Small_Intestine_Terminal_Ileum.ENSG00000231952.3.wgt.RDat	DPY19L1P2	7	32852369	32878182	0.305	rs6462351	1.99	rs6961786	0.131526	5.46	0.158	392	11	enet	0.23	2.3e-08	-0.07397	0.94103
Small_Intestine_Terminal_Ileum	./WEIGHTS//Small_Intestine_Terminal_Ileum/Small_Intestine_Terminal_Ileum.ENSG00000232445.1.wgt.RDat	RP11-132A1.4	7	100951627	100954266	0.445	rs2227714	-2.76	rs34532455	0.175236	-5.18	-0.488	377	8	lasso	0.19	3.1e-07	0.56451	0.57241
Small_Intestine_Terminal_Ileum	./WEIGHTS//Small_Intestine_Terminal_Ileum/Small_Intestine_Terminal_Ileum.ENSG00000232546.1.wgt.RDat	RP11-458F8.1	7	66313483	66323123	0.256	rs1267817	-2.25	rs35876551	0.194279	-4.99	-2.158	214	1	top1	0.19	2.5e-07	2.158	0.03093
Small_Intestine_Terminal_Ileum	./WEIGHTS//Small_Intestine_Terminal_Ileum/Small_Intestine_Terminal_Ileum.ENSG00000232559.2.wgt.RDat	GS1-124K5.12	7	66010634	66057373	0.22	rs1267817	-2.25	rs6968534	0.010949	4.24	-0.735	248	4	lasso	0.082	0.00084	-0.52671	0.59839
Small_Intestine_Terminal_Ileum	./WEIGHTS//Small_Intestine_Terminal_Ileum/Small_Intestine_Terminal_Ileum.ENSG00000233429.5.wgt.RDat	HOTAIRM1	7	27135713	27139720	0.443	rs10228105	-3.05	rs706017	0.087903	4.44	-0.853	419	34	enet	0.19	3.8e-07	-0.74316	0.45738
Small_Intestine_Terminal_Ileum	./WEIGHTS//Small_Intestine_Terminal_Ileum/Small_Intestine_Terminal_Ileum.ENSG00000233448.2.wgt.RDat	PMS2P9	7	76669261	76673093	0.366	rs2908182	-2.7	rs10278476	0.020575	-3.78	1.779	252	6	lasso	0.047	0.0099	-1.38282	0.16672
Small_Intestine_Terminal_Ileum	./WEIGHTS//Small_Intestine_Terminal_Ileum/Small_Intestine_Terminal_Ileum.ENSG00000233942.1.wgt.RDat	AC004012.1	7	95101147	95103310	0.279	rs1873036	-2.79	rs3801916	-0.005912	3.48	0.315	473	473	blup	-0.0014	0.36	0.8421	0.39973
Small_Intestine_Terminal_Ileum	./WEIGHTS//Small_Intestine_Terminal_Ileum/Small_Intestine_Terminal_Ileum.ENSG00000234432.3.wgt.RDat	RP11-1275H24.1	7	5466033	5468361	0.454	rs11760396	-3.15	rs11971512	-0.007812	3.05	1.208	330	330	blup	0.082	0.00082	0.41004	0.68177
Small_Intestine_Terminal_Ileum	./WEIGHTS//Small_Intestine_Terminal_Ileum/Small_Intestine_Terminal_Ileum.ENSG00000234444.5.wgt.RDat	ZNF736	7	63767837	63815238	0.184	rs626805	2.81	rs4718067	0.040493	4.27	-0.64	305	6	lasso	0.084	0.00073	-0.95548	0.33933
Small_Intestine_Terminal_Ileum	./WEIGHTS//Small_Intestine_Terminal_Ileum/Small_Intestine_Terminal_Ileum.ENSG00000234585.2.wgt.RDat	CCT6P3	7	64498738	64535091	0.772	rs41474947	1.86	rs6460216	0.548055	8.46	1.54	247	7	lasso	0.6	6.4e-26	1.62637	0.10387
Small_Intestine_Terminal_Ileum	./WEIGHTS//Small_Intestine_Terminal_Ileum/Small_Intestine_Terminal_Ileum.ENSG00000235314.1.wgt.RDat	LINC00957	7	44078770	44081905	0.197	rs4642534	-3.11	rs4724277	0.173499	-5.05	0.189	347	1	top1	0.17	1.2e-06	-0.189	0.85009
Small_Intestine_Terminal_Ileum	./WEIGHTS//Small_Intestine_Terminal_Ileum/Small_Intestine_Terminal_Ileum.ENSG00000237254.2.wgt.RDat	TRBV30	7	142510271	142511084	0.338	rs8176023	-3.52	rs4281045	0.174607	-4.76	1.396	355	1	top1	0.17	1.1e-06	-1.396	0.16271
Small_Intestine_Terminal_Ileum	./WEIGHTS//Small_Intestine_Terminal_Ileum/Small_Intestine_Terminal_Ileum.ENSG00000237310.1.wgt.RDat	GS1-124K5.4	7	65958693	65960461	0.239	rs1267817	-2.25	rs1796219	0.179911	5.03	0.453	243	243	blup	0.21	1e-07	-0.67243	0.50131
Small_Intestine_Terminal_Ileum	./WEIGHTS//Small_Intestine_Terminal_Ileum/Small_Intestine_Terminal_Ileum.ENSG00000238228.1.wgt.RDat	OR7E7P	7	97576299	97577310	0.373	rs17595064	-2.76	rs11971168	0.132957	-4.89	1.87	342	1	top1	0.13	2.3e-05	-1.87	0.06148
Small_Intestine_Terminal_Ileum	./WEIGHTS//Small_Intestine_Terminal_Ileum/Small_Intestine_Terminal_Ileum.ENSG00000239556.2.wgt.RDat	AC004951.5	7	44024593	44029806	0.273	rs4642534	-3.11	rs10229021	0.099162	4.55	1.115	362	1	top1	0.099	0.00026	1.115	0.26485
Small_Intestine_Terminal_Ileum	./WEIGHTS//Small_Intestine_Terminal_Ileum/Small_Intestine_Terminal_Ileum.ENSG00000240211.1.wgt.RDat	RP11-758P17.3	7	100036004	100036127	0.223	rs3847060	2.83	rs7785392	-0.008199	-3.44	-0.865	309	309	blup	0.023	0.051	0.33761	0.73565
Small_Intestine_Terminal_Ileum	./WEIGHTS//Small_Intestine_Terminal_Ileum/Small_Intestine_Terminal_Ileum.ENSG00000241258.2.wgt.RDat	CRCP	7	65579591	65619555	0.134	rs1404147	-2.1	rs778732	0.078797	-4.09	-1.98	195	1	top1	0.079	0.0011	1.98	0.0477
Small_Intestine_Terminal_Ileum	./WEIGHTS//Small_Intestine_Terminal_Ileum/Small_Intestine_Terminal_Ileum.ENSG00000241764.3.wgt.RDat	AC002467.7	7	107383262	107384881	0.39	rs4518	3.23	rs739518	0.077272	4.82	0.845	435	4	lasso	0.091	0.00045	0.46985	0.63846
Small_Intestine_Terminal_Ileum	./WEIGHTS//Small_Intestine_Terminal_Ileum/Small_Intestine_Terminal_Ileum.ENSG00000242294.2.wgt.RDat	STAG3L5P	7	99934035	99947781	0.464	rs3847060	2.83	rs6946768	0.376411	7.63	0.039	305	305	blup	0.41	1.9e-15	0.68568	0.49292
Small_Intestine_Terminal_Ileum	./WEIGHTS//Small_Intestine_Terminal_Ileum/Small_Intestine_Terminal_Ileum.ENSG00000242435.1.wgt.RDat	UPK3BP1	7	76633979	76634866	0.385	rs2908182	-2.7	rs10278476	0.106692	-4.77	1.779	257	4	lasso	0.33	4.3e-12	-2.40983	0.01596
Small_Intestine_Terminal_Ileum	./WEIGHTS//Small_Intestine_Terminal_Ileum/Small_Intestine_Terminal_Ileum.ENSG00000242588.2.wgt.RDat	RP11-274B21.1	7	128171752	128269512	0.618	rs3750035	-3.21	rs2402923	0.568744	8.34	0.823	373	1	top1	0.57	1.1e-23	0.823	0.41051
Small_Intestine_Terminal_Ileum	./WEIGHTS//Small_Intestine_Terminal_Ileum/Small_Intestine_Terminal_Ileum.ENSG00000242611.1.wgt.RDat	AC093627.8	7	77038	80418	0.403	rs4436074	-2.46	rs7456436	0.141164	5.11	2.239	92	5	lasso	0.22	2.9e-08	2.56742	0.01025
Small_Intestine_Terminal_Ileum	./WEIGHTS//Small_Intestine_Terminal_Ileum/Small_Intestine_Terminal_Ileum.ENSG00000243302.3.wgt.RDat	RP11-274B21.2	7	128291239	128292388	0.603	rs3750035	-3.21	rs2402923	0.489425	7.76	0.823	368	1	top1	0.49	2.7e-19	0.823	0.41051
Small_Intestine_Terminal_Ileum	./WEIGHTS//Small_Intestine_Terminal_Ileum/Small_Intestine_Terminal_Ileum.ENSG00000243317.3.wgt.RDat	C7orf73	7	135347244	135378166	0.529	rs3110800	-2.75	rs6467595	0.364435	-6.66	0.029	462	1	top1	0.36	1.4e-13	-0.029	0.97686
Small_Intestine_Terminal_Ileum	./WEIGHTS//Small_Intestine_Terminal_Ileum/Small_Intestine_Terminal_Ileum.ENSG00000243566.2.wgt.RDat	UPK3B	7	76139745	76648340	0.298	rs2908182	-2.7	rs17468652	0.048161	4.4	2.539	187	2	lasso	0.061	0.0037	2.63873	0.00832
Small_Intestine_Terminal_Ileum	./WEIGHTS//Small_Intestine_Terminal_Ileum/Small_Intestine_Terminal_Ileum.ENSG00000243679.1.wgt.RDat	RP11-274B21.3	7	128294023	128294776	0.573	rs3750035	-3.21	rs2402923	0.507473	7.82	0.823	367	1	top1	0.51	3.1e-20	0.823	0.41051
Small_Intestine_Terminal_Ileum	./WEIGHTS//Small_Intestine_Terminal_Ileum/Small_Intestine_Terminal_Ileum.ENSG00000244198.1.wgt.RDat	RP4-545C24.1	7	143891951	143977640	0.353	rs10952582	-2.28	rs10272083	-0.008403	3.09	-2.043	297	297	blup	0.092	0.00043	-0.15862	0.87397
Small_Intestine_Terminal_Ileum	./WEIGHTS//Small_Intestine_Terminal_Ileum/Small_Intestine_Terminal_Ileum.ENSG00000244219.2.wgt.RDat	GS1-259H13.2	7	99195689	99208439	0.322	rs12537233	2.64	rs10235235	0.011936	-4.02	1.109	311	4	lasso	0.06	0.0039	-1.06332	0.28764
Small_Intestine_Terminal_Ileum	./WEIGHTS//Small_Intestine_Terminal_Ileum/Small_Intestine_Terminal_Ileum.ENSG00000244291.1.wgt.RDat	C7orf13	7	156431057	156433348	0.449	rs4361654	2.83	rs10243532	0.221747	-5.92	-0.223	465	7	lasso	0.23	1.6e-08	0.61834	0.53635
Small_Intestine_Terminal_Ileum	./WEIGHTS//Small_Intestine_Terminal_Ileum/Small_Intestine_Terminal_Ileum.ENSG00000244560.2.wgt.RDat	RP4-800G7.2	7	148982372	148994403	0.164	rs1046140	3.55	rs17630156	0.023168	-4.01	-0.471	386	386	blup	0.066	0.0025	0.27237	0.78534
Small_Intestine_Terminal_Ileum	./WEIGHTS//Small_Intestine_Terminal_Ileum/Small_Intestine_Terminal_Ileum.ENSG00000254184.3.wgt.RDat	TYW1B	7	72023729	72298777	0.493	rs6460722	-2.16	rs7792924	0.398056	6.99	-0.821	133	4	lasso	0.4	4.7e-15	-0.938	0.34825
Small_Intestine_Terminal_Ileum	./WEIGHTS//Small_Intestine_Terminal_Ileum/Small_Intestine_Terminal_Ileum.ENSG00000256604.1.wgt.RDat	AC093668.2	7	102120179	102121095	0.485	rs2242586	4.05	rs6465866	0.444344	7.35	0.336	242	1	top1	0.44	4.3e-17	0.336	0.73687
Small_Intestine_Terminal_Ileum	./WEIGHTS//Small_Intestine_Terminal_Ileum/Small_Intestine_Terminal_Ileum.ENSG00000261305.1.wgt.RDat	RP4-584D14.7	7	150038860	150039696	0.36	rs6464035	2.21	rs3735167	0.254908	5.61	-1.175	353	1	top1	0.25	2.1e-09	-1.175	0.23999
Small_Intestine_Terminal_Ileum	./WEIGHTS//Small_Intestine_Terminal_Ileum/Small_Intestine_Terminal_Ileum.ENSG00000261455.1.wgt.RDat	LINC01003	7	152160871	152162634	0.512	rs6464250	1.75	rs3087586	0.206723	-5.13	0.653	251	1	top1	0.21	9.7e-08	-0.653	0.51376
Small_Intestine_Terminal_Ileum	./WEIGHTS//Small_Intestine_Terminal_Ileum/Small_Intestine_Terminal_Ileum.ENSG00000263683.1.wgt.RDat	RP4-777O23.1	7	30589833	30591185	0.492	rs9692492	2.53	rs10257280	-0.000698	3.65	1.542	466	466	blup	0.05	0.0078	1.79778	0.07221
Small_Intestine_Terminal_Ileum	./WEIGHTS//Small_Intestine_Terminal_Ileum/Small_Intestine_Terminal_Ileum.ENSG00000264868.1.wgt.RDat	CTB-167B5.2	7	87900207	87903065	0.45	rs10267815	-2.47	rs2058331	0.00446	3.65	0.479	369	1	top1	0.0045	0.22	0.479	0.63194
Small_Intestine_Terminal_Ileum	./WEIGHTS//Small_Intestine_Terminal_Ileum/Small_Intestine_Terminal_Ileum.ENSG00000267368.1.wgt.RDat	UPK3BL	7	102277472	102283238	0.456	rs2242586	4.05	rs11760934	0.046504	4.37	-0.747	208	17	enet	0.2	1.9e-07	0.13338	0.89389
Small_Intestine_Terminal_Ileum	./WEIGHTS//Small_Intestine_Terminal_Ileum/Small_Intestine_Terminal_Ileum.ENSG00000270157.1.wgt.RDat	RP5-894A10.6	7	141362722	141363646	0.36	rs4593441	2.59	rs12669057	-0.000394	3.74	0.273	456	456	blup	0.018	0.076	0.15279	0.87857
Small_Intestine_Terminal_Ileum	./WEIGHTS//Small_Intestine_Terminal_Ileum/Small_Intestine_Terminal_Ileum.ENSG00000271122.1.wgt.RDat	RP11-379H18.1	7	35734824	35739023	0.332	rs4723414	2.88	rs4720180	0.210983	5.1	-0.213	543	1	top1	0.21	7e-08	-0.213	0.83133
Small_Intestine_Terminal_Ileum	./WEIGHTS//Small_Intestine_Terminal_Ileum/Small_Intestine_Terminal_Ileum.ENSG00000271529.1.wgt.RDat	CICP14	7	128296016	128298845	0.76	rs3750035	-3.21	rs2402923	0.55855	8.22	0.823	366	11	lasso	0.61	2.8e-26	1.0181	0.30863
Small_Intestine_Terminal_Ileum	./WEIGHTS//Small_Intestine_Terminal_Ileum/Small_Intestine_Terminal_Ileum.ENSG00000271550.1.wgt.RDat	RP11-561N12.7	7	64139332	64147771	0.307	rs626805	2.81	rs2862794	0.253002	-5.81	-0.762	280	11	enet	0.26	9.9e-10	0.9478	0.34323
Small_Intestine_Terminal_Ileum	./WEIGHTS//Small_Intestine_Terminal_Ileum/Small_Intestine_Terminal_Ileum.ENSG00000271553.1.wgt.RDat	RP11-274B21.10	7	128307097	128308210	0.355	rs3750035	-3.21	rs6961754	0.288767	6.08	0.926	366	1	top1	0.29	1.3e-10	0.926	0.35445
Small_Intestine_Terminal_Ileum	./WEIGHTS//Small_Intestine_Terminal_Ileum/Small_Intestine_Terminal_Ileum.ENSG00000272072.1.wgt.RDat	CTA-363E19.2	7	106833004	106833745	0.183	rs17153476	2.45	rs7786186	-0.006517	-3.65	-0.358	342	342	blup	0.042	0.014	0.53446	0.59302
Small_Intestine_Terminal_Ileum	./WEIGHTS//Small_Intestine_Terminal_Ileum/Small_Intestine_Terminal_Ileum.ENSG00000272361.1.wgt.RDat	GS1-166A23.2	7	16633253	16633849	0.304	rs10487585	3.4	rs543387	0.06657	3.96	-0.663	640	5	lasso	0.071	0.0018	-1.11245	0.26595
Small_Intestine_Terminal_Ileum	./WEIGHTS//Small_Intestine_Terminal_Ileum/Small_Intestine_Terminal_Ileum.ENSG00000272556.1.wgt.RDat	RP11-638I8.1	7	45854201	45854862	0.29	rs6962288	-3.38	rs9993	0.203486	-5.22	-1.208	407	4	lasso	0.21	9.2e-08	1.10434	0.26944
Small_Intestine_Terminal_Ileum	./WEIGHTS//Small_Intestine_Terminal_Ileum/Small_Intestine_Terminal_Ileum.ENSG00000272732.1.wgt.RDat	RP5-1159O4.2	7	7589735	7592071	0.36	rs7801961	-2.96	rs3757532	0.000193	-3.84	-1.025	714	7	lasso	0.0026	0.25	1.27661	0.20174
Small_Intestine_Terminal_Ileum	./WEIGHTS//Small_Intestine_Terminal_Ileum/Small_Intestine_Terminal_Ileum.ENSG00000272782.1.wgt.RDat	RP4-607J23.2	7	97937257	97939753	0.52	rs17595064	-2.76	rs6951479	0.236059	-6.16	-0.224	344	7	lasso	0.27	8.9e-10	0.03552	0.97166
Small_Intestine_Terminal_Ileum	./WEIGHTS//Small_Intestine_Terminal_Ileum/Small_Intestine_Terminal_Ileum.ENSG00000272950.1.wgt.RDat	RP11-307C18.1	7	97952165	97952742	0.329	rs17595064	-2.76	rs4727388	0.112438	-5.1	-0.205	347	7	lasso	0.14	1.8e-05	0.0984	0.92162
Small_Intestine_Terminal_Ileum	./WEIGHTS//Small_Intestine_Terminal_Ileum/Small_Intestine_Terminal_Ileum.ENSG00000273014.1.wgt.RDat	RP11-225B17.2	7	32798494	32798965	0.203	rs17161127	2.09	rs2392139	0.070329	4.03	-0.533	411	1	top1	0.07	0.0019	-0.533	0.59403
Small_Intestine_Terminal_Ileum	./WEIGHTS//Small_Intestine_Terminal_Ileum/Small_Intestine_Terminal_Ileum.ENSG00000273142.1.wgt.RDat	RP11-458F8.4	7	66367844	66371284	0.4	rs13230948	-2.44	rs35876551	0.241877	-6.17	-2.158	230	7	lasso	0.32	8.2e-12	1.31081	0.18992
Small_Intestine_Terminal_Ileum	./WEIGHTS//Small_Intestine_Terminal_Ileum/Small_Intestine_Terminal_Ileum.ENSG00000273219.1.wgt.RDat	RP11-644N4.1	7	135389285	135389589	0.389	rs3110800	-2.75	rs3110823	-0.006722	3.71	0.345	464	464	blup	0.18	8.3e-07	-0.41379	0.67902
Small_Intestine_Terminal_Ileum	./WEIGHTS//Small_Intestine_Terminal_Ileum/Small_Intestine_Terminal_Ileum.ENSG00000273234.1.wgt.RDat	OR2A13P	7	143839102	143840031	0.222	rs10952582	-2.28	rs7789218	0.00248	3.3	0.476	275	8	lasso	0.0028	0.25	1.26342	0.20644
Small_Intestine_Terminal_Ileum	./WEIGHTS//Small_Intestine_Terminal_Ileum/Small_Intestine_Terminal_Ileum.ENSG00000273270.1.wgt.RDat	RP11-212P7.2	7	128164070	128171123	0.586	rs3750035	-3.21	rs2443110	0.335403	-6.55	0.19	373	1	top1	0.34	2.1e-12	-0.19	0.84931
Small_Intestine_Terminal_Ileum	./WEIGHTS//Small_Intestine_Terminal_Ileum/Small_Intestine_Terminal_Ileum.ENSG00000273448.1.wgt.RDat	RP11-166O4.6	7	66798034	66799370	0.473	rs7804367	-2.93	rs11762397	0.281886	6.66	-1.856	368	6	lasso	0.36	1.5e-13	-2.20788	0.02725
Small_Intestine_Terminal_Ileum	./WEIGHTS//Small_Intestine_Terminal_Ileum/Small_Intestine_Terminal_Ileum.ENSG00000014164.6.wgt.RDat	ZC3H3	8	144519825	144623623	0.764	rs1062391	3.06	rs4242488	0.57211	-8.31	0.664	360	1	top1	0.57	6.7e-24	-0.664	0.5067
Small_Intestine_Terminal_Ileum	./WEIGHTS//Small_Intestine_Terminal_Ileum/Small_Intestine_Terminal_Ileum.ENSG00000034239.6.wgt.RDat	EFCAB1	8	49623348	49647870	0.347	rs17720203	1.98	rs12548278	0.02364	3.93	0.796	292	23	enet	0.034	0.024	1.2554	0.2093
Small_Intestine_Terminal_Ileum	./WEIGHTS//Small_Intestine_Terminal_Ileum/Small_Intestine_Terminal_Ileum.ENSG00000036448.5.wgt.RDat	MYOM2	8	1993155	2113475	0.395	rs4319143	2.3	rs2280902	0.06254	4.42	-0.94	681	1	top1	0.063	0.0033	-0.94	0.3472
Small_Intestine_Terminal_Ileum	./WEIGHTS//Small_Intestine_Terminal_Ileum/Small_Intestine_Terminal_Ileum.ENSG00000071894.10.wgt.RDat	CPSF1	8	145618458	145634753	0.824	rs13264654	1.39	rs2977834	0.59352	-8.49	-0.92	184	19	enet	0.61	3.9e-26	1.0116	0.3117
Small_Intestine_Terminal_Ileum	./WEIGHTS//Small_Intestine_Terminal_Ileum/Small_Intestine_Terminal_Ileum.ENSG00000085719.7.wgt.RDat	CPNE3	8	87526656	87573726	0.248	rs9297943	2.92	rs7823154	0.03509	3.75	0.696	439	439	blup	0.11	0.00013	0.4283	0.6684
Small_Intestine_Terminal_Ileum	./WEIGHTS//Small_Intestine_Terminal_Ileum/Small_Intestine_Terminal_Ileum.ENSG00000104231.6.wgt.RDat	ZFAND1	8	82613957	82645116	0.315	rs13251888	2.6	rs3735701	0.02007	-3.71	-1.395	345	27	enet	0.06	0.0039	0.885	0.3761
Small_Intestine_Terminal_Ileum	./WEIGHTS//Small_Intestine_Terminal_Ileum/Small_Intestine_Terminal_Ileum.ENSG00000104388.10.wgt.RDat	RAB2A	8	61429416	61536186	0.255	rs4289856	2.86	rs2013112	0.02198	4.59	1.55	402	402	blup	0.083	0.0008	0.9672	0.3334
Small_Intestine_Terminal_Ileum	./WEIGHTS//Small_Intestine_Terminal_Ileum/Small_Intestine_Terminal_Ileum.ENSG00000104442.5.wgt.RDat	ARMC1	8	66514694	66546442	0.18	rs7830803	2.13	rs2048650	0.08402	4.3	-0.843	363	363	blup	0.1	0.00024	-0.3987	0.6901
Small_Intestine_Terminal_Ileum	./WEIGHTS//Small_Intestine_Terminal_Ileum/Small_Intestine_Terminal_Ileum.ENSG00000104472.5.wgt.RDat	CHRAC1	8	141521397	141527236	0.433	rs6578113	-2.66	rs7002644	-0.00117	-3.9	0.633	383	10	lasso	0.0072	0.17	0.5621	0.5741
Small_Intestine_Terminal_Ileum	./WEIGHTS//Small_Intestine_Terminal_Ileum/Small_Intestine_Terminal_Ileum.ENSG00000104497.9.wgt.RDat	SNX16	8	82711816	82755101	0.394	rs13251888	2.6	rs2600604	0.31055	6.69	0.824	324	5	lasso	0.34	1.6e-12	0.7512	0.4525
Small_Intestine_Terminal_Ileum	./WEIGHTS//Small_Intestine_Terminal_Ileum/Small_Intestine_Terminal_Ileum.ENSG00000104643.5.wgt.RDat	MTMR9	8	11141925	11185646	0.129	rs6601563	2.8	rs6601573	0.01773	3.82	-0.269	648	648	blup	0.036	0.021	-1.5122	0.1305
Small_Intestine_Terminal_Ileum	./WEIGHTS//Small_Intestine_Terminal_Ileum/Small_Intestine_Terminal_Ileum.ENSG00000104722.9.wgt.RDat	NEFM	8	24772231	24776607	0.247	rs2271111	3.1	rs2976446	0.04352	4.25	1.064	486	1	top1	0.044	0.012	1.064	0.2873
Small_Intestine_Terminal_Ileum	./WEIGHTS//Small_Intestine_Terminal_Ileum/Small_Intestine_Terminal_Ileum.ENSG00000104763.13.wgt.RDat	ASAH1	8	17913934	17942494	0.319	NA	NA	NA	NA	NA	NA	0	0	enet	0.011	0.13	NA	NA
Small_Intestine_Terminal_Ileum	./WEIGHTS//Small_Intestine_Terminal_Ileum/Small_Intestine_Terminal_Ileum.ENSG00000123124.9.wgt.RDat	WWP1	8	87354967	87490649	0.174	rs9297943	2.92	rs10107571	-0.00454	-4.16	1.585	402	14	enet	0.023	0.052	-1.5223	0.1279
Small_Intestine_Terminal_Ileum	./WEIGHTS//Small_Intestine_Terminal_Ileum/Small_Intestine_Terminal_Ileum.ENSG00000127589.4.wgt.RDat	TUBBP1	8	30209389	30211034	0.228	rs11985437	2.67	rs7009669	0.04553	3.99	-1.176	355	14	enet	0.087	0.00059	-1.0403	0.2982
Small_Intestine_Terminal_Ileum	./WEIGHTS//Small_Intestine_Terminal_Ileum/Small_Intestine_Terminal_Ileum.ENSG00000133731.5.wgt.RDat	IMPA1	8	82570196	82598928	0.349	rs13251888	2.6	rs2303581	0.26381	-5.93	-1.029	346	1	top1	0.26	1e-09	1.029	0.3035
Small_Intestine_Terminal_Ileum	./WEIGHTS//Small_Intestine_Terminal_Ileum/Small_Intestine_Terminal_Ileum.ENSG00000133739.11.wgt.RDat	LRRCC1	8	86019382	86058311	0.225	rs4150894	2.2	rs2403088	0.10139	-4.74	0.099	261	1	top1	0.1	0.00022	-0.099	0.9211
Small_Intestine_Terminal_Ileum	./WEIGHTS//Small_Intestine_Terminal_Ileum/Small_Intestine_Terminal_Ileum.ENSG00000134014.12.wgt.RDat	ELP3	8	27947190	28048673	0.426	rs13257057	2.41	rs1563055	0.28722	6.33	-1.448	570	1	top1	0.29	1.4e-10	-1.448	0.1476
Small_Intestine_Terminal_Ileum	./WEIGHTS//Small_Intestine_Terminal_Ileum/Small_Intestine_Terminal_Ileum.ENSG00000136999.4.wgt.RDat	NOV	8	120428546	120436593	0.196	rs11573875	-2.31	rs2447169	0.0504	3.85	1.522	475	1	top1	0.05	0.0076	1.522	0.128
Small_Intestine_Terminal_Ileum	./WEIGHTS//Small_Intestine_Terminal_Ileum/Small_Intestine_Terminal_Ileum.ENSG00000137563.7.wgt.RDat	GGH	8	63927638	63951730	0.259	rs7465271	3.99	rs17279558	0.00101	3.93	-0.823	413	19	enet	0.054	0.0061	-0.6703	0.5027
Small_Intestine_Terminal_Ileum	./WEIGHTS//Small_Intestine_Terminal_Ileum/Small_Intestine_Terminal_Ileum.ENSG00000147408.10.wgt.RDat	CSGALNACT1	8	19261672	19615540	0.511	rs13258461	2.66	rs4379462	0.05901	4.77	0.617	672	672	blup	0.067	0.0024	-0.5062	0.6127
Small_Intestine_Terminal_Ileum	./WEIGHTS//Small_Intestine_Terminal_Ileum/Small_Intestine_Terminal_Ileum.ENSG00000147454.9.wgt.RDat	SLC25A37	8	23386318	23432976	0.267	rs10098411	3.64	rs17697763	-0.00251	-4.09	0.983	581	23	enet	0.046	0.011	0.1373	0.8908
Small_Intestine_Terminal_Ileum	./WEIGHTS//Small_Intestine_Terminal_Ileum/Small_Intestine_Terminal_Ileum.ENSG00000147576.11.wgt.RDat	ADHFE1	8	67344718	67383675	0.427	rs6999780	-2.19	rs2162420	0.18197	5.79	0.429	304	7	lasso	0.21	7.3e-08	1.081	0.2797
Small_Intestine_Terminal_Ileum	./WEIGHTS//Small_Intestine_Terminal_Ileum/Small_Intestine_Terminal_Ileum.ENSG00000154319.10.wgt.RDat	FAM167A	8	11278972	11332224	0.311	rs6601563	2.8	rs2736340	0.14068	4.77	-0.606	626	1	top1	0.14	1.3e-05	-0.606	0.5445
Small_Intestine_Terminal_Ileum	./WEIGHTS//Small_Intestine_Terminal_Ileum/Small_Intestine_Terminal_Ileum.ENSG00000154328.11.wgt.RDat	NEIL2	8	11627148	11644855	0.406	rs7003840	-2.73	rs17153785	0.09029	-4.58	-0.33	477	477	blup	0.12	5.5e-05	0.5245	0.5999
Small_Intestine_Terminal_Ileum	./WEIGHTS//Small_Intestine_Terminal_Ileum/Small_Intestine_Terminal_Ileum.ENSG00000156103.11.wgt.RDat	MMP16	8	89044237	89340254	0.13	rs9771895	-2.76	rs11994353	0.00406	3.83	-1.288	295	295	blup	0.053	0.0065	-0.7896	0.4298
Small_Intestine_Terminal_Ileum	./WEIGHTS//Small_Intestine_Terminal_Ileum/Small_Intestine_Terminal_Ileum.ENSG00000156509.9.wgt.RDat	FBXO43	8	101145588	101158028	0.178	rs2507778	3.46	rs2453641	0.01742	3.81	1.38	369	1	top1	0.017	0.08	1.38	0.1676
Small_Intestine_Terminal_Ileum	./WEIGHTS//Small_Intestine_Terminal_Ileum/Small_Intestine_Terminal_Ileum.ENSG00000156795.2.wgt.RDat	WDYHV1	8	124428965	124479470	0.365	rs16898043	-3.46	rs6470153	0.16454	4.71	1.059	540	1	top1	0.16	2.3e-06	1.059	0.2896
Small_Intestine_Terminal_Ileum	./WEIGHTS//Small_Intestine_Terminal_Ileum/Small_Intestine_Terminal_Ileum.ENSG00000158863.17.wgt.RDat	FAM160B2	8	21946695	21962409	0.372	rs13278159	3.02	rs7812435	0.24195	-5.62	1.213	439	1	top1	0.24	6e-09	-1.213	0.2251
Small_Intestine_Terminal_Ileum	./WEIGHTS//Small_Intestine_Terminal_Ileum/Small_Intestine_Terminal_Ileum.ENSG00000158941.12.wgt.RDat	CCAR2	8	22462145	22477930	0.26	rs2449346	-2.94	rs11985023	0.08777	4.32	0.272	526	526	blup	0.096	0.00033	0.1791	0.8578
Small_Intestine_Terminal_Ileum	./WEIGHTS//Small_Intestine_Terminal_Ileum/Small_Intestine_Terminal_Ileum.ENSG00000160886.9.wgt.RDat	LY6K	8	143781529	143783669	0.248	rs12676425	-2.24	rs12155758	0.03525	4.48	-0.274	401	9	enet	0.035	0.022	-0.745	0.4562
Small_Intestine_Terminal_Ileum	./WEIGHTS//Small_Intestine_Terminal_Ileum/Small_Intestine_Terminal_Ileum.ENSG00000160949.12.wgt.RDat	TONSL	8	145654191	145669827	0.189	rs2979074	-2.25	rs4082352	0.18591	-4.92	-0.475	182	1	top1	0.19	4.7e-07	0.475	0.6348
Small_Intestine_Terminal_Ileum	./WEIGHTS//Small_Intestine_Terminal_Ileum/Small_Intestine_Terminal_Ileum.ENSG00000164695.4.wgt.RDat	CHMP4C	8	82644855	82671750	0.702	rs13251888	2.6	rs11782652	0.3215	-6.27	-0.167	345	12	lasso	0.35	6.7e-13	-0.6334	0.5265
Small_Intestine_Terminal_Ileum	./WEIGHTS//Small_Intestine_Terminal_Ileum/Small_Intestine_Terminal_Ileum.ENSG00000164733.16.wgt.RDat	CTSB	8	11700033	11726957	0.488	rs7003840	-2.73	rs1692793	0.02019	3.99	-0.741	422	9	lasso	0.07	0.002	-0.6409	0.5216
Small_Intestine_Terminal_Ileum	./WEIGHTS//Small_Intestine_Terminal_Ileum/Small_Intestine_Terminal_Ileum.ENSG00000164825.3.wgt.RDat	DEFB1	8	6728097	6735544	0.324	rs2738050	-2.79	rs2978868	0.04795	4.17	-0.592	654	6	lasso	0.094	0.00037	0.3502	0.7262
Small_Intestine_Terminal_Ileum	./WEIGHTS//Small_Intestine_Terminal_Ileum/Small_Intestine_Terminal_Ileum.ENSG00000164924.13.wgt.RDat	YWHAZ	8	101928753	101965616	0.323	rs2507778	3.46	rs3105460	-0.00425	3.64	0.513	482	482	blup	0.068	0.0022	0.5896	0.5555
Small_Intestine_Terminal_Ileum	./WEIGHTS//Small_Intestine_Terminal_Ileum/Small_Intestine_Terminal_Ileum.ENSG00000165392.5.wgt.RDat	WRN	8	30891317	31031285	0.371	rs10503871	2.33	rs3213202	0.00771	3.88	0.383	373	40	enet	0.046	0.01	-0.2549	0.7988
Small_Intestine_Terminal_Ileum	./WEIGHTS//Small_Intestine_Terminal_Ileum/Small_Intestine_Terminal_Ileum.ENSG00000167653.4.wgt.RDat	PSCA	8	143751726	143764142	0.285	rs12676425	-2.24	rs10216533	0.12761	5.02	-0.921	409	1	top1	0.13	3.4e-05	-0.921	0.3571
Small_Intestine_Terminal_Ileum	./WEIGHTS//Small_Intestine_Terminal_Ileum/Small_Intestine_Terminal_Ileum.ENSG00000168300.9.wgt.RDat	PCMTD1	8	52730140	52811735	0.229	rs2360804	2.42	rs9643465	0.00023	-3.84	-0.147	427	427	blup	0.016	0.089	0.9107	0.3625
Small_Intestine_Terminal_Ileum	./WEIGHTS//Small_Intestine_Terminal_Ileum/Small_Intestine_Terminal_Ileum.ENSG00000169085.7.wgt.RDat	C8orf46	8	67372238	67430759	0.392	rs6999780	-2.19	rs1060242	0.26453	5.86	-1.101	299	9	enet	0.29	1.1e-10	-1.1127	0.2658
Small_Intestine_Terminal_Ileum	./WEIGHTS//Small_Intestine_Terminal_Ileum/Small_Intestine_Terminal_Ileum.ENSG00000170289.8.wgt.RDat	CNGB3	8	87566205	87755903	0.376	rs9297943	2.92	rs2446121	-0.00836	3.61	0.435	371	371	blup	0.12	5e-05	0.5543	0.5794
Small_Intestine_Terminal_Ileum	./WEIGHTS//Small_Intestine_Terminal_Ileum/Small_Intestine_Terminal_Ileum.ENSG00000171045.10.wgt.RDat	TSNARE1	8	143293441	143484601	0.29	rs6986353	3.07	rs12679140	0.14085	4.66	1.494	444	4	lasso	0.19	3.4e-07	1.1477	0.2511
Small_Intestine_Terminal_Ileum	./WEIGHTS//Small_Intestine_Terminal_Ileum/Small_Intestine_Terminal_Ileum.ENSG00000172728.11.wgt.RDat	FUT10	8	33228342	33330903	0.413	rs4131222	2.34	rs10464811	0.35103	6.68	-0.664	252	6	lasso	0.35	4e-13	-0.6917	0.4891
Small_Intestine_Terminal_Ileum	./WEIGHTS//Small_Intestine_Terminal_Ileum/Small_Intestine_Terminal_Ileum.ENSG00000173535.9.wgt.RDat	TNFRSF10C	8	22941868	22974950	0.438	rs10098411	3.64	rs10111172	-0.00671	-3.61	3.034	623	623	blup	0.067	0.0024	-2.0475	0.0406
Small_Intestine_Terminal_Ileum	./WEIGHTS//Small_Intestine_Terminal_Ileum/Small_Intestine_Terminal_Ileum.ENSG00000174226.4.wgt.RDat	SNX31	8	101585116	101675643	0.342	rs2507778	3.46	rs1693551	0.23041	5.71	-0.185	454	1	top1	0.23	1.5e-08	-0.185	0.8532
Small_Intestine_Terminal_Ileum	./WEIGHTS//Small_Intestine_Terminal_Ileum/Small_Intestine_Terminal_Ileum.ENSG00000176209.7.wgt.RDat	SMIM19	8	42396855	42409603	0.304	rs4737051	4.03	rs6980507	0.17753	5.58	-0.247	263	1	top1	0.18	8.9e-07	-0.247	0.8049
Small_Intestine_Terminal_Ileum	./WEIGHTS//Small_Intestine_Terminal_Ileum/Small_Intestine_Terminal_Ileum.ENSG00000176406.16.wgt.RDat	RIMS2	8	104512976	105268322	0.213	rs3134269	2.54	rs7003012	0.10592	5	0.65	396	5	lasso	0.12	7e-05	0.7597	0.4474
Small_Intestine_Terminal_Ileum	./WEIGHTS//Small_Intestine_Terminal_Ileum/Small_Intestine_Terminal_Ileum.ENSG00000176623.7.wgt.RDat	RMDN1	8	87480733	87526586	0.192	rs9297943	2.92	rs7837569	0.05624	4.27	-2.368	439	1	top1	0.056	0.0051	-2.368	0.0179
Small_Intestine_Terminal_Ileum	./WEIGHTS//Small_Intestine_Terminal_Ileum/Small_Intestine_Terminal_Ileum.ENSG00000177570.9.wgt.RDat	SAMD12	8	119201698	119634234	0.342	rs7832024	2.61	rs880033	0.19415	5.52	0.88	553	1	top1	0.19	2.5e-07	0.88	0.3789
Small_Intestine_Terminal_Ileum	./WEIGHTS//Small_Intestine_Terminal_Ileum/Small_Intestine_Terminal_Ileum.ENSG00000178896.6.wgt.RDat	EXOSC4	8	145134326	145135550	0.286	rs1062391	3.06	rs3750204	0.00965	3.27	1.639	235	40	enet	0.062	0.0033	1.5458	0.1221
Small_Intestine_Terminal_Ileum	./WEIGHTS//Small_Intestine_Terminal_Ileum/Small_Intestine_Terminal_Ileum.ENSG00000179632.5.wgt.RDat	MAF1	8	145159402	145162514	0.335	rs1062391	3.06	rs6558292	0.09071	-4.55	0.963	232	10	enet	0.11	9.4e-05	-1.555	0.12
Small_Intestine_Terminal_Ileum	./WEIGHTS//Small_Intestine_Terminal_Ileum/Small_Intestine_Terminal_Ileum.ENSG00000179698.9.wgt.RDat	KIAA1875	8	145162629	145173218	0.498	rs2123758	2.98	rs11990558	0.295	-6.6	0.69	231	1	top1	0.3	7.4e-11	-0.69	0.4902
Small_Intestine_Terminal_Ileum	./WEIGHTS//Small_Intestine_Terminal_Ileum/Small_Intestine_Terminal_Ileum.ENSG00000180155.14.wgt.RDat	LYNX1	8	143845752	143859640	0.571	rs12676425	-2.24	rs2572925	0.18473	5.45	0.741	409	10	lasso	0.3	4.5e-11	0.8012	0.423
Small_Intestine_Terminal_Ileum	./WEIGHTS//Small_Intestine_Terminal_Ileum/Small_Intestine_Terminal_Ileum.ENSG00000181097.5.wgt.RDat	RP11-429J17.2	8	144778324	144780583	0.466	rs1062391	3.06	rs3204171	0.068	-4.91	2.639	336	28	enet	0.12	4.7e-05	-2.0105	0.0444
Small_Intestine_Terminal_Ileum	./WEIGHTS//Small_Intestine_Terminal_Ileum/Small_Intestine_Terminal_Ileum.ENSG00000182851.2.wgt.RDat	GPIHBP1	8	144295068	144299044	0.45	rs1062391	3.06	rs7846202	0.02215	-3.92	0.045	396	396	blup	0.13	2.7e-05	-1.818	0.0691
Small_Intestine_Terminal_Ileum	./WEIGHTS//Small_Intestine_Terminal_Ileum/Small_Intestine_Terminal_Ileum.ENSG00000183309.7.wgt.RDat	ZNF623	8	144718183	144735900	0.352	rs1062391	3.06	rs3750204	0.233	5.45	1.639	350	3	lasso	0.27	9.1e-10	2.0452	0.0408
Small_Intestine_Terminal_Ileum	./WEIGHTS//Small_Intestine_Terminal_Ileum/Small_Intestine_Terminal_Ileum.ENSG00000183665.4.wgt.RDat	TRMT12	8	125463048	125474391	0.297	rs10090511	3.87	rs3812475	0.257	5.7	0.055	525	1	top1	0.26	1.8e-09	0.055	0.9561
Small_Intestine_Terminal_Ileum	./WEIGHTS//Small_Intestine_Terminal_Ileum/Small_Intestine_Terminal_Ileum.ENSG00000186583.7.wgt.RDat	SPATC1	8	145086582	145101933	0.292	rs1062391	3.06	rs11136251	0.07378	-4.59	0.306	243	243	blup	0.1	0.00021	-0.2825	0.7775
Small_Intestine_Terminal_Ileum	./WEIGHTS//Small_Intestine_Terminal_Ileum/Small_Intestine_Terminal_Ileum.ENSG00000196378.7.wgt.RDat	ZNF34	8	145998499	146012730	0.181	rs2979074	-2.25	rs11784860	0.08701	-4.71	0.139	213	5	lasso	0.12	4.9e-05	0.1198	0.9047
Small_Intestine_Terminal_Ileum	./WEIGHTS//Small_Intestine_Terminal_Ileum/Small_Intestine_Terminal_Ileum.ENSG00000196922.6.wgt.RDat	ZNF252P	8	146198975	146225924	0.431	rs2979074	-2.25	rs2272714	0.10453	4.9	0.345	146	146	blup	0.22	3.9e-08	0.659	0.5099
Small_Intestine_Terminal_Ileum	./WEIGHTS//Small_Intestine_Terminal_Ileum/Small_Intestine_Terminal_Ileum.ENSG00000197140.10.wgt.RDat	ADAM32	8	38964509	39142430	0.471	rs7813109	3.65	rs11784624	0.33779	6.57	0.786	288	9	lasso	0.35	6.2e-13	0.7478	0.4546
Small_Intestine_Terminal_Ileum	./WEIGHTS//Small_Intestine_Terminal_Ileum/Small_Intestine_Terminal_Ileum.ENSG00000197181.7.wgt.RDat	PIWIL2	8	22132810	22215076	0.346	rs13278159	3.02	rs4872499	0.03577	-3.69	0.348	481	481	blup	0.045	0.011	-0.2503	0.8024
Small_Intestine_Terminal_Ileum	./WEIGHTS//Small_Intestine_Terminal_Ileum/Small_Intestine_Terminal_Ileum.ENSG00000204775.4.wgt.RDat	KM-PA-2	8	145317003	145331153	0.33	rs6558387	2.6	rs7838717	0.25247	-5.82	-0.369	221	3	lasso	0.27	4.5e-10	0.123	0.9021
Small_Intestine_Terminal_Ileum	./WEIGHTS//Small_Intestine_Terminal_Ileum/Small_Intestine_Terminal_Ileum.ENSG00000204839.4.wgt.RDat	MROH6	8	144648357	144655141	0.302	rs1062391	3.06	rs1062391	0.02245	4.07	3.059	358	6	lasso	0.073	0.0016	2.1025	0.0355
Small_Intestine_Terminal_Ileum	./WEIGHTS//Small_Intestine_Terminal_Ileum/Small_Intestine_Terminal_Ileum.ENSG00000213865.3.wgt.RDat	C8orf44	8	67579850	67597799	0.099	rs6999780	-2.19	rs11997260	0.00595	-3.54	0.698	249	1	top1	0.0059	0.19	-0.698	0.4852
Small_Intestine_Terminal_Ileum	./WEIGHTS//Small_Intestine_Terminal_Ileum/Small_Intestine_Terminal_Ileum.ENSG00000221947.3.wgt.RDat	XKR9	8	71581600	71702606	0.396	rs7015180	-2.86	rs7013657	0.38007	-7.25	0.56	309	1	top1	0.38	3.1e-14	-0.56	0.5755
Small_Intestine_Terminal_Ileum	./WEIGHTS//Small_Intestine_Terminal_Ileum/Small_Intestine_Terminal_Ileum.ENSG00000227888.3.wgt.RDat	FAM66A	8	12219527	12268510	0.275	rs6997985	-2.52	rs9644758	0.04129	-4.34	0.376	173	3	lasso	0.13	2.2e-05	-0.9116	0.362
Small_Intestine_Terminal_Ileum	./WEIGHTS//Small_Intestine_Terminal_Ileum/Small_Intestine_Terminal_Ileum.ENSG00000228451.3.wgt.RDat	SDAD1P1	8	26236775	26240413	0.416	rs13276734	2.78	rs3758098	0.25544	-5.68	0.668	666	1	top1	0.26	2e-09	-0.668	0.5041
Small_Intestine_Terminal_Ileum	./WEIGHTS//Small_Intestine_Terminal_Ileum/Small_Intestine_Terminal_Ileum.ENSG00000233609.3.wgt.RDat	RP11-62H7.2	8	8818710	8836535	0.369	rs7839174	3.16	rs12542733	0.25705	5.9	-0.582	716	1	top1	0.26	1.8e-09	-0.582	0.5606
Small_Intestine_Terminal_Ileum	./WEIGHTS//Small_Intestine_Terminal_Ileum/Small_Intestine_Terminal_Ileum.ENSG00000245080.4.wgt.RDat	MIR3150B	8	96079036	96085410	0.378	rs904923	3.46	rs10808675	0.18638	5.59	-0.087	552	7	lasso	0.31	2.7e-11	-0.2813	0.7785
Small_Intestine_Terminal_Ileum	./WEIGHTS//Small_Intestine_Terminal_Ileum/Small_Intestine_Terminal_Ileum.ENSG00000246430.2.wgt.RDat	LINC00968	8	57430880	57472382	0.278	rs9643495	4.06	rs828181	0.00307	3.54	-0.857	397	397	blup	0.037	0.02	0.0443	0.9647
Small_Intestine_Terminal_Ileum	./WEIGHTS//Small_Intestine_Terminal_Ileum/Small_Intestine_Terminal_Ileum.ENSG00000246582.2.wgt.RDat	RP11-1149O23.3	8	23082114	23088439	0.556	rs10098411	3.64	rs3736025	0.02163	3.61	0.517	625	625	blup	0.09	0.0005	-0.1356	0.8922
Small_Intestine_Terminal_Ileum	./WEIGHTS//Small_Intestine_Terminal_Ileum/Small_Intestine_Terminal_Ileum.ENSG00000250571.2.wgt.RDat	GLI4	8	144349603	144359101	0.268	rs1062391	3.06	rs4419827	0.01662	-4.02	0.506	385	385	blup	0.067	0.0025	0.4364	0.6626
Small_Intestine_Terminal_Ileum	./WEIGHTS//Small_Intestine_Terminal_Ileum/Small_Intestine_Terminal_Ileum.ENSG00000251136.4.wgt.RDat	RP11-37B2.1	8	90621638	90769955	0.307	rs216982	-2.12	rs9297722	0.15511	-5.02	0.016	378	5	lasso	0.2	1.3e-07	-0.2371	0.8126
Small_Intestine_Terminal_Ileum	./WEIGHTS//Small_Intestine_Terminal_Ileum/Small_Intestine_Terminal_Ileum.ENSG00000253210.1.wgt.RDat	RP11-809O17.1	8	142136143	142140060	0.563	rs6992286	-3.15	rs3739231	0.45202	-7.52	0.466	436	1	top1	0.45	1.9e-17	-0.466	0.6412
Small_Intestine_Terminal_Ileum	./WEIGHTS//Small_Intestine_Terminal_Ileum/Small_Intestine_Terminal_Ileum.ENSG00000253477.1.wgt.RDat	RP11-1C8.4	8	104495626	104513904	0.188	rs3134269	2.54	rs1607910	0.10122	4.51	0.418	396	1	top1	0.1	0.00022	0.418	0.6759
Small_Intestine_Terminal_Ileum	./WEIGHTS//Small_Intestine_Terminal_Ileum/Small_Intestine_Terminal_Ileum.ENSG00000253671.1.wgt.RDat	RP11-806O11.1	8	17666450	17678377	0.373	rs1548353	-3.93	rs398950	0.13179	5.16	0.995	868	1	top1	0.13	2.5e-05	0.995	0.3197
Small_Intestine_Terminal_Ileum	./WEIGHTS//Small_Intestine_Terminal_Ileum/Small_Intestine_Terminal_Ileum.ENSG00000253678.1.wgt.RDat	RP11-981G7.3	8	10335001	10336885	0.423	rs7386213	-2.64	rs13279329	0.22855	5.5	-1.442	719	1	top1	0.23	1.8e-08	-1.442	0.1493
Small_Intestine_Terminal_Ileum	./WEIGHTS//Small_Intestine_Terminal_Ileum/Small_Intestine_Terminal_Ileum.ENSG00000253716.1.wgt.RDat	RP13-582O9.5	8	144362331	144363860	0.364	rs1062391	3.06	rs2272635	0.12651	4.88	-0.025	384	6	lasso	0.14	1.2e-05	0.0553	0.9559
Small_Intestine_Terminal_Ileum	./WEIGHTS//Small_Intestine_Terminal_Ileum/Small_Intestine_Terminal_Ileum.ENSG00000253967.1.wgt.RDat	RP11-333A23.4	8	71383380	71397922	0.225	rs7015180	-2.86	rs13282855	0.06759	-3.86	1.603	278	4	lasso	0.088	0.00056	-1.9952	0.046
Small_Intestine_Terminal_Ileum	./WEIGHTS//Small_Intestine_Terminal_Ileum/Small_Intestine_Terminal_Ileum.ENSG00000253982.1.wgt.RDat	CTD-2336O2.1	8	1710156	1712668	0.598	rs7817445	3.06	rs7842425	0.42307	-7.32	-0.044	732	1	top1	0.42	4.1e-16	0.044	0.9649
Small_Intestine_Terminal_Ileum	./WEIGHTS//Small_Intestine_Terminal_Ileum/Small_Intestine_Terminal_Ileum.ENSG00000254198.1.wgt.RDat	RP11-598P20.3	8	42981138	42981540	0.103	rs2978826	3.25	rs7016659	0.02013	3.92	0.026	192	10	lasso	0.041	0.015	0.0283	0.9774
Small_Intestine_Terminal_Ileum	./WEIGHTS//Small_Intestine_Terminal_Ileum/Small_Intestine_Terminal_Ileum.ENSG00000254207.1.wgt.RDat	RP11-43A14.1	8	675188	675877	0.308	rs4300034	2.88	rs10094564	0.41332	-7.24	0.862	593	1	top1	0.41	1.1e-15	-0.862	0.3887
Small_Intestine_Terminal_Ileum	./WEIGHTS//Small_Intestine_Terminal_Ileum/Small_Intestine_Terminal_Ileum.ENSG00000254231.1.wgt.RDat	CTD-2284J15.1	8	87345503	87355543	0.223	rs9297943	2.92	rs12155981	0.04537	-4	2.14	402	402	blup	0.12	5e-05	0.0634	0.9494
Small_Intestine_Terminal_Ileum	./WEIGHTS//Small_Intestine_Terminal_Ileum/Small_Intestine_Terminal_Ileum.ENSG00000254319.1.wgt.RDat	RP11-134O21.1	8	2523591	2585991	0.316	rs1460402	-3.06	rs4875853	0.13647	4.8	0.151	706	1	top1	0.14	1.8e-05	0.151	0.88
Small_Intestine_Terminal_Ileum	./WEIGHTS//Small_Intestine_Terminal_Ileum/Small_Intestine_Terminal_Ileum.ENSG00000254348.1.wgt.RDat	RP11-1134I14.4	8	48100928	48101183	0.214	rs10113535	3.12	rs4536257	0.04568	3.97	0.63	151	151	blup	0.07	0.0019	0.583	0.5599
Small_Intestine_Terminal_Ileum	./WEIGHTS//Small_Intestine_Terminal_Ileum/Small_Intestine_Terminal_Ileum.ENSG00000254352.1.wgt.RDat	RP11-578O24.2	8	79636031	79636371	0.327	rs10110519	3	rs4739134	0.19968	-5.15	1.829	322	1	top1	0.2	1.7e-07	-1.829	0.0674
Small_Intestine_Terminal_Ileum	./WEIGHTS//Small_Intestine_Terminal_Ileum/Small_Intestine_Terminal_Ileum.ENSG00000254859.1.wgt.RDat	RP11-661A12.5	8	144624143	144631899	0.804	rs1062391	3.06	rs4242488	0.58232	-8.43	0.664	359	55	enet	0.66	1.4e-29	-0.5816	0.5608
Small_Intestine_Terminal_Ileum	./WEIGHTS//Small_Intestine_Terminal_Ileum/Small_Intestine_Terminal_Ileum.ENSG00000255310.2.wgt.RDat	AF131215.2	8	10965298	10967236	0.298	rs6601563	2.8	rs13276836	0.26695	-5.87	1.594	633	1	top1	0.27	7.9e-10	-1.594	0.1109
Small_Intestine_Terminal_Ileum	./WEIGHTS//Small_Intestine_Terminal_Ileum/Small_Intestine_Terminal_Ileum.ENSG00000261618.1.wgt.RDat	RP11-79H23.3	8	79749764	79752757	0.17	rs10110519	3	rs10504676	0.09525	-4.2	2.045	329	1	top1	0.095	0.00034	-2.045	0.0409
Small_Intestine_Terminal_Ileum	./WEIGHTS//Small_Intestine_Terminal_Ileum/Small_Intestine_Terminal_Ileum.ENSG00000261693.1.wgt.RDat	RP13-467H17.1	8	143485013	143488389	0.307	rs6986353	3.07	rs4301486	0.12435	-4.53	-0.428	445	1	top1	0.12	4.3e-05	0.428	0.6687
Small_Intestine_Terminal_Ileum	./WEIGHTS//Small_Intestine_Terminal_Ileum/Small_Intestine_Terminal_Ileum.ENSG00000269918.1.wgt.RDat	AF131215.9	8	10962201	10964214	0.213	rs6601563	2.8	rs13276836	0.13863	-4.63	1.594	634	1	top1	0.14	1.5e-05	-1.594	0.1109
Small_Intestine_Terminal_Ileum	./WEIGHTS//Small_Intestine_Terminal_Ileum/Small_Intestine_Terminal_Ileum.ENSG00000271912.1.wgt.RDat	RP11-661A12.14	8	144683416	144685394	0.38	rs1062391	3.06	rs34295770	0.02236	-3.98	-0.565	357	9	lasso	0.097	0.00029	1.6633	0.0962
Small_Intestine_Terminal_Ileum	./WEIGHTS//Small_Intestine_Terminal_Ileum/Small_Intestine_Terminal_Ileum.ENSG00000272092.1.wgt.RDat	RP11-350N15.5	8	38239882	38240979	0.125	rs2445021	-3.29	rs2843744	0.07687	-3.76	-1.632	271	1	top1	0.077	0.0012	1.6319	0.1027
Small_Intestine_Terminal_Ileum	./WEIGHTS//Small_Intestine_Terminal_Ileum/Small_Intestine_Terminal_Ileum.ENSG00000272115.1.wgt.RDat	GS1-393G12.14	8	145634876	145635360	0.314	rs13264654	1.39	rs35817095	0.0737	-4.17	-1.067	184	1	top1	0.074	0.0015	1.067	0.286
Small_Intestine_Terminal_Ileum	./WEIGHTS//Small_Intestine_Terminal_Ileum/Small_Intestine_Terminal_Ileum.ENSG00000272240.1.wgt.RDat	RP5-855D21.1	8	184347	184887	0.34	rs1669652	1.88	rs10092114	0.02442	4.24	0.69	323	323	blup	0.067	0.0024	0.7788	0.4361
Small_Intestine_Terminal_Ileum	./WEIGHTS//Small_Intestine_Terminal_Ileum/Small_Intestine_Terminal_Ileum.ENSG00000272256.1.wgt.RDat	RP11-489E7.4	8	29940274	29940983	0.381	rs7006016	2.8	rs10503869	0.00544	3.49	0.345	389	27	enet	0.095	0.00035	-0.3762	0.7068
Small_Intestine_Terminal_Ileum	./WEIGHTS//Small_Intestine_Terminal_Ileum/Small_Intestine_Terminal_Ileum.ENSG00000272267.1.wgt.RDat	RP11-375N15.2	8	9412656	9413423	0.41	rs7839174	3.16	rs4840427	0.08968	4.43	-0.73	600	600	blup	0.14	1.9e-05	-0.5305	0.5958
Small_Intestine_Terminal_Ileum	./WEIGHTS//Small_Intestine_Terminal_Ileum/Small_Intestine_Terminal_Ileum.ENSG00000272338.1.wgt.RDat	RP11-722E23.2	8	33218361	33218933	0.281	rs4131222	2.34	rs2304748	0.1177	4.62	-0.982	241	1	top1	0.12	6.9e-05	-0.982	0.3261
Small_Intestine_Terminal_Ileum	./WEIGHTS//Small_Intestine_Terminal_Ileum/Small_Intestine_Terminal_Ileum.ENSG00000272375.1.wgt.RDat	RP11-51J9.6	8	30054920	30055564	0.253	rs7006016	2.8	rs16876622	0.14692	4.53	0.285	354	1	top1	0.15	8.5e-06	0.285	0.7756
Small_Intestine_Terminal_Ileum	./WEIGHTS//Small_Intestine_Terminal_Ileum/Small_Intestine_Terminal_Ileum.ENSG00000272505.1.wgt.RDat	RP11-981G7.6	8	10344317	10347176	0.383	rs7386213	-2.64	rs3750314	0.05648	-4.46	-0.625	717	3	lasso	0.13	3.4e-05	1.4472	0.1478
Small_Intestine_Terminal_Ileum	./WEIGHTS//Small_Intestine_Terminal_Ileum/Small_Intestine_Terminal_Ileum.ENSG00000044459.10.wgt.RDat	CNTLN	9	17134980	17503921	0.304	rs7019686	2.84	rs10756869	0.078581	4.56	0.123	546	6	lasso	0.1	0.0002	0.305	0.76035
Small_Intestine_Terminal_Ileum	./WEIGHTS//Small_Intestine_Terminal_Ileum/Small_Intestine_Terminal_Ileum.ENSG00000056558.6.wgt.RDat	TRAF1	9	123664671	123691451	0.36	rs10985105	3.01	rs1930777	0.080377	4.23	0.878	348	348	blup	0.099	0.00026	-0.5266	0.5985
Small_Intestine_Terminal_Ileum	./WEIGHTS//Small_Intestine_Terminal_Ileum/Small_Intestine_Terminal_Ileum.ENSG00000096872.11.wgt.RDat	IFT74	9	26956371	27062928	0.334	rs10217315	3.61	rs10812505	0.172502	5.05	-0.843	627	1	top1	0.17	1.3e-06	-0.843	0.39923
Small_Intestine_Terminal_Ileum	./WEIGHTS//Small_Intestine_Terminal_Ileum/Small_Intestine_Terminal_Ileum.ENSG00000106686.12.wgt.RDat	SPATA6L	9	4553386	4666674	0.393	rs7034818	-3.15	rs10758642	0.070695	4.5	-0.243	686	6	lasso	0.14	1.2e-05	-0.1591	0.87362
Small_Intestine_Terminal_Ileum	./WEIGHTS//Small_Intestine_Terminal_Ileum/Small_Intestine_Terminal_Ileum.ENSG00000106733.16.wgt.RDat	NMRK1	9	77675489	77703133	0.674	rs10116662	3.33	rs6560421	0.244285	-7	-1.106	444	10	lasso	0.37	5.3e-14	0.8128	0.41632
Small_Intestine_Terminal_Ileum	./WEIGHTS//Small_Intestine_Terminal_Ileum/Small_Intestine_Terminal_Ileum.ENSG00000106780.7.wgt.RDat	MEGF9	9	123363091	123476748	0.128	rs10985105	3.01	rs10818474	0.081297	-4.54	0.768	343	1	top1	0.081	0.00089	-0.768	0.44249
Small_Intestine_Terminal_Ileum	./WEIGHTS//Small_Intestine_Terminal_Ileum/Small_Intestine_Terminal_Ileum.ENSG00000106868.12.wgt.RDat	SUSD1	9	114803065	114937688	0.29	rs7854170	3.56	rs4979085	0.170563	-5.23	-2.19	486	1	top1	0.17	1.5e-06	2.19	0.02852
Small_Intestine_Terminal_Ileum	./WEIGHTS//Small_Intestine_Terminal_Ileum/Small_Intestine_Terminal_Ileum.ENSG00000107020.5.wgt.RDat	PLGRKT	9	5357973	5437878	0.286	rs16923201	-3.24	rs2381277	0.147965	4.91	1.512	444	1	top1	0.15	7.9e-06	1.512	0.13053
Small_Intestine_Terminal_Ileum	./WEIGHTS//Small_Intestine_Terminal_Ileum/Small_Intestine_Terminal_Ileum.ENSG00000107201.5.wgt.RDat	DDX58	9	32455300	32526322	0.246	rs7037573	3.54	rs613645	0.13941	4.55	0.095	509	1	top1	0.14	1.5e-05	0.095	0.92431
Small_Intestine_Terminal_Ileum	./WEIGHTS//Small_Intestine_Terminal_Ileum/Small_Intestine_Terminal_Ileum.ENSG00000119383.15.wgt.RDat	PPP2R4	9	131873229	131911225	0.317	rs17485667	-2.57	rs6478867	0.132427	-5.2	-0.061	383	1	top1	0.13	2.4e-05	0.061	0.95136
Small_Intestine_Terminal_Ileum	./WEIGHTS//Small_Intestine_Terminal_Ileum/Small_Intestine_Terminal_Ileum.ENSG00000119411.10.wgt.RDat	BSPRY	9	116111821	116133513	0.219	rs35654915	2.48	rs1998503	0.108925	-4.76	-1.62	600	14	enet	0.18	7.2e-07	1.294	0.19567
Small_Intestine_Terminal_Ileum	./WEIGHTS//Small_Intestine_Terminal_Ileum/Small_Intestine_Terminal_Ileum.ENSG00000119414.7.wgt.RDat	PPP6C	9	127908852	127952218	0.196	rs16928181	2.31	rs2810467	0.004588	-3.32	-0.749	322	21	enet	0.023	0.052	1.3052	0.19184
Small_Intestine_Terminal_Ileum	./WEIGHTS//Small_Intestine_Terminal_Ileum/Small_Intestine_Terminal_Ileum.ENSG00000119471.10.wgt.RDat	HSDL2	9	115142217	115234690	0.293	rs7854170	3.56	rs10817330	0.188518	-4.86	1.373	456	1	top1	0.19	3.9e-07	-1.373	0.16975
Small_Intestine_Terminal_Ileum	./WEIGHTS//Small_Intestine_Terminal_Ileum/Small_Intestine_Terminal_Ileum.ENSG00000119487.12.wgt.RDat	MAPKAP1	9	128199672	128469513	0.13	rs16928181	2.31	rs4838278	0.008591	3.37	-0.024	360	360	blup	0.031	0.03	0.5482	0.58357
Small_Intestine_Terminal_Ileum	./WEIGHTS//Small_Intestine_Terminal_Ileum/Small_Intestine_Terminal_Ileum.ENSG00000119509.8.wgt.RDat	INVS	9	102861538	103063282	0.334	rs2800284	2.36	rs914711	0.065508	4.61	-1.345	289	31	enet	0.2	1.3e-07	-0.6405	0.52184
Small_Intestine_Terminal_Ileum	./WEIGHTS//Small_Intestine_Terminal_Ileum/Small_Intestine_Terminal_Ileum.ENSG00000119514.5.wgt.RDat	GALNT12	9	101569981	101612363	0.366	rs10986999	3.24	rs1967890	0.000571	3.13	-0.582	589	589	blup	0.0022	0.26	0.5885	0.5562
Small_Intestine_Terminal_Ileum	./WEIGHTS//Small_Intestine_Terminal_Ileum/Small_Intestine_Terminal_Ileum.ENSG00000120158.7.wgt.RDat	RCL1	9	4792869	4885917	0.301	rs10815017	-2.99	rs4740804	0.019964	-3.97	-0.318	610	6	lasso	0.027	0.04	0.6402	0.52203
Small_Intestine_Terminal_Ileum	./WEIGHTS//Small_Intestine_Terminal_Ileum/Small_Intestine_Terminal_Ileum.ENSG00000122696.8.wgt.RDat	SLC25A51	9	37879491	37904350	0.269	rs7867764	2.32	rs10814618	0.101766	4.43	1.59	527	1	top1	0.1	0.00021	1.59	0.11183
Small_Intestine_Terminal_Ileum	./WEIGHTS//Small_Intestine_Terminal_Ileum/Small_Intestine_Terminal_Ileum.ENSG00000122733.11.wgt.RDat	KIAA1045	9	34957484	34982541	0.266	rs924565	3.12	rs7045765	0.106923	-4.73	0.694	346	6	lasso	0.11	0.0001	-0.406	0.68478
Small_Intestine_Terminal_Ileum	./WEIGHTS//Small_Intestine_Terminal_Ileum/Small_Intestine_Terminal_Ileum.ENSG00000125485.13.wgt.RDat	DDX31	9	135468384	135545421	0.498	rs2988571	3.02	rs11243850	0.194945	5.42	0.981	538	1	top1	0.19	2.4e-07	0.981	0.32659
Small_Intestine_Terminal_Ileum	./WEIGHTS//Small_Intestine_Terminal_Ileum/Small_Intestine_Terminal_Ileum.ENSG00000130948.5.wgt.RDat	HSD17B3	9	98997588	99064434	0.295	rs9284053	3	rs4743709	0.135048	-5.22	-0.017	386	17	enet	0.17	1.9e-06	-0.0224	0.98212
Small_Intestine_Terminal_Ileum	./WEIGHTS//Small_Intestine_Terminal_Ileum/Small_Intestine_Terminal_Ileum.ENSG00000131668.9.wgt.RDat	BARX1	9	96713905	96717654	0.32	rs9299416	-3.06	rs12683791	0.221633	-5.3	-0.307	440	3	lasso	0.22	2.7e-08	0.5313	0.59521
Small_Intestine_Terminal_Ileum	./WEIGHTS//Small_Intestine_Terminal_Ileum/Small_Intestine_Terminal_Ileum.ENSG00000135063.13.wgt.RDat	FAM189A2	9	71939488	72007371	0.296	rs4745514	-3.21	rs1416738	0.157082	-4.57	0.327	492	1	top1	0.16	4e-06	-0.327	0.74367
Small_Intestine_Terminal_Ileum	./WEIGHTS//Small_Intestine_Terminal_Ileum/Small_Intestine_Terminal_Ileum.ENSG00000136856.13.wgt.RDat	SLC2A8	9	130159421	130170703	0.192	rs10987596	2.41	rs10987639	0.119016	-4.33	-0.779	361	1	top1	0.12	6.3e-05	0.779	0.43598
Small_Intestine_Terminal_Ileum	./WEIGHTS//Small_Intestine_Terminal_Ileum/Small_Intestine_Terminal_Ileum.ENSG00000136866.9.wgt.RDat	ZFP37	9	115800660	115819039	0.401	rs35654915	2.48	rs17827840	0.137921	-4.29	-0.048	537	1	top1	0.14	1.6e-05	0.048	0.96172
Small_Intestine_Terminal_Ileum	./WEIGHTS//Small_Intestine_Terminal_Ileum/Small_Intestine_Terminal_Ileum.ENSG00000136870.6.wgt.RDat	ZNF189	9	104161155	104172942	0.498	rs7862294	2.84	rs16919847	-0.005853	-3.18	1.523	541	110	enet	0.025	0.045	0.0365	0.97085
Small_Intestine_Terminal_Ileum	./WEIGHTS//Small_Intestine_Terminal_Ileum/Small_Intestine_Terminal_Ileum.ENSG00000136874.6.wgt.RDat	STX17	9	102668915	102732618	0.176	rs11791985	-2.22	rs10739795	0.148921	-4.82	0.551	270	270	blup	0.18	1e-06	-1.1899	0.23408
Small_Intestine_Terminal_Ileum	./WEIGHTS//Small_Intestine_Terminal_Ileum/Small_Intestine_Terminal_Ileum.ENSG00000136875.8.wgt.RDat	PRPF4	9	116037623	116055185	0.58	rs35654915	2.48	rs17763934	0.488795	7.85	-1.296	607	27	enet	0.49	2.1e-19	-1.367	0.17164
Small_Intestine_Terminal_Ileum	./WEIGHTS//Small_Intestine_Terminal_Ileum/Small_Intestine_Terminal_Ileum.ENSG00000136878.8.wgt.RDat	USP20	9	132596977	132644107	0.205	rs7873555	2.35	rs10116248	-0.008358	3.66	1.557	452	452	blup	0.053	0.0063	1.0022	0.31624
Small_Intestine_Terminal_Ileum	./WEIGHTS//Small_Intestine_Terminal_Ileum/Small_Intestine_Terminal_Ileum.ENSG00000136908.13.wgt.RDat	DPM2	9	130697378	130700161	0.413	rs12378797	2.97	rs3780668	0.037635	4.61	0.697	347	1	top1	0.038	0.019	0.697	0.4858
Small_Intestine_Terminal_Ileum	./WEIGHTS//Small_Intestine_Terminal_Ileum/Small_Intestine_Terminal_Ileum.ENSG00000136932.9.wgt.RDat	C9orf156	9	100666771	100684852	0.23	rs10818021	2.83	rs10119795	0.191592	5.2	1.052	499	12	enet	0.21	1.1e-07	0.5997	0.54872
Small_Intestine_Terminal_Ileum	./WEIGHTS//Small_Intestine_Terminal_Ileum/Small_Intestine_Terminal_Ileum.ENSG00000137098.9.wgt.RDat	SPAG8	9	35808042	35812269	0.25	rs17778847	2.87	rs1324459	0.008697	-3.66	-0.172	422	422	blup	0.1	0.00024	0.8311	0.4059
Small_Intestine_Terminal_Ileum	./WEIGHTS//Small_Intestine_Terminal_Ileum/Small_Intestine_Terminal_Ileum.ENSG00000137103.12.wgt.RDat	TMEM8B	9	35816141	35854844	0.285	rs17778847	2.87	rs10738948	0.143594	4.59	0.439	421	1	top1	0.14	1.1e-05	0.439	0.66066
Small_Intestine_Terminal_Ileum	./WEIGHTS//Small_Intestine_Terminal_Ileum/Small_Intestine_Terminal_Ileum.ENSG00000137106.13.wgt.RDat	GRHPR	9	37422663	37436987	0.624	rs3758179	-2.48	rs7856656	0.430069	7.22	0.693	463	1	top1	0.43	2e-16	0.693	0.48831
Small_Intestine_Terminal_Ileum	./WEIGHTS//Small_Intestine_Terminal_Ileum/Small_Intestine_Terminal_Ileum.ENSG00000147869.4.wgt.RDat	CER1	9	14719722	14722715	0.682	rs7018762	3.35	rs17290109	0.29893	6.64	1.601	707	10	lasso	0.42	9e-16	1.7342	0.08288
Small_Intestine_Terminal_Ileum	./WEIGHTS//Small_Intestine_Terminal_Ileum/Small_Intestine_Terminal_Ileum.ENSG00000147894.10.wgt.RDat	C9orf72	9	27546544	27573864	0.492	rs10812605	-3.71	rs10967994	0.256278	-6.05	1.06	721	4	lasso	0.3	5.9e-11	-1.3725	0.16991
Small_Intestine_Terminal_Ileum	./WEIGHTS//Small_Intestine_Terminal_Ileum/Small_Intestine_Terminal_Ileum.ENSG00000148019.8.wgt.RDat	CEP78	9	80850978	80894606	0.361	rs17724988	2.5	rs2993707	0.0393	4.22	-0.188	393	393	blup	0.054	0.0058	0.9531	0.34055
Small_Intestine_Terminal_Ileum	./WEIGHTS//Small_Intestine_Terminal_Ileum/Small_Intestine_Terminal_Ileum.ENSG00000148110.11.wgt.RDat	HIATL1	9	97136833	97223324	0.148	rs9299416	-3.06	rs3131910	-0.002305	-3.76	1.214	408	408	blup	0.026	0.043	-0.7076	0.4792
Small_Intestine_Terminal_Ileum	./WEIGHTS//Small_Intestine_Terminal_Ileum/Small_Intestine_Terminal_Ileum.ENSG00000148120.10.wgt.RDat	C9orf3	9	97488983	97849441	0.238	rs9299416	-3.06	rs10761369	0.001711	-3.2	-1.156	359	359	blup	0.021	0.062	0.6048	0.54528
Small_Intestine_Terminal_Ileum	./WEIGHTS//Small_Intestine_Terminal_Ileum/Small_Intestine_Terminal_Ileum.ENSG00000148180.12.wgt.RDat	GSN	9	123970072	124095121	0.164	rs10985105	3.01	rs10739594	0.049948	3.87	-0.064	418	1	top1	0.05	0.0079	-0.064	0.94897
Small_Intestine_Terminal_Ileum	./WEIGHTS//Small_Intestine_Terminal_Ileum/Small_Intestine_Terminal_Ileum.ENSG00000148204.7.wgt.RDat	CRB2	9	126118449	126141032	0.251	rs10986016	2.93	rs4836919	0.003143	-3.52	-0.078	347	347	blup	0.053	0.0063	-0.9059	0.36499
Small_Intestine_Terminal_Ileum	./WEIGHTS//Small_Intestine_Terminal_Ileum/Small_Intestine_Terminal_Ileum.ENSG00000148331.7.wgt.RDat	ASB6	9	132399171	132404444	0.363	rs7873555	2.35	rs894417	-0.005871	3.14	0.545	475	10	lasso	0.026	0.043	0.6494	0.51606
Small_Intestine_Terminal_Ileum	./WEIGHTS//Small_Intestine_Terminal_Ileum/Small_Intestine_Terminal_Ileum.ENSG00000148339.8.wgt.RDat	SLC25A25	9	130830486	130870859	0.405	rs12378797	2.97	rs10819364	0.00104	3.64	1.314	324	324	blup	0.023	0.055	2.3823	0.01721
Small_Intestine_Terminal_Ileum	./WEIGHTS//Small_Intestine_Terminal_Ileum/Small_Intestine_Terminal_Ileum.ENSG00000148341.13.wgt.RDat	SH3GLB2	9	131769376	131790582	0.205	rs17485667	-2.57	rs17455517	0.1113	-4.26	-0.366	350	1	top1	0.11	0.00011	0.366	0.71437
Small_Intestine_Terminal_Ileum	./WEIGHTS//Small_Intestine_Terminal_Ileum/Small_Intestine_Terminal_Ileum.ENSG00000148399.7.wgt.RDat	DPH7	9	140449356	140473387	0.301	NA	NA	NA	NA	NA	NA	348	0	top1	0.12	6.8e-05	NA	NA
Small_Intestine_Terminal_Ileum	./WEIGHTS//Small_Intestine_Terminal_Ileum/Small_Intestine_Terminal_Ileum.ENSG00000154529.10.wgt.RDat	CNTNAP3B	9	43684902	43924049	0.164	NA	NA	NA	NA	NA	NA	4	0	top1	0.18	5.8e-07	NA	NA
Small_Intestine_Terminal_Ileum	./WEIGHTS//Small_Intestine_Terminal_Ileum/Small_Intestine_Terminal_Ileum.ENSG00000156017.8.wgt.RDat	C9orf41	9	77595936	77643339	0.371	rs10512043	2.66	rs9776186	-0.008283	-3.95	1.467	449	449	blup	0.043	0.013	-1.5626	0.11814
Small_Intestine_Terminal_Ileum	./WEIGHTS//Small_Intestine_Terminal_Ileum/Small_Intestine_Terminal_Ileum.ENSG00000156049.6.wgt.RDat	GNA14	9	80037995	80263223	0.143	rs17724988	2.5	rs7044515	0.004545	-3.3	-0.531	385	385	blup	0.039	0.017	0.6315	0.5277
Small_Intestine_Terminal_Ileum	./WEIGHTS//Small_Intestine_Terminal_Ileum/Small_Intestine_Terminal_Ileum.ENSG00000159247.8.wgt.RDat	TUBBP5	9	141044565	141071821	0.425	NA	NA	NA	NA	NA	NA	192	0	lasso	0.11	0.00014	NA	NA
Small_Intestine_Terminal_Ileum	./WEIGHTS//Small_Intestine_Terminal_Ileum/Small_Intestine_Terminal_Ileum.ENSG00000160401.10.wgt.RDat	C9orf117	9	130469268	130477713	0.42	rs12378797	2.97	rs550045	0.020746	4.27	1.124	365	16	enet	0.085	0.00069	1.2651	0.20583
Small_Intestine_Terminal_Ileum	./WEIGHTS//Small_Intestine_Terminal_Ileum/Small_Intestine_Terminal_Ileum.ENSG00000160447.6.wgt.RDat	PKN3	9	131464802	131483147	0.278	rs2416982	-2.62	rs13289095	0.30163	6.24	-0.776	273	9	enet	0.34	1.3e-12	-0.6612	0.50846
Small_Intestine_Terminal_Ileum	./WEIGHTS//Small_Intestine_Terminal_Ileum/Small_Intestine_Terminal_Ileum.ENSG00000164978.13.wgt.RDat	NUDT2	9	34329504	34343709	0.774	rs2248910	3.72	rs10971957	0.357118	-6.61	1.947	341	21	enet	0.52	5e-21	-2.4147	0.01575
Small_Intestine_Terminal_Ileum	./WEIGHTS//Small_Intestine_Terminal_Ileum/Small_Intestine_Terminal_Ileum.ENSG00000164989.11.wgt.RDat	CCDC171	9	15552895	16061661	0.214	rs6474915	-2.89	rs10119257	0.024079	4.08	-0.382	455	2	enet	0.04	0.016	-0.3739	0.70849
Small_Intestine_Terminal_Ileum	./WEIGHTS//Small_Intestine_Terminal_Ileum/Small_Intestine_Terminal_Ileum.ENSG00000165188.9.wgt.RDat	RNF183	9	116059373	116065656	0.336	rs35654915	2.48	rs1077636	0.045941	3.97	1.778	608	1	top1	0.046	0.01	1.778	0.0754
Small_Intestine_Terminal_Ileum	./WEIGHTS//Small_Intestine_Terminal_Ileum/Small_Intestine_Terminal_Ileum.ENSG00000167103.7.wgt.RDat	PIP5KL1	9	130683158	130693076	0.258	rs12378797	2.97	rs2274426	0.031281	4.03	-0.655	349	9	enet	0.043	0.013	-0.179	0.85796
Small_Intestine_Terminal_Ileum	./WEIGHTS//Small_Intestine_Terminal_Ileum/Small_Intestine_Terminal_Ileum.ENSG00000167118.6.wgt.RDat	URM1	9	131133598	131153015	0.201	rs12378797	2.97	rs12351561	0.084234	-3.56	-0.81	283	1	top1	0.084	0.00073	0.81	0.41794
Small_Intestine_Terminal_Ileum	./WEIGHTS//Small_Intestine_Terminal_Ileum/Small_Intestine_Terminal_Ileum.ENSG00000170165.5.wgt.RDat	CR848007.2	9	44051024	44069881	0.131	NA	NA	NA	NA	NA	NA	3	0	top1	0.31	1.7e-11	NA	NA
Small_Intestine_Terminal_Ileum	./WEIGHTS//Small_Intestine_Terminal_Ileum/Small_Intestine_Terminal_Ileum.ENSG00000170827.5.wgt.RDat	CELP	9	135957926	135962742	0.499	rs2988571	3.02	rs686346	0.075911	4.35	-1.181	539	12	lasso	0.34	1.2e-12	0.3745	0.70801
Small_Intestine_Terminal_Ileum	./WEIGHTS//Small_Intestine_Terminal_Ileum/Small_Intestine_Terminal_Ileum.ENSG00000172785.14.wgt.RDat	CBWD1	9	121041	188979	0.501	rs10975708	2.52	rs785847	0.125407	5.75	-1.987	470	470	blup	0.21	1.1e-07	0.1803	0.85691
Small_Intestine_Terminal_Ileum	./WEIGHTS//Small_Intestine_Terminal_Ileum/Small_Intestine_Terminal_Ileum.ENSG00000173258.8.wgt.RDat	ZNF483	9	114287439	114340124	0.383	rs7854170	3.56	rs10125601	0.068999	-4.14	0.23	493	40	enet	0.082	0.00085	-2.1108	0.03479
Small_Intestine_Terminal_Ileum	./WEIGHTS//Small_Intestine_Terminal_Ileum/Small_Intestine_Terminal_Ileum.ENSG00000175164.9.wgt.RDat	ABO	9	136130951	136150617	0.488	rs2988571	3.02	rs8176693	0.163903	5.74	-0.633	593	10	lasso	0.23	1.4e-08	-0.6141	0.53916
Small_Intestine_Terminal_Ileum	./WEIGHTS//Small_Intestine_Terminal_Ileum/Small_Intestine_Terminal_Ileum.ENSG00000175611.7.wgt.RDat	LINC00476	9	98521513	98637982	0.626	rs17373603	2.74	rs12001	0.197829	6.58	1.167	529	12	lasso	0.39	1.3e-14	1.5668	0.11715
Small_Intestine_Terminal_Ileum	./WEIGHTS//Small_Intestine_Terminal_Ileum/Small_Intestine_Terminal_Ileum.ENSG00000175893.7.wgt.RDat	ZDHHC21	9	14611069	14693469	0.469	rs7018762	3.35	rs9298706	0.01008	3.56	1.206	707	9	lasso	0.032	0.027	0.397	0.69134
Small_Intestine_Terminal_Ileum	./WEIGHTS//Small_Intestine_Terminal_Ileum/Small_Intestine_Terminal_Ileum.ENSG00000176386.4.wgt.RDat	CDC26	9	116018115	116035718	0.448	rs35654915	2.48	rs10817474	0.343341	-6.55	-0.806	607	1	top1	0.34	1e-12	0.806	0.42024
Small_Intestine_Terminal_Ileum	./WEIGHTS//Small_Intestine_Terminal_Ileum/Small_Intestine_Terminal_Ileum.ENSG00000176919.7.wgt.RDat	C8G	9	139839698	139841426	0.247	NA	NA	NA	NA	NA	NA	388	0	blup	0.079	0.0011	NA	NA
Small_Intestine_Terminal_Ileum	./WEIGHTS//Small_Intestine_Terminal_Ileum/Small_Intestine_Terminal_Ileum.ENSG00000177239.10.wgt.RDat	MAN1B1	9	139981379	140003635	0.257	NA	NA	NA	NA	NA	NA	369	0	enet	0.1	0.00018	NA	NA
Small_Intestine_Terminal_Ileum	./WEIGHTS//Small_Intestine_Terminal_Ileum/Small_Intestine_Terminal_Ileum.ENSG00000178031.11.wgt.RDat	ADAMTSL1	9	18473892	18910948	0.518	rs1755293	-2.82	rs1332704	-0.005215	3.05	1.228	704	704	blup	0.051	0.0074	-0.197	0.84381
Small_Intestine_Terminal_Ileum	./WEIGHTS//Small_Intestine_Terminal_Ileum/Small_Intestine_Terminal_Ileum.ENSG00000182150.11.wgt.RDat	ERCC6L2	9	98638260	98776842	0.286	rs17373603	2.74	rs10512243	0.050417	4.37	-0.309	529	529	blup	0.059	0.0043	1.1245	0.2608
Small_Intestine_Terminal_Ileum	./WEIGHTS//Small_Intestine_Terminal_Ileum/Small_Intestine_Terminal_Ileum.ENSG00000188163.6.wgt.RDat	FAM166A	9	140138160	140142222	0.353	NA	NA	NA	NA	NA	NA	361	0	top1	0.19	2.7e-07	NA	NA
Small_Intestine_Terminal_Ileum	./WEIGHTS//Small_Intestine_Terminal_Ileum/Small_Intestine_Terminal_Ileum.ENSG00000188312.9.wgt.RDat	CENPP	9	95087919	95382815	0.24	rs3858097	-2	rs10992312	0.139653	5.18	-1.466	410	4	lasso	0.16	2.4e-06	-1.6631	0.09628
Small_Intestine_Terminal_Ileum	./WEIGHTS//Small_Intestine_Terminal_Ileum/Small_Intestine_Terminal_Ileum.ENSG00000196152.6.wgt.RDat	ZNF79	9	130186661	130207651	0.415	rs10987596	2.41	rs6478776	0.256074	5.98	0.846	358	1	top1	0.26	1.9e-09	0.846	0.39755
Small_Intestine_Terminal_Ileum	./WEIGHTS//Small_Intestine_Terminal_Ileum/Small_Intestine_Terminal_Ileum.ENSG00000196196.2.wgt.RDat	HRCT1	9	35906189	35907138	0.37	rs17778847	2.87	rs16932756	0.129737	4.2	-2.06	435	1	top1	0.13	2.9e-05	-2.06	0.0394
Small_Intestine_Terminal_Ileum	./WEIGHTS//Small_Intestine_Terminal_Ileum/Small_Intestine_Terminal_Ileum.ENSG00000196642.11.wgt.RDat	RABL6	9	139702374	139735639	0.272	rs13301342	-3.69	rs2784059	0.006816	-3.64	-0.879	410	410	blup	0.041	0.015	0.3025	0.76229
Small_Intestine_Terminal_Ileum	./WEIGHTS//Small_Intestine_Terminal_Ileum/Small_Intestine_Terminal_Ileum.ENSG00000196873.11.wgt.RDat	CBWD3	9	70856397	70914929	0.284	rs11142449	2.62	rs424970	-0.007102	-3.64	-1.426	181	181	blup	0.076	0.0013	2.0123	0.04419
Small_Intestine_Terminal_Ileum	./WEIGHTS//Small_Intestine_Terminal_Ileum/Small_Intestine_Terminal_Ileum.ENSG00000197958.8.wgt.RDat	RPL12	9	130209953	130213684	0.392	rs10987596	2.41	rs2243906	0.212796	-5.47	0.923	360	1	top1	0.21	6e-08	-0.923	0.35601
Small_Intestine_Terminal_Ileum	./WEIGHTS//Small_Intestine_Terminal_Ileum/Small_Intestine_Terminal_Ileum.ENSG00000197969.7.wgt.RDat	VPS13A	9	79792269	80036457	0.258	rs4745606	-2.67	rs11145366	0.033365	-4.21	-1.056	531	9	lasso	0.067	0.0024	0.8397	0.40109
Small_Intestine_Terminal_Ileum	./WEIGHTS//Small_Intestine_Terminal_Ileum/Small_Intestine_Terminal_Ileum.ENSG00000203279.3.wgt.RDat	RP11-498P14.5	9	100000046	100000982	0.154	rs11581	-3.03	rs10759658	0.04065	3.95	-0.785	311	1	top1	0.041	0.015	-0.785	0.43245
Small_Intestine_Terminal_Ileum	./WEIGHTS//Small_Intestine_Terminal_Ileum/Small_Intestine_Terminal_Ileum.ENSG00000203993.3.wgt.RDat	C9orf37	9	140509813	140513358	0.332	NA	NA	NA	NA	NA	NA	345	0	blup	0.038	0.018	NA	NA
Small_Intestine_Terminal_Ileum	./WEIGHTS//Small_Intestine_Terminal_Ileum/Small_Intestine_Terminal_Ileum.ENSG00000204001.5.wgt.RDat	LCN8	9	139648838	139652678	0.62	rs13301342	-3.69	rs2297721	0.473441	7.87	0.128	398	14	enet	0.52	5.7e-21	0.6845	0.49364
Small_Intestine_Terminal_Ileum	./WEIGHTS//Small_Intestine_Terminal_Ileum/Small_Intestine_Terminal_Ileum.ENSG00000204136.6.wgt.RDat	GGTA1P	9	124207269	124262306	0.254	rs7033700	-2.85	rs7867807	0.056899	-3.78	-0.571	442	7	lasso	0.089	0.00051	0.2934	0.7692
Small_Intestine_Terminal_Ileum	./WEIGHTS//Small_Intestine_Terminal_Ileum/Small_Intestine_Terminal_Ileum.ENSG00000204173.6.wgt.RDat	LRRC37A5P	9	114353872	114393569	0.351	rs7854170	3.56	rs2093458	0.077062	-3.89	-0.661	503	7	lasso	0.15	5.5e-06	0.0781	0.93775
Small_Intestine_Terminal_Ileum	./WEIGHTS//Small_Intestine_Terminal_Ileum/Small_Intestine_Terminal_Ileum.ENSG00000212864.2.wgt.RDat	RNF208	9	140114707	140116033	0.262	NA	NA	NA	NA	NA	NA	358	0	blup	0.017	0.082	NA	NA
Small_Intestine_Terminal_Ileum	./WEIGHTS//Small_Intestine_Terminal_Ileum/Small_Intestine_Terminal_Ileum.ENSG00000213221.4.wgt.RDat	DNLZ	9	139254058	139258241	0.741	rs13301342	-3.69	rs11145958	0.424425	7.22	-0.472	373	1	top1	0.42	3.6e-16	-0.4718	0.63709
Small_Intestine_Terminal_Ileum	./WEIGHTS//Small_Intestine_Terminal_Ileum/Small_Intestine_Terminal_Ileum.ENSG00000215237.5.wgt.RDat	RP11-54D18.2	9	14993310	15019727	0.559	rs6474915	-2.89	rs7029010	0.23463	-6.03	0.133	662	7	lasso	0.27	5.2e-10	-0.7043	0.48127
Small_Intestine_Terminal_Ileum	./WEIGHTS//Small_Intestine_Terminal_Ileum/Small_Intestine_Terminal_Ileum.ENSG00000224020.1.wgt.RDat	MIR181A2HG	9	127420746	127460910	0.268	rs1570579	2.66	rs3739760	0.125835	-5.12	1.644	342	3	lasso	0.15	5.3e-06	-1.6176	0.10574
Small_Intestine_Terminal_Ileum	./WEIGHTS//Small_Intestine_Terminal_Ileum/Small_Intestine_Terminal_Ileum.ENSG00000224549.1.wgt.RDat	RP11-370B11.3	9	22767174	22768315	0.348	rs6475684	-3.01	rs495897	0.207478	6.49	1.644	430	5	lasso	0.32	9.6e-12	2.3818	0.01723
Small_Intestine_Terminal_Ileum	./WEIGHTS//Small_Intestine_Terminal_Ileum/Small_Intestine_Terminal_Ileum.ENSG00000225434.2.wgt.RDat	RP11-63P12.6	9	74920346	74958126	0.86	rs11787649	1.73	rs4745183	0.510132	7.88	1.26	371	1	top1	0.51	2.2e-20	1.26	0.20767
Small_Intestine_Terminal_Ileum	./WEIGHTS//Small_Intestine_Terminal_Ileum/Small_Intestine_Terminal_Ileum.ENSG00000225489.2.wgt.RDat	RP11-390F4.3	9	6716548	6727438	0.296	rs11791347	-3.24	rs820519	0.138076	-5.52	-0.137	612	5	lasso	0.22	4.5e-08	0.2113	0.83263
Small_Intestine_Terminal_Ileum	./WEIGHTS//Small_Intestine_Terminal_Ileum/Small_Intestine_Terminal_Ileum.ENSG00000226752.3.wgt.RDat	PSMD5-AS1	9	123587106	123616651	0.925	rs10985105	3.01	rs12343516	0.521599	8.18	0.804	359	1	top1	0.52	5.4e-21	0.804	0.4214
Small_Intestine_Terminal_Ileum	./WEIGHTS//Small_Intestine_Terminal_Ileum/Small_Intestine_Terminal_Ileum.ENSG00000227603.1.wgt.RDat	RP11-165J3.6	9	96197614	96199403	0.577	rs7048527	-2.41	rs7025805	0.403092	7.01	0.874	493	4	lasso	0.44	7.3e-17	1.1439	0.25267
Small_Intestine_Terminal_Ileum	./WEIGHTS//Small_Intestine_Terminal_Ileum/Small_Intestine_Terminal_Ileum.ENSG00000228317.1.wgt.RDat	RP11-235C23.5	9	108316316	108320310	0.3	rs7029500	-2.9	rs2812310	-0.005248	3.1	0.821	415	415	blup	-5.8e-05	0.32	-1.2021	0.22931
Small_Intestine_Terminal_Ileum	./WEIGHTS//Small_Intestine_Terminal_Ileum/Small_Intestine_Terminal_Ileum.ENSG00000228376.3.wgt.RDat	RP11-520B13.4	9	99837953	99844227	0.232	rs11581	-3.03	rs12378350	0.022046	-3.03	-2.913	279	16	enet	0.072	0.0017	2.1765	0.02952
Small_Intestine_Terminal_Ileum	./WEIGHTS//Small_Intestine_Terminal_Ileum/Small_Intestine_Terminal_Ileum.ENSG00000228914.1.wgt.RDat	OR1H1P	9	125370315	125371079	0.523	rs10985563	-2.81	rs10306194	0.195236	4.95	-0.619	477	8	lasso	0.26	1.2e-09	-1.1634	0.24465
Small_Intestine_Terminal_Ileum	./WEIGHTS//Small_Intestine_Terminal_Ileum/Small_Intestine_Terminal_Ileum.ENSG00000230074.1.wgt.RDat	RP11-195F19.9	9	34678097	34681295	0.481	rs924565	3.12	rs928150	0.204898	-6.18	0.628	364	12	enet	0.4	3.1e-15	0.3147	0.75295
Small_Intestine_Terminal_Ileum	./WEIGHTS//Small_Intestine_Terminal_Ileum/Small_Intestine_Terminal_Ileum.ENSG00000230188.1.wgt.RDat	RP11-405L18.4	9	37490418	37490890	0.227	rs3758179	-2.48	rs3758223	0.076284	4.27	-0.241	436	1	top1	0.076	0.0013	-0.241	0.80956
Small_Intestine_Terminal_Ileum	./WEIGHTS//Small_Intestine_Terminal_Ileum/Small_Intestine_Terminal_Ileum.ENSG00000231107.1.wgt.RDat	RP11-389K14.3	9	93063184	93195787	0.386	rs11794611	-2.92	rs10821444	0.071722	4.97	0.01	600	23	enet	0.19	4.2e-07	0.5044	0.61395
Small_Intestine_Terminal_Ileum	./WEIGHTS//Small_Intestine_Terminal_Ileum/Small_Intestine_Terminal_Ileum.ENSG00000232063.1.wgt.RDat	RP11-307E17.8	9	97094758	97123230	0.429	rs9299416	-3.06	rs7036474	0.141889	-5.51	-1.325	417	8	lasso	0.16	4.6e-06	1.3246	0.18529
Small_Intestine_Terminal_Ileum	./WEIGHTS//Small_Intestine_Terminal_Ileum/Small_Intestine_Terminal_Ileum.ENSG00000232176.1.wgt.RDat	RP11-146N23.1	9	19200333	19201044	0.283	rs17566007	2.61	rs10963949	0.056245	4.31	0.26	630	630	blup	0.11	0.00015	0.4393	0.66047
Small_Intestine_Terminal_Ileum	./WEIGHTS//Small_Intestine_Terminal_Ileum/Small_Intestine_Terminal_Ileum.ENSG00000232303.2.wgt.RDat	RP11-205M20.7	9	32566146	32566388	0.32	rs7037573	3.54	rs12348918	0.0711	-4.69	-1.757	515	36	enet	0.12	4.7e-05	1.0176	0.30889
Small_Intestine_Terminal_Ileum	./WEIGHTS//Small_Intestine_Terminal_Ileum/Small_Intestine_Terminal_Ileum.ENSG00000232630.1.wgt.RDat	PRPS1P2	9	127912932	127913868	0.17	rs16928181	2.31	rs687654	0.045318	3.99	-0.746	311	311	blup	0.1	0.00019	-0.3626	0.7169
Small_Intestine_Terminal_Ileum	./WEIGHTS//Small_Intestine_Terminal_Ileum/Small_Intestine_Terminal_Ileum.ENSG00000233016.2.wgt.RDat	SNHG7	9	139616481	139622636	0.344	rs13301342	-3.69	rs6874	0.227142	-5.31	1.207	385	1	top1	0.23	2e-08	-1.207	0.22743
Small_Intestine_Terminal_Ileum	./WEIGHTS//Small_Intestine_Terminal_Ileum/Small_Intestine_Terminal_Ileum.ENSG00000233569.1.wgt.RDat	RP11-500B12.1	9	120410884	120419305	0.503	rs11536871	-2.6	rs7857205	0.008204	3.6	-0.957	582	582	blup	0.071	0.0018	0.5304	0.59584
Small_Intestine_Terminal_Ileum	./WEIGHTS//Small_Intestine_Terminal_Ileum/Small_Intestine_Terminal_Ileum.ENSG00000233884.1.wgt.RDat	XXyac-YM21GA2.3	9	90463028	90468357	0.418	rs11793717	3.31	rs3818707	0.013911	-3.9	1.888	577	9	lasso	0.089	0.00051	-1.3559	0.17512
Small_Intestine_Terminal_Ileum	./WEIGHTS//Small_Intestine_Terminal_Ileum/Small_Intestine_Terminal_Ileum.ENSG00000234840.1.wgt.RDat	RP11-399D6.2	9	22646199	22824212	0.37	rs6475684	-3.01	rs495897	0.197895	5.49	1.644	424	12	enet	0.24	1e-08	2.815	0.00488
Small_Intestine_Terminal_Ileum	./WEIGHTS//Small_Intestine_Terminal_Ileum/Small_Intestine_Terminal_Ileum.ENSG00000235138.1.wgt.RDat	RP11-374P20.4	9	136919412	136923927	0.464	rs10785872	-3.11	rs11998869	0.009886	3.63	-0.205	557	557	blup	0.032	0.028	1.1839	0.23644
Small_Intestine_Terminal_Ileum	./WEIGHTS//Small_Intestine_Terminal_Ileum/Small_Intestine_Terminal_Ileum.ENSG00000236816.2.wgt.RDat	ANKRD20A7P	9	44076368	44118444	0.13	NA	NA	NA	NA	NA	NA	3	0	enet	0.29	1.1e-10	NA	NA
Small_Intestine_Terminal_Ileum	./WEIGHTS//Small_Intestine_Terminal_Ileum/Small_Intestine_Terminal_Ileum.ENSG00000237009.2.wgt.RDat	GLIS3-AS1	9	3898642	3901248	0.351	rs7029652	-2.98	rs10491902	0.110318	-5.04	-1.777	742	3	lasso	0.13	3.5e-05	1.5769	0.11482
Small_Intestine_Terminal_Ileum	./WEIGHTS//Small_Intestine_Terminal_Ileum/Small_Intestine_Terminal_Ileum.ENSG00000238227.3.wgt.RDat	C9orf69	9	139006427	139010731	0.276	rs13301342	-3.69	rs10858226	0.062358	4.01	1.964	396	1	top1	0.062	0.0033	1.964	0.04953
Small_Intestine_Terminal_Ileum	./WEIGHTS//Small_Intestine_Terminal_Ileum/Small_Intestine_Terminal_Ileum.ENSG00000242616.3.wgt.RDat	GNG10	9	114423615	114432526	0.434	rs7854170	3.56	rs4979030	0.180475	5.57	-0.225	504	24	enet	0.28	2.2e-10	-0.1417	0.88734
Small_Intestine_Terminal_Ileum	./WEIGHTS//Small_Intestine_Terminal_Ileum/Small_Intestine_Terminal_Ileum.ENSG00000254473.1.wgt.RDat	RP11-522I20.3	9	86323233	86328293	0.293	rs7032430	-3.06	rs1044175	0.070283	-4.81	-0.466	523	35	enet	0.2	1.5e-07	0.3881	0.69795
Small_Intestine_Terminal_Ileum	./WEIGHTS//Small_Intestine_Terminal_Ileum/Small_Intestine_Terminal_Ileum.ENSG00000254633.1.wgt.RDat	RP11-23J9.7	9	100038848	100058041	0.191	rs11581	-3.03	rs2805779	-0.007298	-3.26	1.899	329	329	blup	0.11	0.00016	0.5467	0.58456
Small_Intestine_Terminal_Ileum	./WEIGHTS//Small_Intestine_Terminal_Ileum/Small_Intestine_Terminal_Ileum.ENSG00000259953.1.wgt.RDat	RP11-4O1.2	9	114794835	114800010	0.216	rs7854170	3.56	rs4979085	0.059769	-4.32	-2.19	515	2	lasso	0.067	0.0024	2.0674	0.03869
Small_Intestine_Terminal_Ileum	./WEIGHTS//Small_Intestine_Terminal_Ileum/Small_Intestine_Terminal_Ileum.ENSG00000260230.2.wgt.RDat	FRRS1L	9	111892573	111929571	0.244	rs16914304	-3.14	rs11793564	0.018066	4.17	1.667	598	598	blup	0.1	0.00022	0.8488	0.39598
Small_Intestine_Terminal_Ileum	./WEIGHTS//Small_Intestine_Terminal_Ileum/Small_Intestine_Terminal_Ileum.ENSG00000260947.1.wgt.RDat	RP11-384P7.7	9	33697457	33700984	0.512	rs2248910	3.72	rs16933401	0.169072	4.61	-0.681	327	1	top1	0.17	1.7e-06	-0.681	0.49587
Small_Intestine_Terminal_Ileum	./WEIGHTS//Small_Intestine_Terminal_Ileum/Small_Intestine_Terminal_Ileum.ENSG00000270547.1.wgt.RDat	RP11-536O18.2	9	13406379	13433052	0.434	rs10119201	-2.26	rs7045869	0.200083	5.35	-0.624	526	1	top1	0.2	1.6e-07	-0.624	0.53263
Small_Intestine_Terminal_Ileum	./WEIGHTS//Small_Intestine_Terminal_Ileum/Small_Intestine_Terminal_Ileum.ENSG00000272960.1.wgt.RDat	RP11-339B21.15	9	131067440	131067794	0.347	rs12378797	2.97	rs7867338	0.029606	-3.96	-0.623	284	284	blup	0.1	0.00024	1.6373	0.10156
Small_Intestine_Terminal_Ileum	./WEIGHTS//Small_Intestine_Terminal_Ileum/Small_Intestine_Terminal_Ileum.ENSG00000273226.1.wgt.RDat	RP11-513M16.8	9	19375449	19375712	0.295	rs17566007	2.61	rs4977513	0.048516	4.06	-0.225	554	554	blup	0.059	0.0041	-0.605	0.54519
Small_Intestine_Terminal_Ileum	./WEIGHTS//Small_Intestine_Terminal_Ileum/Small_Intestine_Terminal_Ileum.ENSG00000035403.12.wgt.RDat	VCL	10	75757872	75879918	0.2083	rs16930700	-2.86	rs2242258	-0.007176	-3.44	-0.968	241	241	blup	0.017	0.08	0.7845	0.433
Small_Intestine_Terminal_Ileum	./WEIGHTS//Small_Intestine_Terminal_Ileum/Small_Intestine_Terminal_Ileum.ENSG00000065665.16.wgt.RDat	SEC61A2	10	12171636	12211720	0.2895	rs2131265	-3.2	rs10906090	-0.008267	-3.44	0.845	527	527	blup	0.0049	0.21	0.2795	0.78
Small_Intestine_Terminal_Ileum	./WEIGHTS//Small_Intestine_Terminal_Ileum/Small_Intestine_Terminal_Ileum.ENSG00000075826.12.wgt.RDat	SEC31B	10	102246399	102279711	0.3215	rs11597005	-2.42	rs2295772	0.167728	-5.21	0.762	431	431	blup	0.18	5.7e-07	-0.6697	0.503
Small_Intestine_Terminal_Ileum	./WEIGHTS//Small_Intestine_Terminal_Ileum/Small_Intestine_Terminal_Ileum.ENSG00000089876.7.wgt.RDat	DHX32	10	127525123	127585005	0.2449	rs9422812	-3.12	rs7358157	0.141389	-4.65	1.23	602	1	top1	0.14	1.3e-05	-1.23	0.219
Small_Intestine_Terminal_Ileum	./WEIGHTS//Small_Intestine_Terminal_Ileum/Small_Intestine_Terminal_Ileum.ENSG00000095485.12.wgt.RDat	CWF19L1	10	101992055	102027437	0.2704	rs2256276	2.67	rs11597086	0.193323	6.24	-1.33	401	5	lasso	0.29	1.4e-10	-1.4324	0.152
Small_Intestine_Terminal_Ileum	./WEIGHTS//Small_Intestine_Terminal_Ileum/Small_Intestine_Terminal_Ileum.ENSG00000099290.11.wgt.RDat	FAM21A	10	51827648	51893269	0.8578	rs920136	-2.47	rs2338050	0.399738	-7.07	-0.715	262	22	enet	0.41	1.2e-15	1.2663	0.205
Small_Intestine_Terminal_Ileum	./WEIGHTS//Small_Intestine_Terminal_Ileum/Small_Intestine_Terminal_Ileum.ENSG00000107643.11.wgt.RDat	MAPK8	10	49514698	49647403	0.1765	rs4838595	3.01	rs10745266	0.023722	-4	-0.802	370	5	lasso	0.064	0.003	0.9412	0.347
Small_Intestine_Terminal_Ileum	./WEIGHTS//Small_Intestine_Terminal_Ileum/Small_Intestine_Terminal_Ileum.ENSG00000107779.7.wgt.RDat	BMPR1A	10	88516407	88692595	0.268	rs7082258	2.45	rs3905377	0.054434	-4.09	-0.046	340	340	blup	0.073	0.0015	0.1875	0.851
Small_Intestine_Terminal_Ileum	./WEIGHTS//Small_Intestine_Terminal_Ileum/Small_Intestine_Terminal_Ileum.ENSG00000107854.5.wgt.RDat	TNKS2	10	93558069	93625033	0.2441	rs1329651	2.6	rs7901661	0.106081	-4.36	0.278	305	14	enet	0.16	2.5e-06	-0.6839	0.494
Small_Intestine_Terminal_Ileum	./WEIGHTS//Small_Intestine_Terminal_Ileum/Small_Intestine_Terminal_Ileum.ENSG00000107902.9.wgt.RDat	LHPP	10	126150403	126306457	0.4449	rs12354695	3.47	rs7099115	0.009059	-4.51	-0.359	476	29	enet	0.098	0.00028	0.5801	0.562
Small_Intestine_Terminal_Ileum	./WEIGHTS//Small_Intestine_Terminal_Ileum/Small_Intestine_Terminal_Ileum.ENSG00000108242.8.wgt.RDat	CYP2C18	10	96443251	96495947	0.1504	rs10882539	-2.25	rs10882460	0.076288	-4.28	-1.393	365	365	blup	0.12	6.3e-05	1.3758	0.169
Small_Intestine_Terminal_Ileum	./WEIGHTS//Small_Intestine_Terminal_Ileum/Small_Intestine_Terminal_Ileum.ENSG00000119943.6.wgt.RDat	PYROXD2	10	100143322	100174941	0.2802	rs7075856	-2.25	rs7075655	0.083655	3.91	-0.056	494	27	enet	0.14	1.8e-05	-0.0829	0.934
Small_Intestine_Terminal_Ileum	./WEIGHTS//Small_Intestine_Terminal_Ileum/Small_Intestine_Terminal_Ileum.ENSG00000119977.16.wgt.RDat	TCTN3	10	97423158	97453900	0.1861	rs7088584	-2.82	rs7908691	0.045222	-4.1	-1.292	520	1	top1	0.045	0.011	1.292	0.196
Small_Intestine_Terminal_Ileum	./WEIGHTS//Small_Intestine_Terminal_Ileum/Small_Intestine_Terminal_Ileum.ENSG00000120008.11.wgt.RDat	WDR11	10	122610722	122669036	0.4953	rs1907235	-2.69	rs10886788	0.145631	-4.45	-0.932	645	1	top1	0.15	9.3e-06	0.932	0.351
Small_Intestine_Terminal_Ileum	./WEIGHTS//Small_Intestine_Terminal_Ileum/Small_Intestine_Terminal_Ileum.ENSG00000120539.10.wgt.RDat	MASTL	10	27444196	27475853	0.626	rs11015885	3.04	rs7900024	0.576563	-8.52	-1.477	457	5	lasso	0.58	3.2e-24	1.4279	0.153
Small_Intestine_Terminal_Ileum	./WEIGHTS//Small_Intestine_Terminal_Ileum/Small_Intestine_Terminal_Ileum.ENSG00000120586.4.wgt.RDat	MRC1	10	18098352	18200091	0.6784	rs1891393	3.46	rs532813	0.248785	6.66	0.343	382	10	lasso	0.26	1.4e-09	0.9098	0.363
Small_Intestine_Terminal_Ileum	./WEIGHTS//Small_Intestine_Terminal_Ileum/Small_Intestine_Terminal_Ileum.ENSG00000122367.15.wgt.RDat	LDB3	10	88428206	88495825	0.2871	rs12411971	2.8	rs7895667	0.136479	-4.52	0.871	391	1	top1	0.14	1.8e-05	-0.871	0.384
Small_Intestine_Terminal_Ileum	./WEIGHTS//Small_Intestine_Terminal_Ileum/Small_Intestine_Terminal_Ileum.ENSG00000122375.7.wgt.RDat	OPN4	10	88414314	88426605	0.3444	rs12411971	2.83	rs2007599	0.180235	-5.12	0.698	395	1	top1	0.18	7.3e-07	-0.698	0.485
Small_Intestine_Terminal_Ileum	./WEIGHTS//Small_Intestine_Terminal_Ileum/Small_Intestine_Terminal_Ileum.ENSG00000130649.5.wgt.RDat	CYP2E1	10	135333910	135352626	0.3461	rs1573041	2.94	rs2243909	0.055642	-3.55	0.522	289	1	top1	0.056	0.0053	-0.522	0.602
Small_Intestine_Terminal_Ileum	./WEIGHTS//Small_Intestine_Terminal_Ileum/Small_Intestine_Terminal_Ileum.ENSG00000134452.15.wgt.RDat	FBXO18	10	5932194	5979556	0.4441	rs649537	-3.86	rs686854	0.09911	-4.38	-2.362	698	1	top1	0.099	0.00026	2.362	0.0182
Small_Intestine_Terminal_Ileum	./WEIGHTS//Small_Intestine_Terminal_Ileum/Small_Intestine_Terminal_Ileum.ENSG00000138111.10.wgt.RDat	TMEM180	10	104221149	104236802	0.3157	rs11574852	3.73	rs11593526	0.254397	6.23	-1.428	336	1	top1	0.25	2.2e-09	-1.428	0.153
Small_Intestine_Terminal_Ileum	./WEIGHTS//Small_Intestine_Terminal_Ileum/Small_Intestine_Terminal_Ileum.ENSG00000138115.9.wgt.RDat	CYP2C8	10	96796530	96829254	0.4022	rs11188246	-2.48	rs10786188	0.361299	6.85	0.492	491	15	enet	0.38	2.2e-14	0.1167	0.907
Small_Intestine_Terminal_Ileum	./WEIGHTS//Small_Intestine_Terminal_Ileum/Small_Intestine_Terminal_Ileum.ENSG00000138152.7.wgt.RDat	BTBD16	10	124030821	124097677	0.4392	rs11200316	4.04	rs10887114	0.248544	-5.86	0.393	601	9	lasso	0.25	2.4e-09	-0.8266	0.408
Small_Intestine_Terminal_Ileum	./WEIGHTS//Small_Intestine_Terminal_Ileum/Small_Intestine_Terminal_Ileum.ENSG00000138346.10.wgt.RDat	DNA2	10	70173821	70231879	0.2498	rs11813125	3.5	rs10823215	0.15671	-5.35	0.563	384	14	enet	0.16	2.8e-06	-0.8267	0.408
Small_Intestine_Terminal_Ileum	./WEIGHTS//Small_Intestine_Terminal_Ileum/Small_Intestine_Terminal_Ileum.ENSG00000148484.13.wgt.RDat	RSU1	10	16632610	16859527	0.3949	rs11253941	2.63	rs2603804	0.134906	5.28	-1.393	652	5	lasso	0.2	1.6e-07	-1.9842	0.0472
Small_Intestine_Terminal_Ileum	./WEIGHTS//Small_Intestine_Terminal_Ileum/Small_Intestine_Terminal_Ileum.ENSG00000148690.10.wgt.RDat	FRA10AC1	10	95427640	95462329	0.3337	rs7893412	2.62	rs7902822	0.107651	4.85	1.249	532	17	enet	0.18	6.8e-07	0.0394	0.969
Small_Intestine_Terminal_Ileum	./WEIGHTS//Small_Intestine_Terminal_Ileum/Small_Intestine_Terminal_Ileum.ENSG00000148719.10.wgt.RDat	DNAJB12	10	74092588	74114988	0.0915	rs11000413	-4.11	rs915432	0.027992	3.8	-1.361	362	362	blup	0.053	0.0064	-1.2271	0.22
Small_Intestine_Terminal_Ileum	./WEIGHTS//Small_Intestine_Terminal_Ileum/Small_Intestine_Terminal_Ileum.ENSG00000148824.14.wgt.RDat	MTG1	10	135207598	135234169	0.2984	rs1573041	2.94	rs2297031	0.209804	5.13	0.76	341	1	top1	0.21	7.6e-08	0.76	0.447
Small_Intestine_Terminal_Ileum	./WEIGHTS//Small_Intestine_Terminal_Ileum/Small_Intestine_Terminal_Ileum.ENSG00000148834.8.wgt.RDat	GSTO1	10	105995114	106027217	0.3148	rs2147269	2.89	rs2282326	0.273286	5.93	2.114	429	1	top1	0.27	4.6e-10	2.114	0.0345
Small_Intestine_Terminal_Ileum	./WEIGHTS//Small_Intestine_Terminal_Ileum/Small_Intestine_Terminal_Ileum.ENSG00000150076.18.wgt.RDat	C10orf68	10	32871962	33171802	0.2471	rs2998089	2.5	rs16933379	0.118589	-5.22	-0.041	343	32	enet	0.27	6.6e-10	-0.7649	0.444
Small_Intestine_Terminal_Ileum	./WEIGHTS//Small_Intestine_Terminal_Ileum/Small_Intestine_Terminal_Ileum.ENSG00000151208.12.wgt.RDat	DLG5	10	79553302	79686378	0.6992	rs2578118	-2.6	rs2289309	0.423591	7.33	-0.363	511	1	top1	0.42	3.9e-16	-0.363	0.717
Small_Intestine_Terminal_Ileum	./WEIGHTS//Small_Intestine_Terminal_Ileum/Small_Intestine_Terminal_Ileum.ENSG00000151640.8.wgt.RDat	DPYSL4	10	134000404	134019280	0.5597	rs7914962	2.41	rs2814167	0.232314	6.3	1.236	463	9	enet	0.46	8.7e-18	2.121	0.0339
Small_Intestine_Terminal_Ileum	./WEIGHTS//Small_Intestine_Terminal_Ileum/Small_Intestine_Terminal_Ileum.ENSG00000151892.10.wgt.RDat	GFRA1	10	117816444	118032979	0.3178	rs725556	2.8	rs2074986	0.015923	-3.6	-0.943	534	5	lasso	0.064	0.003	1.8736	0.061
Small_Intestine_Terminal_Ileum	./WEIGHTS//Small_Intestine_Terminal_Ileum/Small_Intestine_Terminal_Ileum.ENSG00000152778.7.wgt.RDat	IFIT5	10	91174343	91180758	0.4942	rs11595318	2.5	rs303208	0.174838	-5.67	-2.114	562	7	lasso	0.27	7.1e-10	1.8686	0.0617
Small_Intestine_Terminal_Ileum	./WEIGHTS//Small_Intestine_Terminal_Ileum/Small_Intestine_Terminal_Ileum.ENSG00000152782.12.wgt.RDat	PANK1	10	91342745	91405038	0.3202	rs303208	-2.11	rs7098233	0.161312	4.69	1.06	504	1	top1	0.16	3e-06	1.06	0.289
Small_Intestine_Terminal_Ileum	./WEIGHTS//Small_Intestine_Terminal_Ileum/Small_Intestine_Terminal_Ileum.ENSG00000155254.8.wgt.RDat	MARVELD1	10	99472930	99477907	0.2024	rs3814164	-2.53	rs4917784	0.072747	4.66	-1.405	438	4	lasso	0.08	0.00099	-1.6035	0.109
Small_Intestine_Terminal_Ileum	./WEIGHTS//Small_Intestine_Terminal_Ileum/Small_Intestine_Terminal_Ileum.ENSG00000156042.13.wgt.RDat	TTC18	10	75013517	75118617	0.2183	rs11000440	-4.25	rs11000561	0.186824	-5.38	-2.312	220	220	blup	0.22	3.3e-08	2.1694	0.0301
Small_Intestine_Terminal_Ileum	./WEIGHTS//Small_Intestine_Terminal_Ileum/Small_Intestine_Terminal_Ileum.ENSG00000156398.8.wgt.RDat	SFXN2	10	104474295	104503249	0.3598	rs11574852	3.73	rs2902548	0.162824	-4.89	0.391	364	1	top1	0.16	2.7e-06	-0.391	0.696
Small_Intestine_Terminal_Ileum	./WEIGHTS//Small_Intestine_Terminal_Ileum/Small_Intestine_Terminal_Ileum.ENSG00000165646.7.wgt.RDat	SLC18A2	10	119000604	119038941	0.2819	rs1678046	-2.63	rs10082463	0.074583	-4.26	-0.201	482	482	blup	0.12	4.3e-05	-0.2684	0.788
Small_Intestine_Terminal_Ileum	./WEIGHTS//Small_Intestine_Terminal_Ileum/Small_Intestine_Terminal_Ileum.ENSG00000165650.7.wgt.RDat	PDZD8	10	119040000	119134978	0.4864	rs1678046	-2.63	rs181440	0.298934	-6.27	-0.507	538	17	enet	0.3	4.1e-11	0.605	0.545
Small_Intestine_Terminal_Ileum	./WEIGHTS//Small_Intestine_Terminal_Ileum/Small_Intestine_Terminal_Ileum.ENSG00000165730.10.wgt.RDat	STOX1	10	70587298	70655188	0.2346	rs7918950	3.59	rs3740593	0.035308	4.09	1.17	398	1	top1	0.035	0.022	1.17	0.242
Small_Intestine_Terminal_Ileum	./WEIGHTS//Small_Intestine_Terminal_Ileum/Small_Intestine_Terminal_Ileum.ENSG00000165757.8.wgt.RDat	KIAA1462	10	30301729	30404423	0.2874	rs16931782	-2.85	rs1063205	0.089113	-4.55	0.844	600	1	top1	0.089	0.00052	-0.844	0.399
Small_Intestine_Terminal_Ileum	./WEIGHTS//Small_Intestine_Terminal_Ileum/Small_Intestine_Terminal_Ileum.ENSG00000165806.15.wgt.RDat	CASP7	10	115438942	115490662	0.4061	rs11196430	3.36	rs4353229	0.122926	-5.41	-1.291	600	9	lasso	0.21	5.3e-08	0.9948	0.32
Small_Intestine_Terminal_Ileum	./WEIGHTS//Small_Intestine_Terminal_Ileum/Small_Intestine_Terminal_Ileum.ENSG00000165862.10.wgt.RDat	PNLIPRP2	10	118380465	118404654	0.4494	rs11197548	2.46	rs4751995	0.371887	-6.8	-2.189	466	1	top1	0.37	6.9e-14	2.189	0.0286
Small_Intestine_Terminal_Ileum	./WEIGHTS//Small_Intestine_Terminal_Ileum/Small_Intestine_Terminal_Ileum.ENSG00000165868.8.wgt.RDat	HSPA12A	10	118430703	118502085	0.2396	rs1678046	-2.63	rs3010489	-0.007366	3.42	0.198	430	430	blup	0.064	0.0029	0.0773	0.938
Small_Intestine_Terminal_Ileum	./WEIGHTS//Small_Intestine_Terminal_Ileum/Small_Intestine_Terminal_Ileum.ENSG00000165983.10.wgt.RDat	PTER	10	16478942	16555736	0.3175	rs11253941	2.63	rs2000202	-0.007099	3.44	0.581	551	551	blup	0.032	0.027	1.6911	0.0908
Small_Intestine_Terminal_Ileum	./WEIGHTS//Small_Intestine_Terminal_Ileum/Small_Intestine_Terminal_Ileum.ENSG00000165985.8.wgt.RDat	C1QL3	10	16555742	16564004	0.9593	rs11253941	2.63	rs7909832	0.572517	-8.36	0.748	602	1	top1	0.57	6.4e-24	-0.748	0.454
Small_Intestine_Terminal_Ileum	./WEIGHTS//Small_Intestine_Terminal_Ileum/Small_Intestine_Terminal_Ileum.ENSG00000166167.13.wgt.RDat	BTRC	10	103113820	103317078	0.2123	rs7081112	2.35	rs7090670	0.082605	4.23	-1.215	365	1	top1	0.083	0.00081	-1.215	0.224
Small_Intestine_Terminal_Ileum	./WEIGHTS//Small_Intestine_Terminal_Ileum/Small_Intestine_Terminal_Ileum.ENSG00000166275.11.wgt.RDat	C10orf32	10	104613980	104624718	0.4043	rs1163072	-4.07	rs12416687	0.316001	-6.56	0.74	343	1	top1	0.32	1.2e-11	-0.74	0.459
Small_Intestine_Terminal_Ileum	./WEIGHTS//Small_Intestine_Terminal_Ileum/Small_Intestine_Terminal_Ileum.ENSG00000166321.9.wgt.RDat	NUDT13	10	74870217	74891586	0.4165	rs11000440	-4.25	rs12244049	0.323453	-6.99	-2.435	219	36	enet	0.4	4.8e-15	1.537	0.124
Small_Intestine_Terminal_Ileum	./WEIGHTS//Small_Intestine_Terminal_Ileum/Small_Intestine_Terminal_Ileum.ENSG00000169826.6.wgt.RDat	CSGALNACT2	10	43633934	43680756	0.3656	rs3004255	3.32	rs2257767	0.131367	5.58	0.153	391	4	lasso	0.26	1.9e-09	0.44	0.66
Small_Intestine_Terminal_Ileum	./WEIGHTS//Small_Intestine_Terminal_Ileum/Small_Intestine_Terminal_Ileum.ENSG00000170430.9.wgt.RDat	MGMT	10	131265448	131566271	0.5437	rs10491032	4.1	rs1008982	0.214907	-6.46	1.385	597	18	enet	0.4	4.2e-15	-1.819	0.0689
Small_Intestine_Terminal_Ileum	./WEIGHTS//Small_Intestine_Terminal_Ileum/Small_Intestine_Terminal_Ileum.ENSG00000171314.8.wgt.RDat	PGAM1	10	99185917	99193198	0.3138	rs7474809	-2.79	rs11189312	-0.007225	-3.23	-1.999	494	494	blup	0.078	0.0011	2.4186	0.0156
Small_Intestine_Terminal_Ileum	./WEIGHTS//Small_Intestine_Terminal_Ileum/Small_Intestine_Terminal_Ileum.ENSG00000173124.10.wgt.RDat	C10orf129	10	96953957	96988685	0.4705	rs11188246	-2.48	rs9332092	0.279739	6.52	-1.18	533	11	lasso	0.31	2.2e-11	-1.2522	0.21
Small_Intestine_Terminal_Ileum	./WEIGHTS//Small_Intestine_Terminal_Ileum/Small_Intestine_Terminal_Ileum.ENSG00000173145.7.wgt.RDat	NOC3L	10	96075085	96122716	0.1893	rs2689707	-1.96	rs3818432	0.06133	4.22	-0.736	332	332	blup	0.12	6.7e-05	-0.2607	0.794
Small_Intestine_Terminal_Ileum	./WEIGHTS//Small_Intestine_Terminal_Ileum/Small_Intestine_Terminal_Ileum.ENSG00000174194.11.wgt.RDat	AGAP8	10	51224681	51252947	0.7869	rs11101182	3.09	rs17720205	0.360413	6.64	-1.951	187	10	lasso	0.42	3.4e-16	-1.3471	0.178
Small_Intestine_Terminal_Ileum	./WEIGHTS//Small_Intestine_Terminal_Ileum/Small_Intestine_Terminal_Ileum.ENSG00000175395.11.wgt.RDat	ZNF25	10	38238500	38265561	0.1344	rs2754369	-2.46	rs1208660	0.040662	3.73	-0.062	279	279	blup	0.075	0.0014	-1.0787	0.281
Small_Intestine_Terminal_Ileum	./WEIGHTS//Small_Intestine_Terminal_Ileum/Small_Intestine_Terminal_Ileum.ENSG00000175470.14.wgt.RDat	PPP2R2D	10	133747955	133773331	0.4163	rs7070642	3.38	rs3737058	0.16811	-4.75	1.509	511	1	top1	0.17	1.8e-06	-1.5093	0.131
Small_Intestine_Terminal_Ileum	./WEIGHTS//Small_Intestine_Terminal_Ileum/Small_Intestine_Terminal_Ileum.ENSG00000177640.11.wgt.RDat	CASC2	10	119806115	119969663	0.3074	rs7071466	-2.97	rs181673	0.103663	4.12	-0.578	600	1	top1	0.1	0.00019	-0.578	0.563
Small_Intestine_Terminal_Ileum	./WEIGHTS//Small_Intestine_Terminal_Ileum/Small_Intestine_Terminal_Ileum.ENSG00000179774.7.wgt.RDat	ATOH7	10	69990386	69991871	0.1723	rs11813125	3.5	rs736535	0.203686	-5.09	2.467	385	1	top1	0.2	1.2e-07	-2.467	0.0136
Small_Intestine_Terminal_Ileum	./WEIGHTS//Small_Intestine_Terminal_Ileum/Small_Intestine_Terminal_Ileum.ENSG00000183230.12.wgt.RDat	CTNNA3	10	67672276	69455927	0.2918	rs11599081	2.99	rs12250991	-0.008378	3.04	0.324	327	327	blup	-0.0051	0.53	1.9561	0.0505
Small_Intestine_Terminal_Ileum	./WEIGHTS//Small_Intestine_Terminal_Ileum/Small_Intestine_Terminal_Ileum.ENSG00000183346.6.wgt.RDat	C10orf107	10	63422719	63526524	0.4118	rs7912580	2.47	rs12781756	0.237125	5.46	1.21	427	1	top1	0.24	8.9e-09	1.21	0.226
Small_Intestine_Terminal_Ileum	./WEIGHTS//Small_Intestine_Terminal_Ileum/Small_Intestine_Terminal_Ileum.ENSG00000183605.12.wgt.RDat	SFXN4	10	120900425	120925179	0.7365	rs2296546	-2.45	rs10749291	0.600066	8.52	-1.185	487	9	lasso	0.61	4.2e-26	-1.2979	0.194
Small_Intestine_Terminal_Ileum	./WEIGHTS//Small_Intestine_Terminal_Ileum/Small_Intestine_Terminal_Ileum.ENSG00000183748.4.wgt.RDat	MRC1L1	10	17851362	17953178	0.3027	rs11254669	-2.46	rs532813	0.303569	-6.17	0.343	349	1	top1	0.3	3.5e-11	-0.343	0.732
Small_Intestine_Terminal_Ileum	./WEIGHTS//Small_Intestine_Terminal_Ileum/Small_Intestine_Terminal_Ileum.ENSG00000185736.11.wgt.RDat	ADARB2	10	1228073	1779670	0.3271	rs11250681	3.21	rs3793739	0.302013	6.33	0.308	753	1	top1	0.3	4e-11	0.308	0.758
Small_Intestine_Terminal_Ileum	./WEIGHTS//Small_Intestine_Terminal_Ileum/Small_Intestine_Terminal_Ileum.ENSG00000185904.7.wgt.RDat	LINC00839	10	42970991	42990784	0.31	rs3004255	3.32	rs2801951	0.185686	5.5	1.249	243	7	lasso	0.25	4.4e-09	1.0713	0.284
Small_Intestine_Terminal_Ileum	./WEIGHTS//Small_Intestine_Terminal_Ileum/Small_Intestine_Terminal_Ileum.ENSG00000188199.6.wgt.RDat	NUTM2B	10	81462983	81474437	0.4065	rs11002888	2.53	rs10885307	0.204043	-5.16	0.138	322	1	top1	0.2	1.2e-07	-0.138	0.89
Small_Intestine_Terminal_Ileum	./WEIGHTS//Small_Intestine_Terminal_Ileum/Small_Intestine_Terminal_Ileum.ENSG00000188234.9.wgt.RDat	AGAP4	10	46321042	46349323	0.2767	rs3780901	3.89	rs10751383	0.147961	-4.66	1.552	123	5	lasso	0.2	1.9e-07	-1.1207	0.262
Small_Intestine_Terminal_Ileum	./WEIGHTS//Small_Intestine_Terminal_Ileum/Small_Intestine_Terminal_Ileum.ENSG00000188690.8.wgt.RDat	UROS	10	127477146	127511817	0.1814	rs9422812	-3.12	rs10901431	0.121355	-4.5	0.837	591	1	top1	0.12	5.3e-05	-0.837	0.403
Small_Intestine_Terminal_Ileum	./WEIGHTS//Small_Intestine_Terminal_Ileum/Small_Intestine_Terminal_Ileum.ENSG00000196072.7.wgt.RDat	BLOC1S2	10	102033713	102046469	0.4871	rs2256276	2.67	rs7912400	0.229089	-5.47	-0.683	410	1	top1	0.23	1.7e-08	0.683	0.495
Small_Intestine_Terminal_Ileum	./WEIGHTS//Small_Intestine_Terminal_Ileum/Small_Intestine_Terminal_Ileum.ENSG00000196932.7.wgt.RDat	TMEM26	10	63166401	63213208	0.1976	rs2588947	2.22	rs4442497	0.018614	-3.54	0.864	396	396	blup	0.076	0.0013	0.1669	0.867
Small_Intestine_Terminal_Ileum	./WEIGHTS//Small_Intestine_Terminal_Ileum/Small_Intestine_Terminal_Ileum.ENSG00000197444.5.wgt.RDat	OGDHL	10	50942689	50970425	0.3664	rs11101182	3.09	rs11812635	0.004649	3.44	0.158	294	294	blup	0.084	0.00071	-0.0413	0.967
Small_Intestine_Terminal_Ileum	./WEIGHTS//Small_Intestine_Terminal_Ileum/Small_Intestine_Terminal_Ileum.ENSG00000198246.7.wgt.RDat	SLC29A3	10	73079015	73123142	0.5409	rs12572365	2.86	rs1084004	0.049088	4.17	-0.065	704	704	blup	0.08	0.00098	-0.6596	0.51
Small_Intestine_Terminal_Ileum	./WEIGHTS//Small_Intestine_Terminal_Ileum/Small_Intestine_Terminal_Ileum.ENSG00000204130.8.wgt.RDat	RUFY2	10	70100864	70167051	0.2679	rs11813125	3.5	rs7071140	0.123973	4.95	2.009	393	393	blup	0.14	1.1e-05	1.5097	0.131
Small_Intestine_Terminal_Ileum	./WEIGHTS//Small_Intestine_Terminal_Ileum/Small_Intestine_Terminal_Ileum.ENSG00000204147.5.wgt.RDat	ASAH2B	10	52499078	52576255	0.3791	rs10821669	4.58	rs4382847	0.103241	4.95	4.028	465	1	top1	0.1	0.00019	4.028	5.63e-05
Small_Intestine_Terminal_Ileum	./WEIGHTS//Small_Intestine_Terminal_Ileum/Small_Intestine_Terminal_Ileum.ENSG00000204149.5.wgt.RDat	AGAP6	10	51748078	51770259	0.6567	rs920136	-2.47	rs4935050	0.15739	-5.26	1.79	217	1	top1	0.16	4e-06	-1.79	0.0735
Small_Intestine_Terminal_Ileum	./WEIGHTS//Small_Intestine_Terminal_Ileum/Small_Intestine_Terminal_Ileum.ENSG00000204161.9.wgt.RDat	C10orf128	10	50362773	50396630	0.2908	rs11101182	3.09	rs7100655	-0.008191	3.85	-0.94	637	637	blup	0.012	0.12	-1.4854	0.137
Small_Intestine_Terminal_Ileum	./WEIGHTS//Small_Intestine_Terminal_Ileum/Small_Intestine_Terminal_Ileum.ENSG00000204164.6.wgt.RDat	BMS1P5	10	48901102	48950972	0.2989	rs11204227	1.9	rs11204276	0.000751	-3.62	-0.589	144	144	blup	0.055	0.0056	1.0829	0.279
Small_Intestine_Terminal_Ileum	./WEIGHTS//Small_Intestine_Terminal_Ileum/Small_Intestine_Terminal_Ileum.ENSG00000204169.6.wgt.RDat	AGAP7	10	51464162	51486327	0.5296	rs11593319	-2.08	rs10740051	0.13769	4.37	1.288	70	8	lasso	0.17	1.8e-06	1.4037	0.16
Small_Intestine_Terminal_Ileum	./WEIGHTS//Small_Intestine_Terminal_Ileum/Small_Intestine_Terminal_Ileum.ENSG00000213277.3.wgt.RDat	MARCKSL1P1	10	104935311	104935851	0.3177	rs1163072	-4.07	rs12413409	0.188347	5.29	-0.201	351	1	top1	0.19	3.9e-07	-0.201	0.841
Small_Intestine_Terminal_Ileum	./WEIGHTS//Small_Intestine_Terminal_Ileum/Small_Intestine_Terminal_Ileum.ENSG00000213514.2.wgt.RDat	RP11-428P16.2	10	79490524	79494527	0.1947	rs2670118	2.49	rs1248679	-0.008395	-4.02	-0.022	527	527	blup	0.015	0.097	1.3116	0.19
Small_Intestine_Terminal_Ileum	./WEIGHTS//Small_Intestine_Terminal_Ileum/Small_Intestine_Terminal_Ileum.ENSG00000214435.3.wgt.RDat	AS3MT	10	104629273	104661656	0.3594	rs1163072	-4.07	rs7085104	0.273033	-6.8	0.427	343	3	lasso	0.34	1.8e-12	-0.6218	0.534
Small_Intestine_Terminal_Ileum	./WEIGHTS//Small_Intestine_Terminal_Ileum/Small_Intestine_Terminal_Ileum.ENSG00000215146.4.wgt.RDat	RP11-313J2.1	10	42827314	42863422	0.4687	rs9988706	2.15	rs2505822	0.453036	7.8	-0.574	193	1	top1	0.45	1.7e-17	-0.574	0.566
Small_Intestine_Terminal_Ileum	./WEIGHTS//Small_Intestine_Terminal_Ileum/Small_Intestine_Terminal_Ileum.ENSG00000224596.3.wgt.RDat	ZMIZ1-AS1	10	80703085	80827652	0.4902	rs11002888	2.53	rs11002771	0.011607	3.75	-0.067	568	568	blup	0.092	0.00043	-0.3884	0.698
Small_Intestine_Terminal_Ileum	./WEIGHTS//Small_Intestine_Terminal_Ileum/Small_Intestine_Terminal_Ileum.ENSG00000224886.2.wgt.RDat	BEND3P3	10	81444250	81444739	0.236	rs11002888	2.53	rs10885307	0.222155	-5.37	0.138	328	1	top1	0.22	2.9e-08	-0.138	0.89
Small_Intestine_Terminal_Ileum	./WEIGHTS//Small_Intestine_Terminal_Ileum/Small_Intestine_Terminal_Ileum.ENSG00000225784.5.wgt.RDat	RP11-592B15.4	10	51345753	51364771	0.6186	rs3829175	2.05	rs17720205	0.353626	6.66	-1.951	126	4	lasso	0.39	8.1e-15	-1.4781	0.139
Small_Intestine_Terminal_Ileum	./WEIGHTS//Small_Intestine_Terminal_Ileum/Small_Intestine_Terminal_Ileum.ENSG00000226318.1.wgt.RDat	RP11-474D14.2	10	69720459	69721221	0.4917	rs11813125	3.5	rs4525104	0.011364	3.61	-1.579	368	5	lasso	0.023	0.051	-1.9163	0.0553
Small_Intestine_Terminal_Ileum	./WEIGHTS//Small_Intestine_Terminal_Ileum/Small_Intestine_Terminal_Ileum.ENSG00000226381.3.wgt.RDat	RP11-119F19.2	10	81422844	81526085	0.5373	rs11201011	2.5	rs10885307	0.369005	-6.83	0.138	308	1	top1	0.37	9e-14	-0.138	0.89
Small_Intestine_Terminal_Ileum	./WEIGHTS//Small_Intestine_Terminal_Ileum/Small_Intestine_Terminal_Ileum.ENSG00000226864.1.wgt.RDat	RP11-500G22.2	10	123687827	123711480	0.4033	rs11200316	4.04	rs11200207	-0.003159	-3.71	-1.532	634	634	blup	0.021	0.06	-0.0363	0.971
Small_Intestine_Terminal_Ileum	./WEIGHTS//Small_Intestine_Terminal_Ileum/Small_Intestine_Terminal_Ileum.ENSG00000228570.3.wgt.RDat	NUTM2E	10	81601114	81610632	0.6144	rs11201011	2.5	rs10885307	0.167391	4.71	0.138	315	1	top1	0.17	1.9e-06	0.138	0.89
Small_Intestine_Terminal_Ileum	./WEIGHTS//Small_Intestine_Terminal_Ileum/Small_Intestine_Terminal_Ileum.ENSG00000228701.1.wgt.RDat	TNKS2-AS1	10	93542596	93558048	0.2264	rs1329651	2.6	rs10748568	0.204523	5.3	0.64	305	1	top1	0.2	1.1e-07	0.64	0.522
Small_Intestine_Terminal_Ileum	./WEIGHTS//Small_Intestine_Terminal_Ileum/Small_Intestine_Terminal_Ileum.ENSG00000228778.1.wgt.RDat	RP11-129J12.1	10	101286838	101288018	0.2174	rs2256276	2.67	rs11190140	0.024568	4.34	-1.715	437	1	top1	0.025	0.047	-1.715	0.0863
Small_Intestine_Terminal_Ileum	./WEIGHTS//Small_Intestine_Terminal_Ileum/Small_Intestine_Terminal_Ileum.ENSG00000230091.2.wgt.RDat	TMEM254-AS1	10	81806616	81838668	0.6984	rs11201011	2.5	rs3824727	0.269852	6.92	1.076	346	22	enet	0.47	3.4e-18	0.8024	0.422
Small_Intestine_Terminal_Ileum	./WEIGHTS//Small_Intestine_Terminal_Ileum/Small_Intestine_Terminal_Ileum.ENSG00000231025.1.wgt.RDat	RP11-175O19.4	10	98752207	98755716	0.2889	rs7071006	2.98	rs4606419	-0.008346	3.23	-0.835	450	450	blup	0.015	0.098	-0.8618	0.389
Small_Intestine_Terminal_Ileum	./WEIGHTS//Small_Intestine_Terminal_Ileum/Small_Intestine_Terminal_Ileum.ENSG00000231345.3.wgt.RDat	RP11-564C4.6	10	52415727	52420232	0.6098	rs10821669	4.58	rs4935734	0.506173	-8	0.003	439	1	top1	0.51	3.6e-20	-0.003	0.998
Small_Intestine_Terminal_Ileum	./WEIGHTS//Small_Intestine_Terminal_Ileum/Small_Intestine_Terminal_Ileum.ENSG00000232075.1.wgt.RDat	MRPL35P2	10	65394077	65394587	0.1903	rs12259115	3.05	rs12768534	0.054672	4.03	-0.895	373	373	blup	0.076	0.0013	-0.5401	0.589
Small_Intestine_Terminal_Ileum	./WEIGHTS//Small_Intestine_Terminal_Ileum/Small_Intestine_Terminal_Ileum.ENSG00000232229.1.wgt.RDat	LINC00865	10	91589267	91600618	0.6173	rs2104483	-3.55	rs3740040	0.342586	7.25	0.758	496	26	enet	0.37	1.3e-13	1.0326	0.302
Small_Intestine_Terminal_Ileum	./WEIGHTS//Small_Intestine_Terminal_Ileum/Small_Intestine_Terminal_Ileum.ENSG00000232807.2.wgt.RDat	RP11-536K7.3	10	5976233	5987863	0.2777	rs649537	-3.86	rs688388	0.095502	-4.06	-2.662	723	1	top1	0.096	0.00033	2.662	0.00777
Small_Intestine_Terminal_Ileum	./WEIGHTS//Small_Intestine_Terminal_Ileum/Small_Intestine_Terminal_Ileum.ENSG00000233590.1.wgt.RDat	RP11-153K11.3	10	69993008	70002136	0.192	rs11813125	3.5	rs16925325	0.042997	-3.97	2.199	389	389	blup	0.058	0.0044	-2.017	0.0437
Small_Intestine_Terminal_Ileum	./WEIGHTS//Small_Intestine_Terminal_Ileum/Small_Intestine_Terminal_Ileum.ENSG00000235100.3.wgt.RDat	RP11-80H5.9	10	91426938	91459428	0.2246	rs10732772	-2.52	rs2420640	0.088511	4.64	0.176	513	1	top1	0.089	0.00054	0.176	0.86
Small_Intestine_Terminal_Ileum	./WEIGHTS//Small_Intestine_Terminal_Ileum/Small_Intestine_Terminal_Ileum.ENSG00000235618.3.wgt.RDat	RP11-324H6.5	10	51780942	51827563	0.4468	rs920136	-2.47	rs2338056	0.10675	-4.6	-1.422	262	18	enet	0.17	1.5e-06	0.6386	0.523
Small_Intestine_Terminal_Ileum	./WEIGHTS//Small_Intestine_Terminal_Ileum/Small_Intestine_Terminal_Ileum.ENSG00000235677.1.wgt.RDat	NPM1P26	10	98319942	98320679	0.3783	rs7071006	2.98	rs9633703	0.153158	-5.41	-0.882	472	1	top1	0.15	5.4e-06	0.882	0.378
Small_Intestine_Terminal_Ileum	./WEIGHTS//Small_Intestine_Terminal_Ileum/Small_Intestine_Terminal_Ileum.ENSG00000236493.1.wgt.RDat	EIF2S2P3	10	94428502	94429500	0.3171	rs9420592	-3.06	rs10882101	0.058896	4.76	-0.816	392	12	enet	0.067	0.0023	-1.1059	0.269
Small_Intestine_Terminal_Ileum	./WEIGHTS//Small_Intestine_Terminal_Ileum/Small_Intestine_Terminal_Ileum.ENSG00000236756.4.wgt.RDat	DNAJC9-AS1	10	75032571	75036742	0.2723	rs11000440	-4.25	rs7100670	0.080427	-4.07	-2.517	222	29	enet	0.13	2e-05	-0.4357	0.663
Small_Intestine_Terminal_Ileum	./WEIGHTS//Small_Intestine_Terminal_Ileum/Small_Intestine_Terminal_Ileum.ENSG00000237840.2.wgt.RDat	FAM21FP	10	46201879	46222647	0.2081	rs3780901	3.89	rs3824617	0.125675	4.51	2.998	173	1	top1	0.13	3.9e-05	2.998	0.00272
Small_Intestine_Terminal_Ileum	./WEIGHTS//Small_Intestine_Terminal_Ileum/Small_Intestine_Terminal_Ileum.ENSG00000239883.4.wgt.RDat	RP11-175I17.2	10	46349541	46411619	0.1525	rs3780901	3.89	rs10900229	0.06674	-4.14	-1.923	103	103	blup	0.14	1.9e-05	0.8952	0.371
Small_Intestine_Terminal_Ileum	./WEIGHTS//Small_Intestine_Terminal_Ileum/Small_Intestine_Terminal_Ileum.ENSG00000240291.1.wgt.RDat	RP11-499P20.2	10	18802044	18834489	0.4306	rs1891393	3.46	rs7088091	0.249976	5.92	-0.967	599	13	enet	0.26	2.1e-09	-0.6383	0.523
Small_Intestine_Terminal_Ileum	./WEIGHTS//Small_Intestine_Terminal_Ileum/Small_Intestine_Terminal_Ileum.ENSG00000241058.1.wgt.RDat	NSUN6	10	18834581	18940551	0.3214	rs10828424	3.23	rs7907153	0.243562	-5.63	-0.525	589	1	top1	0.24	5.3e-09	0.525	0.6
Small_Intestine_Terminal_Ileum	./WEIGHTS//Small_Intestine_Terminal_Ileum/Small_Intestine_Terminal_Ileum.ENSG00000244733.4.wgt.RDat	RP11-506M13.3	10	81420647	81437248	0.2432	rs11002888	2.53	rs10885307	0.213031	-5.39	0.138	334	1	top1	0.21	5.9e-08	-0.138	0.89
Small_Intestine_Terminal_Ileum	./WEIGHTS//Small_Intestine_Terminal_Ileum/Small_Intestine_Terminal_Ileum.ENSG00000256574.2.wgt.RDat	OR13A1	10	45798102	45811056	0.2611	rs3780901	3.89	rs11239480	0.146537	-4.93	-1.158	370	1	top1	0.15	8.7e-06	1.158	0.247
Small_Intestine_Terminal_Ileum	./WEIGHTS//Small_Intestine_Terminal_Ileum/Small_Intestine_Terminal_Ileum.ENSG00000257582.1.wgt.RDat	RP11-129J12.2	10	101286107	101290934	0.2607	rs2256276	2.67	rs4409764	0.164563	5.19	-1.806	437	1	top1	0.16	2.3e-06	-1.806	0.0709
Small_Intestine_Terminal_Ileum	./WEIGHTS//Small_Intestine_Terminal_Ileum/Small_Intestine_Terminal_Ileum.ENSG00000271335.1.wgt.RDat	RP11-324I22.4	10	35603480	35625329	0.4348	rs603401	-1.93	rs3003981	0.242524	6.14	-0.494	332	16	enet	0.29	1.4e-10	-0.8407	0.401
Small_Intestine_Terminal_Ileum	./WEIGHTS//Small_Intestine_Terminal_Ileum/Small_Intestine_Terminal_Ileum.ENSG00000271738.1.wgt.RDat	RP11-137H2.6	10	82194765	82196869	0.2177	rs7073839	2.77	rs1870145	0.082819	-4.47	-0.907	551	551	blup	0.085	0.00068	1.2024	0.229
Small_Intestine_Terminal_Ileum	./WEIGHTS//Small_Intestine_Terminal_Ileum/Small_Intestine_Terminal_Ileum.ENSG00000272892.1.wgt.RDat	RP11-57G10.8	10	69609283	69610504	0.1615	rs11813125	3.5	rs16925017	0.008243	3.76	2.977	365	365	blup	0.062	0.0035	3.3903	0.000698
Small_Intestine_Terminal_Ileum	./WEIGHTS//Small_Intestine_Terminal_Ileum/Small_Intestine_Terminal_Ileum.ENSG00000273153.1.wgt.RDat	RP11-406H21.2	10	17179335	17179584	0.5387	rs11254248	-2.62	rs41526049	-0.0052	3.21	0.933	673	673	blup	-8e-05	0.32	-0.3748	0.708
Small_Intestine_Terminal_Ileum	./WEIGHTS//Small_Intestine_Terminal_Ileum/Small_Intestine_Terminal_Ileum.ENSG00000007372.16.wgt.RDat	PAX6	11	31806340	31839509	0.256	rs224637	2.44	rs682572	0.018435	3.46	1.022	381	381	blup	0.054	0.006	1.36668	0.171727
Small_Intestine_Terminal_Ileum	./WEIGHTS//Small_Intestine_Terminal_Ileum/Small_Intestine_Terminal_Ileum.ENSG00000020922.8.wgt.RDat	MRE11A	11	94152895	94226072	0.567	rs1518561	3.13	rs535801	0.635691	8.81	1.238	439	2	lasso	0.64	2.5e-28	1.14911	0.25051
Small_Intestine_Terminal_Ileum	./WEIGHTS//Small_Intestine_Terminal_Ileum/Small_Intestine_Terminal_Ileum.ENSG00000021300.9.wgt.RDat	PLEKHB1	11	73357223	73373864	0.262	rs737586	-3.05	rs12575532	0.018977	3.96	-0.594	345	344	blup	0.085	0.00071	0.60232	0.546959
Small_Intestine_Terminal_Ileum	./WEIGHTS//Small_Intestine_Terminal_Ileum/Small_Intestine_Terminal_Ileum.ENSG00000064201.11.wgt.RDat	TSPAN32	11	2323291	2339372	0.562	rs151316	-2.69	rs10831733	0.056404	-4.5	-0.607	480	12	lasso	0.14	1.4e-05	0.03655	0.970848
Small_Intestine_Terminal_Ileum	./WEIGHTS//Small_Intestine_Terminal_Ileum/Small_Intestine_Terminal_Ileum.ENSG00000074201.4.wgt.RDat	CLNS1A	11	77225981	77348850	0.128	rs10899380	-2.9	rs12418734	0.13145	4.65	-0.498	362	1	top1	0.13	2.6e-05	-0.498	0.618484
Small_Intestine_Terminal_Ileum	./WEIGHTS//Small_Intestine_Terminal_Ileum/Small_Intestine_Terminal_Ileum.ENSG00000077514.4.wgt.RDat	POLD3	11	74303575	74380162	0.177	rs2302509	-2.67	rs12049823	0.063292	3.81	0.768	406	1	top1	0.063	0.0031	0.768	0.442487
Small_Intestine_Terminal_Ileum	./WEIGHTS//Small_Intestine_Terminal_Ileum/Small_Intestine_Terminal_Ileum.ENSG00000078124.7.wgt.RDat	ACER3	11	76571911	76737841	0.362	rs2250647	-2.72	rs12422079	0.039023	-4.18	0.691	455	6	lasso	0.052	0.0068	0.06859	0.945314
Small_Intestine_Terminal_Ileum	./WEIGHTS//Small_Intestine_Terminal_Ileum/Small_Intestine_Terminal_Ileum.ENSG00000085063.10.wgt.RDat	CD59	11	33724214	33757991	0.516	rs2467377	3.34	rs831618	0.125467	4.38	0.403	445	1	top1	0.13	4e-05	0.403	0.686948
Small_Intestine_Terminal_Ileum	./WEIGHTS//Small_Intestine_Terminal_Ileum/Small_Intestine_Terminal_Ileum.ENSG00000109917.6.wgt.RDat	ZNF259	11	116648436	116658766	0.181	rs12365322	4.36	rs7120706	0.079633	3.92	1.169	553	1	top1	0.08	0.001	1.169	0.242404
Small_Intestine_Terminal_Ileum	./WEIGHTS//Small_Intestine_Terminal_Ileum/Small_Intestine_Terminal_Ileum.ENSG00000109991.4.wgt.RDat	P2RX3	11	57105848	57138073	0.238	rs1783819	-2.3	rs3781902	0.02571	-4.08	-0.927	410	21	enet	0.078	0.0011	1.00934	0.312811
Small_Intestine_Terminal_Ileum	./WEIGHTS//Small_Intestine_Terminal_Ileum/Small_Intestine_Terminal_Ileum.ENSG00000110002.11.wgt.RDat	VWA5A	11	123986069	124018428	0.281	rs7111254	2.56	rs2076941	-0.000389	-3.67	-0.162	601	601	blup	0.07	0.002	0.36271	0.716823
Small_Intestine_Terminal_Ileum	./WEIGHTS//Small_Intestine_Terminal_Ileum/Small_Intestine_Terminal_Ileum.ENSG00000110074.6.wgt.RDat	FOXRED1	11	126139040	126148026	0.524	rs489725	-2.62	rs627911	0.408851	-7.03	1.717	651	1	top1	0.41	1.8e-15	-1.717	0.085979
Small_Intestine_Terminal_Ileum	./WEIGHTS//Small_Intestine_Terminal_Ileum/Small_Intestine_Terminal_Ileum.ENSG00000110169.6.wgt.RDat	HPX	11	6452279	6463847	0.683	rs12221568	2.96	rs2303493	5.9e-05	-3.14	-0.4	651	651	blup	0.026	0.041	-1.52652	0.126881
Small_Intestine_Terminal_Ileum	./WEIGHTS//Small_Intestine_Terminal_Ileum/Small_Intestine_Terminal_Ileum.ENSG00000110455.9.wgt.RDat	ACCS	11	44087475	44105764	0.797	rs7950827	-2.71	rs7127924	0.317285	6.64	1.233	540	15	enet	0.54	6.8e-22	1.73018	0.083598
Small_Intestine_Terminal_Ileum	./WEIGHTS//Small_Intestine_Terminal_Ileum/Small_Intestine_Terminal_Ileum.ENSG00000110665.7.wgt.RDat	C11orf21	11	2316875	2324279	0.56	rs151316	-2.72	rs10831733	0.213096	-5.5	-0.607	479	9	lasso	0.22	4.4e-08	0.91081	0.362397
Small_Intestine_Terminal_Ileum	./WEIGHTS//Small_Intestine_Terminal_Ileum/Small_Intestine_Terminal_Ileum.ENSG00000110768.7.wgt.RDat	GTF2H1	11	18343842	18388591	0.368	rs7950283	2.73	rs4150661	0.185959	-5.5	-0.632	440	1	top1	0.19	4.7e-07	0.632	0.527387
[truncated: 11,085 more rows]
